# Supplementary material for: Decoding of the surfaceome and endocytome in primary glioblastoma cells identifies potential target antigens in the hypoxic tumor niche
Source: Acta Neuropathol Commun. 2024 Feb 27;12:35. doi: 10.1186/s40478-024-01740-z (PMC10898066; doi:10.1186/s40478-024-01740-z)
Supplement: Supplementary file 2 — Additional file 2: RNA seq data. [file 40478_2024_1740_MOESM2_ESM.xlsx]

## Sheet: PrimaryGBM_allGenes
ENSG_ID	Entrez	Symbol	Description	Gene_biotype	lg2FC_U3034HvN	lg2FC_U3047HvN	lg2FC_U3017HvN	padj_U3034HvN	padj_U3047HvN	padj_U3017HvN	Rnkd_avg3017_Normoxia	Rnkd_avg3034_Normoxia	Rnkd_avg3047_Normoxia	Rnkd_avg3017_Hypoxia	Rnkd_avg3034_Hypoxia	Rnkd_avg3047_Hypoxia
ENSG00000230432			novel transcript	lncRNA	6.76486	6.56116	8.44076	4.42291e-06	1.87646e-07	7.09649e-10	17750	18154	17488	12522	14962	13473
ENSG00000121410	1	A1BG	alpha-1-B glycoprotein [Source:HGNC Symbol;Acc:HGNC:5]	protein_coding	-1.55249	1.22285	-1.5113	0.0141907	0.0923824	0.0154978	11221	12179	12711	12219	13076	12052
ENSG00000268895	503538	A1BG-AS1	A1BG antisense RNA 1 [Source:HGNC Symbol;Acc:HGNC:37133]	lncRNA	0.224234	-0.0982253	0.140362	0.392651	0.75837	0.604995	10675	11437	10504	10557	11276	10709
ENSG00000175899	2	A2M	alpha-2-macroglobulin [Source:HGNC Symbol;Acc:HGNC:7]	protein_coding	0.757291	0.201193	0.785653	2.36304e-07	0.313276	1.57779e-08	303	3370	104	156	2491	78
ENSG00000245105	144571	A2M-AS1	A2M antisense RNA 1 [Source:HGNC Symbol;Acc:HGNC:27057]	lncRNA	0.611543	1.04277	1.52955			0.138503	16880	16422	15583	15869	15839	14972
ENSG00000166535	144568	A2ML1	alpha-2-macroglobulin like 1 [Source:HGNC Symbol;Acc:HGNC:23336]	protein_coding	1.94399	-0.470881	0.69177				21429	21837	20705	21229	21238	20683
ENSG00000184389	127550	A3GALT2	alpha 1,3-galactosyltransferase 2 [Source:HGNC Symbol;Acc:HGNC:30005]	protein_coding	0.942934	-0.515163	-0.16489				18096	18052	18311	18289	17439	18713
ENSG00000128274	53947	A4GALT	alpha 1,4-galactosyltransferase (P blood group) [Source:HGNC Symbol;Acc:HGNC:18149]	protein_coding	0.56985	0.478898	1.53825	0.489601	0.536925	0.130652	16533	15710	13965	15499	15156	13770
ENSG00000118017	51146	A4GNT	alpha-1,4-N-acetylglucosaminyltransferase [Source:HGNC Symbol;Acc:HGNC:17968]	protein_coding	1.0337	-3.12298	-0.29287				23446	23428	22014	23458	23027	23390
ENSG00000094914	8086	AAAS	aladin WD repeat nucleoporin [Source:HGNC Symbol;Acc:HGNC:13666]	protein_coding	0.130071	-0.182632	0.230003	0.592785	0.483074	0.317056	4986	5305	3445	4590	5060	3686
ENSG00000081760	65985	AACS	acetoacetyl-CoA synthetase [Source:HGNC Symbol;Acc:HGNC:21298]	protein_coding	0.539384	0.0785086	0.192355	0.00154301	0.7698	0.35373	5772	4531	4958	5459	3565	4705
ENSG00000250420	729522	AACSP1	acetoacetyl-CoA synthetase pseudogene 1 [Source:HGNC Symbol;Acc:HGNC:18226]	transcribed_unprocessed_pseudogene	0.0450213	-1.2302	0.747853	0.972756		0.650077	17904	14886	18499	17289	14888	19005
ENSG00000240602	201651	AADACP1	arylacetamide deacetylase pseudogene 1 [Source:HGNC Symbol;Acc:HGNC:50305]	transcribed_unprocessed_pseudogene	-0.794253	-1.21674	-0.292808				20376	18096	19292	20362	18535	19831
ENSG00000109576	51166	AADAT	aminoadipate aminotransferase [Source:HGNC Symbol;Acc:HGNC:17929]	protein_coding	0.0950762	0.0438259	-0.0311551	0.62271	0.867106	0.887406	8419	9954	10158	8441	9852	10211
ENSG00000103591	79719	AAGAB	alpha and gamma adaptin binding protein [Source:HGNC Symbol;Acc:HGNC:25662]	protein_coding	-0.162344	-0.474217	0.0589997	0.470437	0.0278367	0.840144	3689	2405	3537	3753	2718	4337
ENSG00000115977	22848	AAK1	AP2 associated kinase 1 [Source:HGNC Symbol;Acc:HGNC:19679]	protein_coding	0.322399	-0.437978	0.248807	0.17139	0.0921482	0.341388	4480	2580	3611	4119	2121	4338
ENSG00000087884	28971	AAMDC	adipogenesis associated Mth938 domain containing [Source:HGNC Symbol;Acc:HGNC:30205]	protein_coding	-0.0689263	-0.140685	0.422344	0.772418	0.570082	0.0260779	9544	8341	8056	8994	8422	8328
ENSG00000127837	14	AAMP	angio associated migratory cell protein [Source:HGNC Symbol;Acc:HGNC:18]	protein_coding	0.0751554	-0.0815538	0.29909	0.715013	0.726598	0.0790403	2966	1764	2022	2642	1704	2017
ENSG00000129673	15	AANAT	aralkylamine N-acetyltransferase [Source:HGNC Symbol;Acc:HGNC:19]	protein_coding	0.270911	2.05115	1.47517				17624	17521	17531	16709	17345	16027
ENSG00000131043	25980	AAR2	AAR2 splicing factor [Source:HGNC Symbol;Acc:HGNC:15886]	protein_coding	0.155233	-0.0595201	0.251868	0.449964	0.833899	0.204184	5870	5582	4515	5416	5253	4519
ENSG00000205002	441376	AARD	alanine and arginine rich domain containing protein [Source:HGNC Symbol;Acc:HGNC:33842]	protein_coding	-0.627376	0.693388	-1.64263				19861	18524	20569	20276	19086	20362
ENSG00000090861	16	AARS1	alanyl-tRNA synthetase 1 [Source:HGNC Symbol;Acc:HGNC:20]	protein_coding	0.411442	-0.30967	0.134081	0.0622393	0.235952	0.636804	1192	1304	464	1176	1004	564
ENSG00000124608	57505	AARS2	alanyl-tRNA synthetase 2, mitochondrial [Source:HGNC Symbol;Acc:HGNC:21022]	protein_coding	0.0576331	-0.0385984	0.139186	0.891811	0.941733	0.728734	7454	8137	6372	7239	8016	6409
ENSG00000266967	80755	AARSD1	alanyl-tRNA synthetase domain containing 1 [Source:HGNC Symbol;Acc:HGNC:28417]	protein_coding	0.0144595	-0.099551	0.299524	0.957601	0.694806	0.123096	8202	6589	6304	7711	6517	6477
ENSG00000234969		AARSD1P1	AARSD1 pseudogene 1 [Source:HGNC Symbol;Acc:HGNC:54994]	processed_pseudogene	0.25307	-0.600586	-0.0351574	0.768931	0.32368	0.955288	13544	15472	14055	13522	15386	14618
ENSG00000157426	132949	AASDH	aminoadipate-semialdehyde dehydrogenase [Source:HGNC Symbol;Acc:HGNC:23993]	protein_coding	0.0186594	-0.0300288	-0.0665636	0.9565	0.943309	0.842974	9468	8632	10005	9511	8553	10156
ENSG00000149313	60496	AASDHPPT	aminoadipate-semialdehyde dehydrogenase-phosphopantetheinyl transferase [Source:HGNC Symbol;Acc:HGNC:14235]	protein_coding	-0.0865272	-0.121696	-0.102111	0.691573	0.603964	0.648359	2550	2701	3150	2852	2885	3251
ENSG00000008311	10157	AASS	aminoadipate-semialdehyde synthase [Source:HGNC Symbol;Acc:HGNC:17366]	protein_coding	0.247552	-0.414684	0.137886	0.197353	0.0411041	0.543175	2822	2502	2904	2728	2180	3477
ENSG00000215458	284837	AATBC	apoptosis associated transcript in bladder cancer [Source:HGNC Symbol;Acc:HGNC:51526]	lncRNA	0.829692	1.60953	1.96558				20312	19553	20605	19631	18865	20107
ENSG00000275700	26574	AATF	apoptosis antagonizing transcription factor [Source:HGNC Symbol;Acc:HGNC:19235]	protein_coding	0.132163	-0.0321487	0.378013	0.629094	0.935215	0.113214	3955	2877	2065	3391	2700	1989
ENSG00000181409	9625	AATK	apoptosis associated tyrosine kinase [Source:HGNC Symbol;Acc:HGNC:21]	protein_coding	0.584519	1.00907	0.237472	0.497848	0.0789213	0.738264	12560	14870	11465	12461	14587	10690
ENSG00000281376	103021294	ABALON	apoptotic BCL2L1-antisense long non-coding RNA [Source:HGNC Symbol;Acc:HGNC:49667]	lncRNA	1.67678	-1.78411	-0.178885				18207	17772	18872	18077	17113	19424
ENSG00000183044	18	ABAT	4-aminobutyrate aminotransferase [Source:HGNC Symbol;Acc:HGNC:23]	protein_coding	0.311546	-0.0484819	0.373707	0.045948	0.840469	0.0141913	3167	5036	1497	2708	4474	1436
ENSG00000165029	19	ABCA1	ATP binding cassette subfamily A member 1 [Source:HGNC Symbol;Acc:HGNC:29]	protein_coding	0.54629	-0.830347	-0.891689	0.0838839	0.0316075	0.00131681	8159	11325	11976	9464	10880	12679
ENSG00000154263	10349	ABCA10	ATP binding cassette subfamily A member 10 [Source:HGNC Symbol;Acc:HGNC:30]	protein_coding	0.47702	0.216822	-0.902219				18101	19064	19427	18995	18819	19388
ENSG00000251595	79963	ABCA11P	ATP binding cassette subfamily A member 11, pseudogene [Source:HGNC Symbol;Acc:HGNC:31]	transcribed_processed_pseudogene	-0.490843	-0.0418682	-0.0241261	0.049668	0.923049	0.943314	9048	9743	10122	9097	10250	10284
ENSG00000144452	26154	ABCA12	ATP binding cassette subfamily A member 12 [Source:HGNC Symbol;Acc:HGNC:14637]	protein_coding	0.170269	0.151593	0.587946	0.809624	0.853865	0.310067	12881	13717	13114	12424	13520	13219
ENSG00000179869	154664	ABCA13	ATP binding cassette subfamily A member 13 [Source:HGNC Symbol;Acc:HGNC:14638]	protein_coding	0.986922	-0.569595	-0.161348	0.0217012	0.291955	0.913168	15490	12448	12361	15417	11636	12981
ENSG00000238098	650655	ABCA17P	ATP binding cassette subfamily A member 17, pseudogene [Source:HGNC Symbol;Acc:HGNC:32972]	transcribed_unitary_pseudogene	1.44689	0.671265	-0.0219288			0.985124	15127	17991	16933	14961	17080	16623
ENSG00000107331	20	ABCA2	ATP binding cassette subfamily A member 2 [Source:HGNC Symbol;Acc:HGNC:32]	protein_coding	0.00576315	0.901264	-0.0568819	0.992781	0.0919812	0.931306	3918	5429	3086	4356	5532	1819
ENSG00000167972	21	ABCA3	ATP binding cassette subfamily A member 3 [Source:HGNC Symbol;Acc:HGNC:33]	protein_coding	0.156663	0.133305	0.121129	0.749002	0.822823	0.827513	2779	5927	3257	2793	5708	2929
ENSG00000198691	24	ABCA4	ATP binding cassette subfamily A member 4 [Source:HGNC Symbol;Acc:HGNC:34]	protein_coding	1.21854	-0.675367	-0.0514172	0.367637		0.979863	17491	17546	14483	17467	17054	15308
ENSG00000154265	23461	ABCA5	ATP binding cassette subfamily A member 5 [Source:HGNC Symbol;Acc:HGNC:35]	protein_coding	0.454728	-0.387413	0.0398198	0.058052	0.189139	0.917173	10468	10133	10555	10427	9617	11035
ENSG00000154262	23460	ABCA6	ATP binding cassette subfamily A member 6 [Source:HGNC Symbol;Acc:HGNC:36]	protein_coding	0.0584554	-0.0993617	1.09225				17187	18522	18047	16228	18413	18070
ENSG00000064687	10347	ABCA7	ATP binding cassette subfamily A member 7 [Source:HGNC Symbol;Acc:HGNC:37]	protein_coding	-0.192168	0.281226	-1.1102	0.766484	0.695263	0.0338862	10742	9479	10664	11654	9740	10557
ENSG00000141338	10351	ABCA8	ATP binding cassette subfamily A member 8 [Source:HGNC Symbol;Acc:HGNC:38]	protein_coding	-1.21839	0.0171977	0.680322	0.189209	0.969628	0.00272166	11581	15022	12253	11040	15547	12359
ENSG00000154258	10350	ABCA9	ATP binding cassette subfamily A member 9 [Source:HGNC Symbol;Acc:HGNC:39]	protein_coding	-0.0466815	0.345967	-0.356517				16248	18037	18605	16421	18228	18571
ENSG00000085563	5243	ABCB1	ATP binding cassette subfamily B member 1 [Source:HGNC Symbol;Acc:HGNC:40]	protein_coding	0.250911	-1.09315	1.89011	0.758208	0.533892	0.120171	17657	14479	17016	16248	14264	17768
ENSG00000135776	23456	ABCB10	ATP binding cassette subfamily B member 10 [Source:HGNC Symbol;Acc:HGNC:41]	protein_coding	0.14383	-0.334163	0.235392	0.560393	0.173083	0.309362	6514	8120	7558	6092	7856	8138
ENSG00000073734	8647	ABCB11	ATP binding cassette subfamily B member 11 [Source:HGNC Symbol;Acc:HGNC:42]	protein_coding	1.13367	0.0576219	3.74964	0.0197332	0.958126	0.0294029	17128	13011	15099	15808	12109	15230
ENSG00000005471	5244	ABCB4	ATP binding cassette subfamily B member 4 [Source:HGNC Symbol;Acc:HGNC:45]	protein_coding	1.45628	0.666276	0.0732003				15965	17779	17194	15907	17226	17242
ENSG00000004846	340273	ABCB5	ATP binding cassette subfamily B member 5 [Source:HGNC Symbol;Acc:HGNC:46]	protein_coding	1.95118	-1.23019	-1.49896				18718	20326	20217	19492	19708	20571
ENSG00000115657	10058	ABCB6	ATP binding cassette subfamily B member 6 (Langereis blood group) [Source:HGNC Symbol;Acc:HGNC:47]	protein_coding	0.356729	0.464767	0.172377	0.0272802	0.00663561	0.359625	4662	4667	5584	4421	4024	4636
ENSG00000131269	22	ABCB7	ATP binding cassette subfamily B member 7 [Source:HGNC Symbol;Acc:HGNC:48]	protein_coding	-0.317095	-0.298375	-0.00775557	0.084784	0.166662	0.976764	5710	4093	4966	5807	4734	5426
ENSG00000197150	11194	ABCB8	ATP binding cassette subfamily B member 8 [Source:HGNC Symbol;Acc:HGNC:49]	protein_coding	-0.236388	0.258553	-0.319966	0.549556	0.562703	0.415098	5709	5138	7266	6486	5656	6834
ENSG00000150967	23457	ABCB9	ATP binding cassette subfamily B member 9 [Source:HGNC Symbol;Acc:HGNC:50]	protein_coding	0.157347	0.220502	-0.0127741	0.663591	0.576765	0.976466	10395	9421	10069	10379	9191	9932
ENSG00000103222	4363	ABCC1	ATP binding cassette subfamily C member 1 [Source:HGNC Symbol;Acc:HGNC:51]	protein_coding	0.354281	0.310095	1.03779	0.224903	0.373006	2.71875e-05	7403	5335	7361	5471	4591	6765
ENSG00000124574	89845	ABCC10	ATP binding cassette subfamily C member 10 [Source:HGNC Symbol;Acc:HGNC:52]	protein_coding	0.340961	0.304141	-0.0479006	0.372105	0.495066	0.929295	9375	9930	9786	9434	9584	9461
ENSG00000121270	85320	ABCC11	ATP binding cassette subfamily C member 11 [Source:HGNC Symbol;Acc:HGNC:14639]	protein_coding	0.568918	-0.0122034	1.34243			0.289156	16910	17060	15166	15969	16673	15392
ENSG00000140798	94160	ABCC12	ATP binding cassette subfamily C member 12 [Source:HGNC Symbol;Acc:HGNC:14640]	protein_coding	2.52077	0.950571	0.0940084				17992	20070	19309	17799	19350	19094
ENSG00000023839	1244	ABCC2	ATP binding cassette subfamily C member 2 [Source:HGNC Symbol;Acc:HGNC:53]	protein_coding	0.217159	0.116214	-0.598139	0.48926	0.920779	0.155363	13684	12060	15342	14088	11907	15414
ENSG00000108846	8714	ABCC3	ATP binding cassette subfamily C member 3 [Source:HGNC Symbol;Acc:HGNC:54]	protein_coding	0.274697	0.157761	-0.309338	0.274961	0.627303	0.56473	12314	3033	7712	12400	2632	7413
ENSG00000125257	10257	ABCC4	ATP binding cassette subfamily C member 4 [Source:HGNC Symbol;Acc:HGNC:55]	protein_coding	0.0972378	-0.524168	-0.000894551	0.602656	0.00115837	0.996655	7266	5751	7436	7268	5562	8318
ENSG00000114770	10057	ABCC5	ATP binding cassette subfamily C member 5 [Source:HGNC Symbol;Acc:HGNC:56]	protein_coding	0.109233	-0.210369	-0.28621	0.679603	0.430778	0.214682	6930	7884	6677	7411	7738	7064
ENSG00000091262	368	ABCC6	ATP binding cassette subfamily C member 6 [Source:HGNC Symbol;Acc:HGNC:57]	protein_coding	-0.356686	0.00148242	0.129515	0.670596	0.998795	0.92016	16036	15283	14134	15887	15552	14205
ENSG00000256340	653190	ABCC6P1	ATP binding cassette subfamily C member 6 pseudogene 1 [Source:HGNC Symbol;Acc:HGNC:33352]	transcribed_unprocessed_pseudogene	-0.733741	0.794337	-0.669438	0.542369		0.575408	16186	16577	15186	16599	16896	14678
ENSG00000255277	730013	ABCC6P2	ATP binding cassette subfamily C member 6 pseudogene 2 [Source:HGNC Symbol;Acc:HGNC:33353]	transcribed_unprocessed_pseudogene	-0.00626676	0.172475	1.13502	0.995302		0.449107	17184	15139	15237	16496	15142	15355
ENSG00000006071	6833	ABCC8	ATP binding cassette subfamily C member 8 [Source:HGNC Symbol;Acc:HGNC:59]	protein_coding	0.932253	0.279266	-0.219587	0.384297	0.463668	0.572244	11904	15530	11147	12035	15203	10999
ENSG00000069431	10060	ABCC9	ATP binding cassette subfamily C member 9 [Source:HGNC Symbol;Acc:HGNC:60]	protein_coding	-0.887749	-0.068514	-1.27766	0.754849	0.90349	0.438707	17122	18148	12439	17669	18377	12603
ENSG00000101986	215	ABCD1	ATP binding cassette subfamily D member 1 [Source:HGNC Symbol;Acc:HGNC:61]	protein_coding	0.210203	0.433501	-0.161335	0.719053	0.46986	0.807689	10557	9728	10524	10774	9542	10198
ENSG00000173208	225	ABCD2	ATP binding cassette subfamily D member 2 [Source:HGNC Symbol;Acc:HGNC:66]	protein_coding	-0.0111205	0.13658	0.795801	0.990227	0.849126	0.129402	13678	15314	12785	13093	15091	12796
ENSG00000117528	5825	ABCD3	ATP binding cassette subfamily D member 3 [Source:HGNC Symbol;Acc:HGNC:67]	protein_coding	-0.0713634	-0.179295	0.0931033	0.762128	0.448447	0.701518	1834	2050	1795	1878	2197	1917
ENSG00000119688	5826	ABCD4	ATP binding cassette subfamily D member 4 [Source:HGNC Symbol;Acc:HGNC:68]	protein_coding	0.0572527	0.117616	-0.126693	0.749079	0.533803	0.43322	6228	7020	7499	6489	6912	7303
ENSG00000164163	6059	ABCE1	ATP binding cassette subfamily E member 1 [Source:HGNC Symbol;Acc:HGNC:69]	protein_coding	-0.176031	-0.35938	-0.254438	0.47146	0.155396	0.293095	934	1034	2595	1196	1191	2988
ENSG00000204574	23	ABCF1	ATP binding cassette subfamily F member 1 [Source:HGNC Symbol;Acc:HGNC:70]	protein_coding	0.375804	-0.150754	0.51341	0.151449	0.667848	0.0485261	2254	2265	1940	1727	1791	2028
ENSG00000033050	10061	ABCF2	ATP binding cassette subfamily F member 2 [Source:HGNC Symbol;Acc:HGNC:71]	protein_coding	-0.0824339	-0.337453	0.0703729	0.71863	0.103184	0.777353	1467	1519	1904	1517	1623	2240
ENSG00000285292	114483834	ABCF2-H2BK1	ABCF2-H2BK1 readthrough [Source:HGNC Symbol;Acc:HGNC:54751]	protein_coding	-0.0880708	-0.360005	0.0917722	0.704885	0.0863964	0.705339	1981	1873	2311	1997	2007	2703
ENSG00000242159		ABCF2P1	ATP binding cassette subfamily F member 2 pseudogene 1 [Source:HGNC Symbol;Acc:HGNC:48841]	processed_pseudogene	-2.46151	-0.268422	1.45482				22610	21116	22485	21920	22226	22595
ENSG00000161204	55324	ABCF3	ATP binding cassette subfamily F member 3 [Source:HGNC Symbol;Acc:HGNC:72]	protein_coding	0.105607	-0.0230051	0.185927	0.707321	0.949893	0.492231	5819	3684	3554	5527	3523	3497
ENSG00000160179	9619	ABCG1	ATP binding cassette subfamily G member 1 [Source:HGNC Symbol;Acc:HGNC:73]	protein_coding	-1.16848	-0.878647	-1.3295	0.101258	0.142475	0.00917022	13812	15066	13973	14700	15819	14732
ENSG00000118777	9429	ABCG2	ATP binding cassette subfamily G member 2 (Junior blood group) [Source:HGNC Symbol;Acc:HGNC:74]	protein_coding	-0.382119	-0.111821	0.149151	0.0520502	0.805375	0.725718	13156	10264	12903	13030	10646	13127
ENSG00000172350	64137	ABCG4	ATP binding cassette subfamily G member 4 [Source:HGNC Symbol;Acc:HGNC:13884]	protein_coding	-0.0488832	-0.0551561	0.908322	0.943053	0.950946	0.251233	15728	14016	14729	15116	14073	14924
ENSG00000143994	84696	ABHD1	abhydrolase domain containing 1 [Source:HGNC Symbol;Acc:HGNC:17553]	protein_coding	1.36915	1.16766	-3.53353				18174	17919	16254	18972	17194	15512
ENSG00000144827	55347	ABHD10	abhydrolase domain containing 10, depalmitoylase [Source:HGNC Symbol;Acc:HGNC:25656]	protein_coding	-0.516257	-0.0979897	-0.232312	0.0570948	0.816443	0.47506	3768	2707	3059	4360	3532	3122
ENSG00000106077	83451	ABHD11	abhydrolase domain containing 11 [Source:HGNC Symbol;Acc:HGNC:16407]	protein_coding	-0.603846	-0.150677	-0.439779	0.00206066	0.605264	0.0372113	7348	5124	8886	8028	6338	9158
ENSG00000225969		ABHD11-AS1	ABHD11 antisense RNA 1 (tail to tail) [Source:HGNC Symbol;Acc:HGNC:18289]	transcribed_unitary_pseudogene	-0.753968	-1.14059	-0.654515				16833	16987	18656	17079	17814	19036
ENSG00000100997	26090	ABHD12	abhydrolase domain containing 12, lysophospholipase [Source:HGNC Symbol;Acc:HGNC:15868]	protein_coding	-0.120682	-0.0825723	-0.076449	0.422009	0.655118	0.658892	3802	3557	3473	4070	3841	3538
ENSG00000139826	84945	ABHD13	abhydrolase domain containing 13 [Source:HGNC Symbol;Acc:HGNC:20293]	protein_coding	-0.183976	-0.422323	-0.242522	0.523042	0.16165	0.393664	7407	8239	9511	7833	8528	10094
ENSG00000248487	25864	ABHD14A	abhydrolase domain containing 14A [Source:HGNC Symbol;Acc:HGNC:24538]	protein_coding	0.0933699	0.519658	0.101963	0.799335	0.092212	0.795851	10425	10609	8259	10340	10538	7362
ENSG00000114786	100526760	ABHD14A-ACY1	ABHD14A-ACY1 readthrough [Source:HGNC Symbol;Acc:HGNC:38856]	protein_coding	-0.269202	0.402278	-0.200519	0.261156	0.119079	0.456587	8075	6530	6838	8389	6992	6042
ENSG00000114779	84836	ABHD14B	abhydrolase domain containing 14B [Source:HGNC Symbol;Acc:HGNC:28235]	protein_coding	0.12292	0.0526508	0.0253228	0.69804	0.899931	0.947274	10946	8334	8452	10942	8109	8350
ENSG00000168792	116236	ABHD15	abhydrolase domain containing 15 [Source:HGNC Symbol;Acc:HGNC:26971]	protein_coding	0.174141	-0.0559852	0.132278	0.560833	0.895373	0.693974	9742	8718	9429	9555	8425	9547
ENSG00000204427	7920	ABHD16A	abhydrolase domain containing 16A, phospholipase [Source:HGNC Symbol;Acc:HGNC:13921]	protein_coding	0.0337061	0.0444097	0.145306	0.89306	0.877763	0.50502	6268	5549	4929	6045	5456	4744
ENSG00000129968	81926	ABHD17A	abhydrolase domain containing 17A, depalmitoylase [Source:HGNC Symbol;Acc:HGNC:28756]	protein_coding	-0.789295	1.75582	-1.02784	0.366839	0.0431343	0.240113	5755	8295	8362	7954	9357	5590
ENSG00000198658		ABHD17AP1	ABHD17A pseudogene 1 [Source:HGNC Symbol;Acc:HGNC:28394]	unprocessed_pseudogene	-0.53682	0.616283	-0.838709				17847	18570	18112	18363	18825	17851
ENSG00000250536		ABHD17AP3	ABHD17A pseudogene 3 [Source:HGNC Symbol;Acc:HGNC:34041]	unprocessed_pseudogene	-0.854936	0.693355	-0.809729				21867	22459	22743	22152	22822	22456
ENSG00000263366		ABHD17AP5	ABHD17A pseudogene 5 [Source:HGNC Symbol;Acc:HGNC:34043]	processed_pseudogene	-0.853338	0.932913	-1.25724				23114	23110	23031	23428	23409	22776
ENSG00000226981		ABHD17AP6	ABHD17A pseudogene 6 [Source:HGNC Symbol;Acc:HGNC:34044]	unprocessed_pseudogene	0.0719059	1.65793	0.287263				23268	23523	23501	23013	23509	22975
ENSG00000107362	51104	ABHD17B	abhydrolase domain containing 17B, depalmitoylase [Source:HGNC Symbol;Acc:HGNC:24278]	protein_coding	-0.0374764	-0.143288	-0.00154443	0.896566	0.58115	0.995212	6183	9104	5953	6244	9111	6196
ENSG00000136379	58489	ABHD17C	abhydrolase domain containing 17C, depalmitoylase [Source:HGNC Symbol;Acc:HGNC:26925]	protein_coding	0.471404	-0.0893264	0.607715	0.0111834	0.729327	0.000183897	5832	9114	5557	4637	8455	5701
ENSG00000164074	80167	ABHD18	abhydrolase domain containing 18 [Source:HGNC Symbol;Acc:HGNC:26111]	protein_coding	-0.320877	-0.0367622	-0.319907	0.234034	0.939324	0.291346	10754	8578	11066	10996	8989	11212
ENSG00000140526	11057	ABHD2	abhydrolase domain containing 2, acylglycerol lipase [Source:HGNC Symbol;Acc:HGNC:18717]	protein_coding	0.369877	-0.30293	0.177946	0.155522	0.325644	0.57143	401	985	470	388	761	567
ENSG00000158201	171586	ABHD3	abhydrolase domain containing 3, phospholipase [Source:HGNC Symbol;Acc:HGNC:18718]	protein_coding	-0.47832	-0.23902	-0.460017	0.0744501	0.48346	0.0910195	5331	8469	7578	6381	9032	8001
ENSG00000100439	63874	ABHD4	abhydrolase domain containing 4, N-acyl phospholipase B [Source:HGNC Symbol;Acc:HGNC:20154]	protein_coding	0.201765	-0.040583	0.543324	0.476951	0.922764	0.0290923	6546	6637	2438	5524	6196	2409
ENSG00000011198	51099	ABHD5	abhydrolase domain containing 5, lysophosphatidic acid acyltransferase [Source:HGNC Symbol;Acc:HGNC:21396]	protein_coding	-0.277173	-0.381866	-0.0377928	0.108569	0.032798	0.878711	5446	6948	3819	5615	7394	4463
ENSG00000163686	57406	ABHD6	abhydrolase domain containing 6, acylglycerol lipase [Source:HGNC Symbol;Acc:HGNC:21398]	protein_coding	-0.0150181	0.180768	-0.175181	0.948626	0.345171	0.361561	10265	9108	8809	10367	9089	8527
ENSG00000127220	79575	ABHD8	abhydrolase domain containing 8 [Source:HGNC Symbol;Acc:HGNC:23759]	protein_coding	-0.402129	1.26027	-0.521523	0.537248	0.0469052	0.437392	11657	9990	12281	12049	10514	11616
ENSG00000136754	10006	ABI1	abl interactor 1 [Source:HGNC Symbol;Acc:HGNC:11320]	protein_coding	-0.0199154	-0.178627	-0.042372	0.936214	0.417816	0.868218	3806	3405	5146	4033	3505	5402
ENSG00000138443	10152	ABI2	abl interactor 2 [Source:HGNC Symbol;Acc:HGNC:24011]	protein_coding	0.324132	-0.300706	0.305908	0.0468718	0.1074	0.0715794	629	961	495	553	779	594
ENSG00000108798	51225	ABI3	ABI family member 3 [Source:HGNC Symbol;Acc:HGNC:29859]	protein_coding	4.24737	-1.21779	-1.25616				21101	21525	20155	21495	19684	20783
ENSG00000154175	25890	ABI3BP	ABI family member 3 binding protein [Source:HGNC Symbol;Acc:HGNC:17265]	protein_coding	0.442223	-0.458039	0.948174	0.133968	0.218385	0.0758798	13982	10076	11733	13473	9472	12183
ENSG00000119328	54942	ABITRAM	actin binding transcription modulator [Source:HGNC Symbol;Acc:HGNC:1364]	protein_coding	0.0445227	-0.000666453	0.248672	0.859449	0.998434	0.232698	9032	8337	7315	8705	8245	7322
ENSG00000097007	25	ABL1	ABL proto-oncogene 1, non-receptor tyrosine kinase [Source:HGNC Symbol;Acc:HGNC:76]	protein_coding	0.572555	0.0905085	0.246183	0.0324519	0.830643	0.438869	1418	2369	929	1332	1718	841
ENSG00000143322	27	ABL2	ABL proto-oncogene 2, non-receptor tyrosine kinase [Source:HGNC Symbol;Acc:HGNC:77]	protein_coding	0.325414	-0.478453	0.408755	0.0973689	0.0216936	0.0374371	4706	4802	3717	3994	4166	4527
ENSG00000099204	3983	ABLIM1	actin binding LIM protein 1 [Source:HGNC Symbol;Acc:HGNC:78]	protein_coding	0.287336	0.0346602	0.225555	0.235456	0.930712	0.39833	3881	2098	3013	3607	1745	2837
ENSG00000163995	84448	ABLIM2	actin binding LIM protein family member 2 [Source:HGNC Symbol;Acc:HGNC:19195]	protein_coding	-0.19633	0.331932	-0.0776776	0.821028	0.51447	0.878388	12546	15208	13659	12569	15350	13582
ENSG00000173210	22885	ABLIM3	actin binding LIM protein family member 3 [Source:HGNC Symbol;Acc:HGNC:29132]	protein_coding	0.384092	0.0506282	-0.28225	0.241005	0.937052	0.92702	16033	10885	13089	16087	10458	13222
ENSG00000159842	29	ABR	ABR activator of RhoGEF and GTPase [Source:HGNC Symbol;Acc:HGNC:81]	protein_coding	0.390352	0.160444	0.391908	0.213187	0.700588	0.236962	5086	3858	2987	4448	3182	2616
ENSG00000146386	58527	ABRACL	ABRA C-terminal like [Source:HGNC Symbol;Acc:HGNC:21230]	protein_coding	-0.838324	-0.219036	-0.264064	0.0197942	0.667621	0.561438	8014	7846	9074	8461	8971	9451
ENSG00000163322	84142	ABRAXAS1	abraxas 1, BRCA1 A complex subunit [Source:HGNC Symbol;Acc:HGNC:25829]	protein_coding	-0.507928	0.0196678	-0.211053	0.103133	0.971381	0.580961	7410	7655	10276	7782	8392	10375
ENSG00000165660	23172	ABRAXAS2	abraxas 2, BRISC complex subunit [Source:HGNC Symbol;Acc:HGNC:28975]	protein_coding	0.0401182	-0.361188	-0.00783975	0.875232	0.0989798	0.976466	6531	7702	8129	6563	7620	8750
ENSG00000146109	29777	ABT1	activator of basal transcription 1 [Source:HGNC Symbol;Acc:HGNC:17369]	protein_coding	-0.601944	0.32544	-0.362279	0.0192418	0.319317	0.206269	7401	6846	9098	7980	7803	8650
ENSG00000114626	80325	ABTB1	ankyrin repeat and BTB domain containing 1 [Source:HGNC Symbol;Acc:HGNC:18275]	protein_coding	0.0780977	0.746949	-0.174832	0.891811	0.103906	0.753891	11401	11406	10982	11564	11359	10315
ENSG00000166016	25841	ABTB2	ankyrin repeat and BTB domain containing 2 [Source:HGNC Symbol;Acc:HGNC:23842]	protein_coding	0.0315136	0.175902	0.00578195	0.937156	0.636923	0.987387	9637	8981	8113	9621	8928	7857
ENSG00000060971	30	ACAA1	acetyl-CoA acyltransferase 1 [Source:HGNC Symbol;Acc:HGNC:82]	protein_coding	-0.172575	0.0624578	0.0281028	0.0772623	0.632872	0.849369	5851	3669	2876	5866	4044	2649
ENSG00000167315	10449	ACAA2	acetyl-CoA acyltransferase 2 [Source:HGNC Symbol;Acc:HGNC:83]	protein_coding	-0.195325	0.0364526	0.509882	0.234276	0.88662	0.000535212	6132	1975	3894	5230	2271	3727
ENSG00000233585		ACAA2P1	ACAA2 pseudogene 1 [Source:HGNC Symbol;Acc:HGNC:55880]	transcribed_processed_pseudogene	-1.4601	-0.497223	0.536554				18727	17912	17647	18589	18805	18142
ENSG00000278540	31	ACACA	acetyl-CoA carboxylase alpha [Source:HGNC Symbol;Acc:HGNC:84]	protein_coding	0.549911	-0.413326	0.343191	0.0173383	0.127617	0.178902	1221	1375	666	1047	974	830
ENSG00000076555	32	ACACB	acetyl-CoA carboxylase beta [Source:HGNC Symbol;Acc:HGNC:85]	protein_coding	0.196195	-0.225367	0.325961	0.449964	0.461684	0.236648	10821	7689	9414	10570	7311	9791
ENSG00000111271	80724	ACAD10	acyl-CoA dehydrogenase family member 10 [Source:HGNC Symbol;Acc:HGNC:21597]	protein_coding	0.312959	0.0960019	0.237267	0.0622393	0.676125	0.205259	8654	7504	5938	8282	6913	5661
ENSG00000240303	84129	ACAD11	acyl-CoA dehydrogenase family member 11 [Source:HGNC Symbol;Acc:HGNC:30211]	protein_coding	0.430611	0.113491	0.13412	0.00435429	0.589277	0.483267	6793	5363	4939	6532	4536	4606
ENSG00000151498	27034	ACAD8	acyl-CoA dehydrogenase family member 8 [Source:HGNC Symbol;Acc:HGNC:87]	protein_coding	-0.127551	-0.192693	-0.0625665	0.427586	0.26995	0.743168	6013	5858	6058	6178	6165	6377
ENSG00000177646	28976	ACAD9	acyl-CoA dehydrogenase family member 9 [Source:HGNC Symbol;Acc:HGNC:21497]	protein_coding	-0.103709	-0.137719	0.0280595	0.552638	0.471042	0.90443	4342	2798	2731	4425	2989	2793
ENSG00000287110		ACAD9-DT	ACAD9 divergent transcript [Source:HGNC Symbol;Acc:HGNC:56086]	lncRNA	0.0594319	0.00691412	-1.08838	0.947593	0.993504	0.0606226	14090	15012	13783	14788	14978	13911
ENSG00000115361	33	ACADL	acyl-CoA dehydrogenase long chain [Source:HGNC Symbol;Acc:HGNC:88]	protein_coding	0.090204	-0.23379	-0.292819	0.915915	0.742797	0.929776	17735	15103	13426	17788	15083	13752
ENSG00000117054	34	ACADM	acyl-CoA dehydrogenase medium chain [Source:HGNC Symbol;Acc:HGNC:89]	protein_coding	-0.495531	-0.153842	0.00856606	0.0554241	0.669611	0.981073	2791	1476	3738	2945	2066	3922
ENSG00000122971	35	ACADS	acyl-CoA dehydrogenase short chain [Source:HGNC Symbol;Acc:HGNC:90]	protein_coding	-0.906073	1.38807	-0.24682	0.0401835	0.00386485	0.674682	11451	10219	12611	11655	11027	11798
ENSG00000196177	36	ACADSB	acyl-CoA dehydrogenase short/branched chain [Source:HGNC Symbol;Acc:HGNC:91]	protein_coding	-0.261937	-0.307048	-0.0629364	0.310205	0.293178	0.858176	6904	5251	7039	7035	5778	7613
ENSG00000072778	37	ACADVL	acyl-CoA dehydrogenase very long chain [Source:HGNC Symbol;Acc:HGNC:92]	protein_coding	0.110976	0.296806	0.118557	0.446595	0.0363538	0.439823	1968	886	1402	1971	834	1046
ENSG00000157766	176	ACAN	aggrecan [Source:HGNC Symbol;Acc:HGNC:319]	protein_coding	-0.447128	0.554127	0.556275	0.850594	0.0409885	0.0418521	11671	15260	8444	11245	15345	7369
ENSG00000072818	9744	ACAP1	ArfGAP with coiled-coil, ankyrin repeat and PH domains 1 [Source:HGNC Symbol;Acc:HGNC:16467]	protein_coding	-0.50859	1.37296	-0.180397	0.604845	0.476968	0.911792	16386	14066	17361	16288	14310	17148
ENSG00000114331	23527	ACAP2	ArfGAP with coiled-coil, ankyrin repeat and PH domains 2 [Source:HGNC Symbol;Acc:HGNC:16469]	protein_coding	0.0667458	-0.4328	-0.0674642	0.787307	0.042296	0.805761	3895	2374	2848	4157	2319	3446
ENSG00000229325		ACAP2-IT1	ACAP2 intronic transcript 1 [Source:HGNC Symbol;Acc:HGNC:41426]	lncRNA	0.733182	-0.741563	-2.30967				16079	18006	17447	17551	17607	18168
ENSG00000131584	116983	ACAP3	ArfGAP with coiled-coil, ankyrin repeat and PH domains 3 [Source:HGNC Symbol;Acc:HGNC:16754]	protein_coding	-0.195821	0.956314	-0.689597	0.733331	0.0584156	0.155203	2887	6864	6688	4498	7198	4967
ENSG00000075239	38	ACAT1	acetyl-CoA acetyltransferase 1 [Source:HGNC Symbol;Acc:HGNC:93]	protein_coding	-0.238685	-0.228574	0.0995333	0.151309	0.242376	0.633985	2723	1228	3039	2697	1482	3318
ENSG00000120437	39	ACAT2	acetyl-CoA acetyltransferase 2 [Source:HGNC Symbol;Acc:HGNC:94]	protein_coding	-0.256334	-0.1949	0.15761	0.339594	0.545844	0.612727	453	330	412	448	383	452
ENSG00000182827	64746	ACBD3	acyl-CoA binding domain containing 3 [Source:HGNC Symbol;Acc:HGNC:15453]	protein_coding	0.339863	-0.183881	0.410472	0.0952601	0.482695	0.047228	5737	4499	4812	5006	3847	5071
ENSG00000234478		ACBD3-AS1	ACBD3 antisense RNA 1 [Source:HGNC Symbol;Acc:HGNC:40701]	lncRNA	3.22186	-0.268444	1.55046				23277	23242	23180	22552	22022	23227
ENSG00000181513	79777	ACBD4	acyl-CoA binding domain containing 4 [Source:HGNC Symbol;Acc:HGNC:23337]	protein_coding	-0.525572	0.461266	-0.274844	0.13399	0.264547	0.54216	11936	10770	11303	12137	11192	11038
ENSG00000107897	91452	ACBD5	acyl-CoA binding domain containing 5 [Source:HGNC Symbol;Acc:HGNC:23338]	protein_coding	0.0964605	-0.0310046	0.159488	0.487618	0.877763	0.230559	3205	3540	4898	3079	3432	4864
ENSG00000230124	84320	ACBD6	acyl-CoA binding domain containing 6 [Source:HGNC Symbol;Acc:HGNC:23339]	protein_coding	-0.229989	0.0593397	0.0346304	0.0945749	0.767746	0.859858	5372	5995	5620	5387	6438	5437
ENSG00000176244	414149	ACBD7	acyl-CoA binding domain containing 7 [Source:HGNC Symbol;Acc:HGNC:17715]	protein_coding	0.0799906	-0.187578	0.149903	0.766499	0.48977	0.573709	8719	7729	6382	8477	7575	6758
ENSG00000110455	84680	ACCS	1-aminocyclopropane-1-carboxylate synthase homolog (inactive) [Source:HGNC Symbol;Acc:HGNC:23989]	protein_coding	0.419621	0.293741	-0.292888	0.382935	0.628746	0.929776	16508	12362	12867	16522	12117	12820
ENSG00000205126	390110	ACCSL	1-aminocyclopropane-1-carboxylate synthase homolog (inactive) like [Source:HGNC Symbol;Acc:HGNC:34391]	protein_coding	1.03373	1.04631	0.668947				23044	23035	22615	22700	22716	22122
ENSG00000102977	65057	ACD	ACD shelterin complex subunit and telomerase recruitment factor [Source:HGNC Symbol;Acc:HGNC:25070]	protein_coding	-0.227146	0.444871	-0.229933	0.599171	0.311388	0.614648	8097	8272	8863	8534	8605	8258
ENSG00000159640	1636	ACE	angiotensin I converting enzyme [Source:HGNC Symbol;Acc:HGNC:2707]	protein_coding	0.0093951	0.0685845	0.392579	0.989706	0.944503	0.857953	16951	13890	14336	16905	13906	14425
ENSG00000130234	59272	ACE2	angiotensin converting enzyme 2 [Source:HGNC Symbol;Acc:HGNC:13557]	protein_coding	-0.113548	0.543773	0.945306	0.941367	0.465548	0.205567	15541	16669	14485	14848	16776	14240
ENSG00000167769	125981	ACER1	alkaline ceramidase 1 [Source:HGNC Symbol;Acc:HGNC:18356]	protein_coding	-0.958339	0.693365	0.486411				23153	23142	23372	22859	23360	23134
ENSG00000177076	340485	ACER2	alkaline ceramidase 2 [Source:HGNC Symbol;Acc:HGNC:23675]	protein_coding	0.77055	-0.505715	0.189951	0.0047007	0.187756	0.497615	11743	12970	13054	11611	12483	13559
ENSG00000180105		ACER2P1	ACER2 pseudogene 1 [Source:HGNC Symbol;Acc:HGNC:54674]	processed_pseudogene	1.90135	-0.268431	-2.5084				22721	23479	23444	23462	22920	23447
ENSG00000078124	55331	ACER3	alkaline ceramidase 3 [Source:HGNC Symbol;Acc:HGNC:16066]	protein_coding	-0.0932935	-0.13373	0.158198	0.658469	0.56669	0.439572	4001	1085	4647	3845	1183	4807
ENSG00000087085	43	ACHE	acetylcholinesterase (Cartwright blood group) [Source:HGNC Symbol;Acc:HGNC:108]	protein_coding	-0.847682	1.12223	-0.816933	0.214052	0.0789213	0.126231	12639	14454	14355	13313	15046	13751
ENSG00000100813	22985	ACIN1	apoptotic chromatin condensation inducer 1 [Source:HGNC Symbol;Acc:HGNC:17066]	protein_coding	0.389515	-0.14647	0.196937	0.0554498	0.589546	0.406051	1138	1939	1388	1065	1561	1411
ENSG00000213088	2532	ACKR1	atypical chemokine receptor 1 (Duffy blood group) [Source:HGNC Symbol;Acc:HGNC:4035]	protein_coding	0.59675	0.197707	-0.299081	0.0897965	0.666144	0.905507	15393	12042	10250	15442	11517	10065
ENSG00000144648	1238	ACKR2	atypical chemokine receptor 2 [Source:HGNC Symbol;Acc:HGNC:1565]	protein_coding	0.560598	0.52844	0.420413				16312	16748	15927	15951	16439	15796
ENSG00000144476	57007	ACKR3	atypical chemokine receptor 3 [Source:HGNC Symbol;Acc:HGNC:23692]	protein_coding	-0.205245	-0.0696158	-0.015232	0.343021	0.784155	0.940243	6041	11041	9921	6107	11183	10078
ENSG00000129048	51554	ACKR4	atypical chemokine receptor 4 [Source:HGNC Symbol;Acc:HGNC:1611]	protein_coding	-1.48845	-1.16765	-0.155309	0.106316		0.958692	18811	14279	18618	18799	15720	19080
ENSG00000131473	47	ACLY	ATP citrate lyase [Source:HGNC Symbol;Acc:HGNC:115]	protein_coding	0.542696	-0.0710427	0.340176	0.00744214	0.829016	0.126269	321	277	173	258	166	172
ENSG00000122729	48	ACO1	aconitase 1 [Source:HGNC Symbol;Acc:HGNC:117]	protein_coding	0.190448	-0.31405	0.0909873	0.244913	0.0737027	0.647966	4454	3884	4079	4388	3588	4568
ENSG00000100412	50	ACO2	aconitase 2 [Source:HGNC Symbol;Acc:HGNC:118]	protein_coding	-0.230437	-0.0384095	0.0691082	0.369044	0.92289	0.840326	2086	652	985	2149	794	980
ENSG00000184227	641371	ACOT1	acyl-CoA thioesterase 1 [Source:HGNC Symbol;Acc:HGNC:33128]	protein_coding	-0.16472	0.390967	0.08934	0.738311	0.641547	0.928956	15230	12195	15248	14970	12333	14991
ENSG00000162390	26027	ACOT11	acyl-CoA thioesterase 11 [Source:HGNC Symbol;Acc:HGNC:18156]	protein_coding	-0.0523593	0.411071	1.00947	0.90775	0.335504	0.065789	14020	9685	12228	13487	9754	12040
ENSG00000172497	134526	ACOT12	acyl-CoA thioesterase 12 [Source:HGNC Symbol;Acc:HGNC:24436]	protein_coding	-0.69491	-1.25866	-1.86418			0.193183	16976	14779	17815	18075	15341	18376
ENSG00000112304	55856	ACOT13	acyl-CoA thioesterase 13 [Source:HGNC Symbol;Acc:HGNC:20999]	protein_coding	-0.820379	-0.174759	-0.237678	0.0059907	0.686031	0.52916	5806	5710	6836	6380	7120	7155
ENSG00000119673	10965	ACOT2	acyl-CoA thioesterase 2 [Source:HGNC Symbol;Acc:HGNC:18431]	protein_coding	-0.428479	0.612177	0.108654	0.0349559	0.00617453	0.666295	9207	9940	11042	9059	10361	10562
ENSG00000177465	122970	ACOT4	acyl-CoA thioesterase 4 [Source:HGNC Symbol;Acc:HGNC:19748]	protein_coding	0.759103	-2.11237	1.28632				17191	16947	18433	16192	16343	19046
ENSG00000205669	641372	ACOT6	acyl-CoA thioesterase 6 [Source:HGNC Symbol;Acc:HGNC:33159]	protein_coding	1.03374	-0.26838	1.70586				22284	22545	22155	21509	22259	22235
ENSG00000097021	11332	ACOT7	acyl-CoA thioesterase 7 [Source:HGNC Symbol;Acc:HGNC:24157]	protein_coding	-0.340053	0.0992448	-0.351854	0.321886	0.841926	0.330144	3968	1320	3218	4811	1723	2993
ENSG00000101473	10005	ACOT8	acyl-CoA thioesterase 8 [Source:HGNC Symbol;Acc:HGNC:15919]	protein_coding	-0.595139	0.0564983	-0.430428	0.0140163	0.890367	0.107034	9713	8138	9252	10119	8949	9240
ENSG00000123130	23597	ACOT9	acyl-CoA thioesterase 9 [Source:HGNC Symbol;Acc:HGNC:17152]	protein_coding	-0.361991	-0.29067	-0.188646	0.0574553	0.201924	0.39544	3441	2686	4385	3940	3288	4846
ENSG00000161533	51	ACOX1	acyl-CoA oxidase 1 [Source:HGNC Symbol;Acc:HGNC:119]	protein_coding	0.252811	-0.173352	0.242467	0.123301	0.387142	0.159847	3693	3559	3034	3390	3190	3226
ENSG00000168306	8309	ACOX2	acyl-CoA oxidase 2 [Source:HGNC Symbol;Acc:HGNC:120]	protein_coding	0.0173703	0.446133	0.711982	0.965697	0.0379546	9.47679e-05	10790	12031	9737	10139	12064	9185
ENSG00000087008	8310	ACOX3	acyl-CoA oxidase 3, pristanoyl [Source:HGNC Symbol;Acc:HGNC:121]	protein_coding	-0.120404	0.150272	-0.0181133	0.62357	0.597321	0.949563	9363	8011	9719	9354	8188	9626
ENSG00000204581	400997	ACOXL-AS1	ACOXL antisense RNA 1 [Source:HGNC Symbol;Acc:HGNC:41112]	lncRNA	0.179739	0.655555	0.185009			0.902972	16231	17394	15617	16057	17003	15203
ENSG00000143727	52	ACP1	acid phosphatase 1 [Source:HGNC Symbol;Acc:HGNC:122]	protein_coding	-0.351146	-0.196843	-0.220835	0.0650147	0.412058	0.30493	1765	1725	2534	2210	2173	2696
ENSG00000134575	53	ACP2	acid phosphatase 2, lysosomal [Source:HGNC Symbol;Acc:HGNC:123]	protein_coding	-0.00921944	0.176372	0.277382	0.982544	0.637785	0.384295	6048	5003	4893	5569	5032	4450
ENSG00000014257	55	ACP3	acid phosphatase 3 [Source:HGNC Symbol;Acc:HGNC:125]	protein_coding	2.32063	-0.0115181	1.87472	0.158986	0.991135	0.198403	17809	18159	14416	16721	17106	14538
ENSG00000102575	54	ACP5	acid phosphatase 5, tartrate resistant [Source:HGNC Symbol;Acc:HGNC:124]	protein_coding	-0.705269	0.444906	0.18262				17035	16176	16396	16638	16719	16173
ENSG00000162836	51205	ACP6	acid phosphatase 6, lysophosphatidic [Source:HGNC Symbol;Acc:HGNC:29609]	protein_coding	-0.0527908	0.470784	0.261555	0.835068	0.217206	0.240852	11079	10029	13051	10858	10088	12910
ENSG00000183760	390928	ACP7	acid phosphatase 7, tartrate resistant (putative) [Source:HGNC Symbol;Acc:HGNC:33781]	protein_coding	-0.173475	-0.199136	3.0305	0.666423	0.863734	0.0902678	17357	12333	15880	16352	12514	16160
ENSG00000100312	49	ACR	acrosin [Source:HGNC Symbol;Acc:HGNC:126]	protein_coding	-1.41381	0.391125	0.532087				20299	19968	19070	20075	20387	18854
ENSG00000111644	84519	ACRBP	acrosin binding protein [Source:HGNC Symbol;Acc:HGNC:17195]	protein_coding	-0.0932868	0.825259	1.49806				16838	17063	16070	15730	17246	15696
ENSG00000134940	56	ACRV1	acrosomal vesicle protein 1 [Source:HGNC Symbol;Acc:HGNC:127]	protein_coding	-0.394558	1.3957	-2.94393			0.141451	17348	15704	16553	18206	16049	15598
ENSG00000103740	23205	ACSBG1	acyl-CoA synthetase bubblegum family member 1 [Source:HGNC Symbol;Acc:HGNC:29567]	protein_coding	0.277568	0.365012	0.696526	0.794853	0.228547	0.000112571	9067	14914	12342	7867	14814	12170
ENSG00000167107	80221	ACSF2	acyl-CoA synthetase family member 2 [Source:HGNC Symbol;Acc:HGNC:26101]	protein_coding	-0.140917	0.154176	0.310794	0.431323	0.518795	0.176594	11609	7209	10548	11409	7449	10501
ENSG00000176715	197322	ACSF3	acyl-CoA synthetase family member 3 [Source:HGNC Symbol;Acc:HGNC:27288]	protein_coding	0.083557	0.287064	-0.33782	0.821469	0.420956	0.289138	8846	9078	8758	9301	8957	8301
ENSG00000151726	2180	ACSL1	acyl-CoA synthetase long chain family member 1 [Source:HGNC Symbol;Acc:HGNC:3569]	protein_coding	0.101558	-0.258991	0.0475131	0.599413	0.184306	0.846283	8164	5192	6701	8058	4978	7191
ENSG00000123983	2181	ACSL3	acyl-CoA synthetase long chain family member 3 [Source:HGNC Symbol;Acc:HGNC:3570]	protein_coding	0.743397	-0.285609	0.316203	0.000130322	0.258707	0.163688	524	551	593	454	315	691
ENSG00000068366	2182	ACSL4	acyl-CoA synthetase long chain family member 4 [Source:HGNC Symbol;Acc:HGNC:3571]	protein_coding	-0.0467245	-0.421034	-0.169325	0.83074	0.0208047	0.388655	4044	997	3507	4479	1043	4180
ENSG00000197142	51703	ACSL5	acyl-CoA synthetase long chain family member 5 [Source:HGNC Symbol;Acc:HGNC:16526]	protein_coding	0.45104	0.357804	-1.0239	0.0367491	0.623656	0.564805	16032	10085	14950	16311	9471	14877
ENSG00000164398	23305	ACSL6	acyl-CoA synthetase long chain family member 6 [Source:HGNC Symbol;Acc:HGNC:16496]	protein_coding	0.287836	-0.384774	-0.545264	0.663749	0.292827	0.0931955	12360	14718	12254	12728	14543	12681
ENSG00000223548		ACSL6-AS1	ACSL6 antisense RNA 1 [Source:HGNC Symbol;Acc:HGNC:40772]	lncRNA	0.150709	0.499775	0.775936			0.4196	16361	18067	15329	15556	18104	15059
ENSG00000166743	116285	ACSM1	acyl-CoA synthetase medium chain family member 1 [Source:HGNC Symbol;Acc:HGNC:18049]	protein_coding	0.611111	0.69337	-2.28269				21793	21746	22296	22363	21425	22023
ENSG00000005187	6296	ACSM3	acyl-CoA synthetase medium chain family member 3 [Source:HGNC Symbol;Acc:HGNC:10522]	protein_coding	-0.420904	-0.175661	1.04398				17748	16123	16935	17166	16463	17211
ENSG00000183549	54988	ACSM5	acyl-CoA synthetase medium chain family member 5 [Source:HGNC Symbol;Acc:HGNC:26060]	protein_coding	-3.00987	-0.628748	-0.292805				19676	18158	16531	19710	19509	17078
ENSG00000154930	84532	ACSS1	acyl-CoA synthetase short chain family member 1 [Source:HGNC Symbol;Acc:HGNC:16091]	protein_coding	0.391846	-0.145058	-0.0138019	0.0358362	0.55709	0.9589	7617	7077	5481	7594	6325	5723
ENSG00000131069	55902	ACSS2	acyl-CoA synthetase short chain family member 2 [Source:HGNC Symbol;Acc:HGNC:15814]	protein_coding	0.559195	-0.23064	0.243053	7.27526e-06	0.15867	0.0970574	4451	4482	3340	4094	3504	3674
ENSG00000111058	79611	ACSS3	acyl-CoA synthetase short chain family member 3 [Source:HGNC Symbol;Acc:HGNC:24723]	protein_coding	0.212644	0.992952	1.07413	0.22881	0.00228501	0.276557	15298	8929	13684	14912	8582	13163
ENSG00000143632	58	ACTA1	actin alpha 1, skeletal muscle [Source:HGNC Symbol;Acc:HGNC:129]	protein_coding	0.924817	0.854532	-0.693168				20108	20895	20531	20323	20603	20344
ENSG00000107796	59	ACTA2	actin alpha 2, smooth muscle [Source:HGNC Symbol;Acc:HGNC:130]	protein_coding	0.322836	-0.412709	0.107304	0.186301	0.0938213	0.733043	10243	9977	2538	10100	9620	3119
ENSG00000180139		ACTA2-AS1	ACTA2 antisense RNA 1 [Source:HGNC Symbol;Acc:HGNC:45169]	lncRNA	1.13798	0.952052	-0.292808				20733	19690	20009	20696	18837	19717
ENSG00000075624	60	ACTB	actin beta [Source:HGNC Symbol;Acc:HGNC:132]	protein_coding	0.147438	0.0944269	0.0415733	0.646066	0.816639	0.919863	4	3	5	6	4	6
ENSG00000169067	345651	ACTBL2	actin beta like 2 [Source:HGNC Symbol;Acc:HGNC:17780]	protein_coding	-1.17447	-0.268417	-1.95415				17535	16295	19418	18638	17043	19608
ENSG00000188460		ACTBP11	ACTB pseudogene 11 [Source:HGNC Symbol;Acc:HGNC:33971]	processed_pseudogene	-2.14043	0.693389	1.19826				21474	20606	21764	20952	21537	21530
ENSG00000213857		ACTBP15	ACTB pseudogene 15 [Source:HGNC Symbol;Acc:HGNC:55065]	processed_pseudogene	-2.27503	1.09003	1.99902				21634	20395	21179	20865	21329	20814
ENSG00000213763		ACTBP2	ACTB pseudogene 2 [Source:HGNC Symbol;Acc:HGNC:135]	processed_pseudogene	0.116849	0.124533	-0.0751425				16370	16489	16648	16465	16448	16853
ENSG00000185607		ACTBP7	ACTB pseudogene 7 [Source:HGNC Symbol;Acc:HGNC:140]	processed_pseudogene	-0.083852	-0.530006	-0.996482	0.926084	0.58115	0.176852	14467	14347	15204	15124	14424	15549
ENSG00000159251	70	ACTC1	actin alpha cardiac muscle 1 [Source:HGNC Symbol;Acc:HGNC:143]	protein_coding	-0.541114	0.833963	1.33566				21232	19809	20796	20761	19941	20673
ENSG00000172900	399923	ACTE1P	actin epsilon 1, pseudogene [Source:HGNC Symbol;Acc:HGNC:51491]	transcribed_unitary_pseudogene	0.0719704	0.193803	1.38288				20086	21036	20020	19242	21030	19916
ENSG00000184009	71	ACTG1	actin gamma 1 [Source:HGNC Symbol;Acc:HGNC:144]	protein_coding	-0.0478559	0.143792	-0.00780854	0.893556	0.686624	0.982219	20	5	10	20	7	7
ENSG00000178631		ACTG1P1	actin gamma 1 pseudogene 1 [Source:HGNC Symbol;Acc:HGNC:146]	processed_pseudogene	1.13835	0.292648	-0.0611734	0.29153	0.707357	0.940243	14847	16923	14682	14834	16287	14577
ENSG00000230581		ACTG1P14	actin gamma 1 pseudogene 14 [Source:HGNC Symbol;Acc:HGNC:49751]	processed_pseudogene	0.611005	0.625254	-3.88579				19231	19691	20006	20593	19250	19790
ENSG00000259315	283693	ACTG1P17	actin gamma 1 pseudogene 17 [Source:HGNC Symbol;Acc:HGNC:51497]	transcribed_processed_pseudogene	1.11548	-0.478658	0.197661			0.891542	16297	17418	15070	16093	16809	15669
ENSG00000241547		ACTG1P20	actin gamma 1 pseudogene 20 [Source:HGNC Symbol;Acc:HGNC:51500]	processed_pseudogene	0.796727	-0.324009	-0.858141	0.308002		0.24585	15039	15908	14819	15478	15380	15213
ENSG00000226359		ACTG1P24	actin gamma 1 pseudogene 24 [Source:HGNC Symbol;Acc:HGNC:49661]	processed_pseudogene	-0.642793	-0.118887	-1.96924				18309	19199	18964	19255	19554	19070
ENSG00000234996	148709	ACTG1P25	actin gamma 1 pseudogene 25 [Source:HGNC Symbol;Acc:HGNC:54872]	transcribed_processed_pseudogene	0.0884198	-0.196903	0.66168	0.853955	0.627788	0.0365051	12597	13225	12087	12172	13197	12380
ENSG00000215388		ACTG1P3	actin gamma 1 pseudogene 3 [Source:HGNC Symbol;Acc:HGNC:148]	processed_pseudogene	-0.596417	1.9144	-0.0311119				19023	19229	19774	18922	19294	19132
ENSG00000236085		ACTG1P4	actin gamma 1 pseudogene 4 [Source:HGNC Symbol;Acc:HGNC:149]	processed_pseudogene	-1.03775	-1.92098	0.668983				21730	21008	19916	21336	21379	21158
ENSG00000229349		ACTG1P9	actin gamma 1 pseudogene 9 [Source:HGNC Symbol;Acc:HGNC:154]	processed_pseudogene	-1.40894	1.16011	1.82474				19047	17585	18415	18085	18409	17961
ENSG00000163017	72	ACTG2	actin gamma 2, smooth muscle [Source:HGNC Symbol;Acc:HGNC:145]	protein_coding	-0.141498	-0.208605	-0.0242519	0.823272	0.710392	0.963331	12361	13976	12955	12330	14140	13274
ENSG00000136518	86	ACTL6A	actin like 6A [Source:HGNC Symbol;Acc:HGNC:24124]	protein_coding	-0.547391	-0.307462	-0.267238	0.0183528	0.281053	0.32094	1327	941	1525	1691	1352	1744
ENSG00000077080	51412	ACTL6B	actin like 6B [Source:HGNC Symbol;Acc:HGNC:160]	protein_coding	-0.453911	0.362725	-0.609658			0.420673	14416	17930	16985	14885	18152	16868
ENSG00000117148	81569	ACTL8	actin like 8 [Source:HGNC Symbol;Acc:HGNC:24018]	protein_coding	-3.01351	0.0821033	-1.59119	0.11666	0.93639	0.429138	17779	18030	14407	18416	18968	14450
ENSG00000072110	87	ACTN1	actinin alpha 1 [Source:HGNC Symbol;Acc:HGNC:163]	protein_coding	0.367485	-0.417312	0.194031	0.214316	0.20949	0.582615	1080	446	943	1025	330	1182
ENSG00000259062	161159	ACTN1-DT	ACTN1 divergent transcript [Source:HGNC Symbol;Acc:HGNC:20131]	lncRNA	-2.02123	-1.36743	-3.7699				19310	19128	19559	20638	20242	20250
ENSG00000077522	88	ACTN2	actinin alpha 2 [Source:HGNC Symbol;Acc:HGNC:164]	protein_coding	-0.0104694	0.782177	0.0626136	0.99351	0.00340732	0.852518	10164	15259	12224	10043	15233	11738
ENSG00000248746	89	ACTN3	actinin alpha 3 [Source:HGNC Symbol;Acc:HGNC:165]	protein_coding	-0.477685	-0.26842	-0.0485659				20639	21365	21760	20427	21520	21865
ENSG00000130402	81	ACTN4	actinin alpha 4 [Source:HGNC Symbol;Acc:HGNC:166]	protein_coding	0.129282	0.101467	-0.0109561	0.766484	0.849736	0.981476	296	224	267	322	192	247
ENSG00000213493		ACTN4P1	actinin alpha 4 pseudogene 1 [Source:HGNC Symbol;Acc:HGNC:44028]	processed_pseudogene	0.974425	1.03488	-0.117691				20259	20915	20379	20196	20663	20019
ENSG00000131966	55860	ACTR10	actin related protein 10 [Source:HGNC Symbol;Acc:HGNC:17372]	protein_coding	-0.604923	-0.250838	-0.344036	0.0760798	0.58115	0.381784	2937	2829	5870	3706	3774	6295
ENSG00000138107	10121	ACTR1A	actin related protein 1A [Source:HGNC Symbol;Acc:HGNC:167]	protein_coding	0.0872688	-0.277907	0.222482	0.705756	0.199386	0.279683	952	1347	1617	872	1309	1793
ENSG00000115073	10120	ACTR1B	actin related protein 1B [Source:HGNC Symbol;Acc:HGNC:168]	protein_coding	0.124062	0.242477	-0.0689196	0.535779	0.235702	0.772608	5792	3395	4013	5997	3228	3426
ENSG00000138071	10097	ACTR2	actin related protein 2 [Source:HGNC Symbol;Acc:HGNC:169]	protein_coding	0.200751	-0.339723	0.222365	0.328881	0.116688	0.297314	370	351	385	330	299	476
ENSG00000115091	10096	ACTR3	actin related protein 3 [Source:HGNC Symbol;Acc:HGNC:170]	protein_coding	-0.188904	-0.307936	0.0672265	0.29769	0.110061	0.770791	599	325	713	630	363	819
ENSG00000228857		ACTR3-AS1	ACTR3 antisense RNA 1 [Source:HGNC Symbol;Acc:HGNC:53965]	lncRNA	-2.6735	-0.553431	0.394409				17102	16886	16069	16697	18153	16553
ENSG00000133627	57180	ACTR3B	actin related protein 3B [Source:HGNC Symbol;Acc:HGNC:17256]	protein_coding	-0.186404	-0.114072	-0.307812	0.204631	0.566821	0.014813	8512	9624	10131	8925	9826	10355
ENSG00000106526	653857	ACTR3C	actin related protein 3C [Source:HGNC Symbol;Acc:HGNC:37282]	protein_coding	0.756432	-0.268403	-0.443179				18577	16028	18963	18850	15324	19206
ENSG00000101442	79913	ACTR5	actin related protein 5 [Source:HGNC Symbol;Acc:HGNC:14671]	protein_coding	-0.0128628	0.0343746	0.143025	0.959024	0.904361	0.45909	10061	9870	10254	9896	9897	10312
ENSG00000075089	64431	ACTR6	actin related protein 6 [Source:HGNC Symbol;Acc:HGNC:24025]	protein_coding	-0.363603	-0.24323	-0.0258553	0.267475	0.546441	0.951754	6308	7136	7134	6438	7717	7623
ENSG00000113812	93973	ACTR8	actin related protein 8 [Source:HGNC Symbol;Acc:HGNC:14672]	protein_coding	0.11942	-0.232305	0.238089	0.462202	0.161908	0.1133	5476	5315	3992	5085	5087	4322
ENSG00000184378	84517	ACTRT3	actin related protein T3 [Source:HGNC Symbol;Acc:HGNC:24022]	protein_coding	1.03376	0.678029	1.86257				18784	20364	19544	17276	20048	19450
ENSG00000115170	90	ACVR1	activin A receptor type 1 [Source:HGNC Symbol;Acc:HGNC:171]	protein_coding	0.357643	-0.245581	0.434535	0.0756848	0.340585	0.0461955	10142	6868	8782	9688	6119	9213
ENSG00000135503	91	ACVR1B	activin A receptor type 1B [Source:HGNC Symbol;Acc:HGNC:172]	protein_coding	0.349099	0.00273818	0.402002	0.0459611	0.992675	0.0159694	7226	8756	6253	6462	8237	6216
ENSG00000123612	130399	ACVR1C	activin A receptor type 1C [Source:HGNC Symbol;Acc:HGNC:18123]	protein_coding	-0.0461952	-1.79342	0.217501			0.929776	17888	15180	16169	17786	15183	17509
ENSG00000121989	92	ACVR2A	activin A receptor type 2A [Source:HGNC Symbol;Acc:HGNC:173]	protein_coding	0.124294	-0.275794	0.260459	0.559961	0.213961	0.186376	5439	3889	6894	5007	3693	7387
ENSG00000114739	93	ACVR2B	activin A receptor type 2B [Source:HGNC Symbol;Acc:HGNC:174]	protein_coding	0.269111	-0.193109	0.344447	0.331269	0.502288	0.145939	7493	10932	6449	6846	10720	6815
ENSG00000229589	100128640	ACVR2B-AS1	ACVR2B antisense RNA 1 [Source:HGNC Symbol;Acc:HGNC:44161]	lncRNA	-0.279272	0.0374585	0.21262	0.61248	0.935879	0.546928	12433	14002	11860	12285	14196	11944
ENSG00000139567	94	ACVRL1	activin A receptor like type 1 [Source:HGNC Symbol;Acc:HGNC:175]	protein_coding	0.0645019	0.374812	0.126171				18600	19411	16982	18495	19415	16946
ENSG00000243989	95	ACY1	aminoacylase 1 [Source:HGNC Symbol;Acc:HGNC:177]	protein_coding	-0.329129	0.0706824	-0.287405	0.086066	0.820819	0.174668	9166	7335	9345	9488	7841	9312
ENSG00000132744	91703	ACY3	aminoacylase 3 [Source:HGNC Symbol;Acc:HGNC:24104]	protein_coding	0.0417672	1.09464	-1.25449	0.963955	0.19203	0.674318	17795	14290	15705	18052	14259	15096
ENSG00000119640	97	ACYP1	acylphosphatase 1 [Source:HGNC Symbol;Acc:HGNC:179]	protein_coding	-0.73673	-0.0813368	-0.168826	0.0325126	0.889193	0.717403	9694	6959	10288	9881	8150	10489
ENSG00000170634	98	ACYP2	acylphosphatase 2 [Source:HGNC Symbol;Acc:HGNC:180]	protein_coding	-0.620741	0.493462	-0.417417	0.0728539	0.229056	0.276557	9230	9605	10220	9743	10178	9715
ENSG00000196839	100	ADA	adenosine deaminase [Source:HGNC Symbol;Acc:HGNC:186]	protein_coding	-0.628053	-0.497517	-0.76039	0.0213669	0.0794127	0.000679605	7521	11111	9533	8760	11564	10255
ENSG00000093072	51816	ADA2	adenosine deaminase 2 [Source:HGNC Symbol;Acc:HGNC:1839]	protein_coding	1.08384	1.38816	-1.86771	0.0332268	0.291411	0.218297	16865	14302	17134	17672	13405	16612
ENSG00000168803	161823	ADAL	adenosine deaminase like [Source:HGNC Symbol;Acc:HGNC:31853]	protein_coding	-0.347975	-0.126672	0.147679	0.099586	0.66509	0.572571	7996	6570	7506	7737	7174	7748
ENSG00000137845	102	ADAM10	ADAM metallopeptidase domain 10 [Source:HGNC Symbol;Acc:HGNC:188]	protein_coding	0.434038	-0.0909657	0.600913	0.0109238	0.712081	0.00014985	922	1679	949	653	1330	977
ENSG00000073670	4185	ADAM11	ADAM metallopeptidase domain 11 [Source:HGNC Symbol;Acc:HGNC:189]	protein_coding	0.248252	0.353422	-0.296949	0.6624	0.504579	0.558983	10800	12792	10914	11089	12675	10673
ENSG00000148848	8038	ADAM12	ADAM metallopeptidase domain 12 [Source:HGNC Symbol;Acc:HGNC:190]	protein_coding	0.702381	0.326723	0.778523	9.88419e-05	0.172005	5.50659e-06	574	1761	6041	353	1136	5435
ENSG00000143537	8751	ADAM15	ADAM metallopeptidase domain 15 [Source:HGNC Symbol;Acc:HGNC:193]	protein_coding	0.0941336	0.126185	-0.0597184	0.785696	0.744936	0.883172	3564	4229	3162	3870	4084	2856
ENSG00000151694	6868	ADAM17	ADAM metallopeptidase domain 17 [Source:HGNC Symbol;Acc:HGNC:195]	protein_coding	0.252064	-0.242496	0.195457	0.0631999	0.122301	0.184301	2237	2049	2074	2118	1797	2276
ENSG00000135074	8728	ADAM19	ADAM metallopeptidase domain 19 [Source:HGNC Symbol;Acc:HGNC:197]	protein_coding	0.365913	-0.127783	0.666586	0.0995818	0.675997	0.0011838	1769	1692	2615	1233	1388	2647
ENSG00000229186		ADAM1A	ADAM metallopeptidase domain 1A (pseudogene) [Source:HGNC Symbol;Acc:HGNC:187]	unitary_pseudogene	0.323459	-0.104105	0.154401	0.472975	0.826253	0.678106	12375	13851	12648	12236	13669	12856
ENSG00000226469		ADAM1B	ADAM metallopeptidase domain 1B (pseudogene) [Source:HGNC Symbol;Acc:HGNC:44366]	unitary_pseudogene	0.0719071	-1.23017	-1.22751				21073	22537	22067	21736	22595	22580
ENSG00000134007	8748	ADAM20	ADAM metallopeptidase domain 20 [Source:HGNC Symbol;Acc:HGNC:199]	protein_coding	2.13382	1.67213	0.434315				19564	20068	19646	19303	19038	19045
ENSG00000259158	317760	ADAM20P1	ADAM metallopeptidase domain 20 pseudogene 1 [Source:HGNC Symbol;Acc:HGNC:20102]	transcribed_unprocessed_pseudogene	-0.0276132	1.70654	-0.517906				17782	19310	18841	17658	19244	18063
ENSG00000139985	8747	ADAM21	ADAM metallopeptidase domain 21 [Source:HGNC Symbol;Acc:HGNC:200]	protein_coding	-0.766539	-0.269441	0.0326417	0.188616	0.746201	0.960379	14025	14579	14842	13928	15167	15174
ENSG00000235812	145241	ADAM21P1	ADAM metallopeptidase domain 21 pseudogene 1 [Source:HGNC Symbol;Acc:HGNC:19822]	transcribed_processed_pseudogene	0.0719626	-1.42115	-0.324304				19802	21270	20064	19859	21296	20727
ENSG00000008277	53616	ADAM22	ADAM metallopeptidase domain 22 [Source:HGNC Symbol;Acc:HGNC:201]	protein_coding	0.137142	-0.238029	0.368795	0.684133	0.357146	0.0903864	4304	11145	4345	3698	11091	4763
ENSG00000114948	8745	ADAM23	ADAM metallopeptidase domain 23 [Source:HGNC Symbol;Acc:HGNC:202]	protein_coding	0.704257	-0.29527	0.433558	0.0851552	0.0345618	0.00019008	6220	12798	4756	5326	12533	5279
ENSG00000042980	10863	ADAM28	ADAM metallopeptidase domain 28 [Source:HGNC Symbol;Acc:HGNC:206]	protein_coding	1.27159	1.16648	0.754216	0.0160673	0.0116154	0.235384	15145	15132	14122	14522	14271	13417
ENSG00000168594	11086	ADAM29	ADAM metallopeptidase domain 29 [Source:HGNC Symbol;Acc:HGNC:207]	protein_coding	0.0719697	2.74383	-0.962919				18111	20469	19992	18679	20432	18875
ENSG00000197140	203102	ADAM32	ADAM metallopeptidase domain 32 [Source:HGNC Symbol;Acc:HGNC:15479]	protein_coding	0.2524	-0.717693	-0.958154	0.593393	0.321519	0.010955	12596	13361	14572	13257	13167	15273
ENSG00000149451	80332	ADAM33	ADAM metallopeptidase domain 33 [Source:HGNC Symbol;Acc:HGNC:15478]	protein_coding	2.01446	0.693379	0.668971				22168	21671	22074	21792	20583	21810
ENSG00000253535		ADAM7-AS1	ADAM7, ADAMDEC1 and ADAM28 antisense RNA 1 [Source:HGNC Symbol;Acc:HGNC:56152]	lncRNA	0.160254	1.04175	-0.292805				19485	16197	18926	19508	16040	18426
ENSG00000253643	101929315	ADAM7-AS2	ADAM7 antisense RNA 2 [Source:HGNC Symbol;Acc:HGNC:56153]	lncRNA	-1.58846	0.661098	-0.292809				21516	19658	21038	21489	20648	20842
ENSG00000151651	101	ADAM8	ADAM metallopeptidase domain 8 [Source:HGNC Symbol;Acc:HGNC:215]	protein_coding	0.394782	1.50167	-0.413619			0.731807	16071	15746	16214	16277	15577	15330
ENSG00000168615	8754	ADAM9	ADAM metallopeptidase domain 9 [Source:HGNC Symbol;Acc:HGNC:216]	protein_coding	0.2755	-0.150546	0.34132	0.0410097	0.372514	0.0106976	241	165	209	183	124	229
ENSG00000154734	9510	ADAMTS1	ADAM metallopeptidase with thrombospondin type 1 motif 1 [Source:HGNC Symbol;Acc:HGNC:217]	protein_coding	0.677525	0.20083	-0.162278	0.000579357	0.471798	0.526803	6441	6837	8449	6771	5445	8144
ENSG00000142303	81794	ADAMTS10	ADAM metallopeptidase with thrombospondin type 1 motif 10 [Source:HGNC Symbol;Acc:HGNC:13201]	protein_coding	0.553406	0.64834	-0.349363	0.780337	0.257519	0.555973	11537	15972	11846	11820	15933	11478
ENSG00000151388	81792	ADAMTS12	ADAM metallopeptidase with thrombospondin type 1 motif 12 [Source:HGNC Symbol;Acc:HGNC:14605]	protein_coding	0.355711	-0.495314	1.5876	0.0652934	0.0167247	0.265892	13671	6381	6325	13514	5585	7326
ENSG00000160323	11093	ADAMTS13	ADAM metallopeptidase with thrombospondin type 1 motif 13 [Source:HGNC Symbol;Acc:HGNC:1366]	protein_coding	0.5889	0.878656	-0.385265	0.399199	0.214301	0.60793	12392	13604	13082	12755	13276	12620
ENSG00000138316	140766	ADAMTS14	ADAM metallopeptidase with thrombospondin type 1 motif 14 [Source:HGNC Symbol;Acc:HGNC:14899]	protein_coding	0.311169	0.1402	-0.0426784	0.459088	0.829016	0.933883	7703	8884	11885	7853	8434	11945
ENSG00000166106	170689	ADAMTS15	ADAM metallopeptidase with thrombospondin type 1 motif 15 [Source:HGNC Symbol;Acc:HGNC:16305]	protein_coding	0.450583	-0.0545599	-0.339159	0.16285	0.918431	0.349047	7765	5574	5581	8286	4671	5640
ENSG00000145536	170690	ADAMTS16	ADAM metallopeptidase with thrombospondin type 1 motif 16 [Source:HGNC Symbol;Acc:HGNC:17108]	protein_coding	0.28143	0.605506	-1.37467	0.339327	0.638706	0.140882	15005	7260	15702	15559	6577	15593
ENSG00000250579	101929176	ADAMTS16-DT	ADAMTS16 divergent transcript [Source:HGNC Symbol;Acc:HGNC:55548]	lncRNA	-0.268897	-0.268405	-0.2928	0.785232		0.929796	19483	14623	19363	19544	14907	19583
ENSG00000140470	170691	ADAMTS17	ADAM metallopeptidase with thrombospondin type 1 motif 17 [Source:HGNC Symbol;Acc:HGNC:17109]	protein_coding	0.550569	1.17446	0.658836				18372	17259	17192	18135	16881	16654
ENSG00000140873	170692	ADAMTS18	ADAM metallopeptidase with thrombospondin type 1 motif 18 [Source:HGNC Symbol;Acc:HGNC:17110]	protein_coding	-0.898367	-1.06501	-0.292801				19929	19698	15548	19966	20003	16473
ENSG00000145808	171019	ADAMTS19	ADAM metallopeptidase with thrombospondin type 1 motif 19 [Source:HGNC Symbol;Acc:HGNC:17111]	protein_coding	-0.594495	-0.418441	0.0576974	0.502731		0.961106	16080	15658	14503	15973	16123	14996
ENSG00000249421	103689846	ADAMTS19-AS1	ADAMTS19 antisense RNA 1 [Source:HGNC Symbol;Acc:HGNC:40797]	lncRNA	-0.919742	-0.42193	-0.293911				20971	21006	19576	20949	21406	19825
ENSG00000087116	9509	ADAMTS2	ADAM metallopeptidase with thrombospondin type 1 motif 2 [Source:HGNC Symbol;Acc:HGNC:218]	protein_coding	1.0626	1.14759	0.123103				18817	18475	18451	18634	17857	17841
ENSG00000173157	80070	ADAMTS20	ADAM metallopeptidase with thrombospondin type 1 motif 20 [Source:HGNC Symbol;Acc:HGNC:17178]	protein_coding	-0.510396	-0.161815	-2.81857				19274	19304	17485	19942	19300	17744
ENSG00000156140	9508	ADAMTS3	ADAM metallopeptidase with thrombospondin type 1 motif 3 [Source:HGNC Symbol;Acc:HGNC:219]	protein_coding	-0.45087	-0.515864	0.0247526	0.0444064	0.00370503	0.92709	719	10117	4129	775	10406	5034
ENSG00000158859	9507	ADAMTS4	ADAM metallopeptidase with thrombospondin type 1 motif 4 [Source:HGNC Symbol;Acc:HGNC:220]	protein_coding	0.279198	0.20643	0.847152	0.475626	0.667319	0.0211146	11628	8419	9723	11066	7959	9519
ENSG00000154736	11096	ADAMTS5	ADAM metallopeptidase with thrombospondin type 1 motif 5 [Source:HGNC Symbol;Acc:HGNC:221]	protein_coding	-0.769768	0.0676544	0.369758	0.153554	0.945343	0.271475	11612	14373	14907	11297	14950	15021
ENSG00000049192	11174	ADAMTS6	ADAM metallopeptidase with thrombospondin type 1 motif 6 [Source:HGNC Symbol;Acc:HGNC:222]	protein_coding	-0.108036	0.0295703	0.577661	0.71818	0.945167	0.00465567	10909	11577	12056	10403	11667	12177
ENSG00000136378	11173	ADAMTS7	ADAM metallopeptidase with thrombospondin type 1 motif 7 [Source:HGNC Symbol;Acc:HGNC:223]	protein_coding	0.121463	0.815491	-0.327709	0.896261	0.230758	0.64728	11089	14032	12697	11474	13945	12300
ENSG00000261143		ADAMTS7P3	ADAMTS7 pseudogene 3 [Source:HGNC Symbol;Acc:HGNC:49409]	transcribed_unprocessed_pseudogene	1.03369	-0.26844	1.75198				22797	23036	22980	21944	22756	23034
ENSG00000218052		ADAMTS7P4	ADAMTS7 pseudogene 4 [Source:HGNC Symbol;Acc:HGNC:49410]	transcribed_unprocessed_pseudogene	-0.252752	-0.383184	0.948562				17245	15624	16527	16732	15774	16850
ENSG00000134917	11095	ADAMTS8	ADAM metallopeptidase with thrombospondin type 1 motif 8 [Source:HGNC Symbol;Acc:HGNC:224]	protein_coding	-1.00063	-0.650027	-0.485479	0.585771		0.672322	15466	17354	14570	15753	17704	15450
ENSG00000163638	56999	ADAMTS9	ADAM metallopeptidase with thrombospondin type 1 motif 9 [Source:HGNC Symbol;Acc:HGNC:13202]	protein_coding	0.227831	-0.614971	0.344579	0.238408	0.000553091	0.0654553	1318	2614	2748	1115	2279	3616
ENSG00000241158	101929335	ADAMTS9-AS1	ADAMTS9 antisense RNA 1 [Source:HGNC Symbol;Acc:HGNC:40625]	lncRNA	2.21695	-0.268431	-1.7522				21433	21893	22180	21913	20960	22270
ENSG00000241684		ADAMTS9-AS2	ADAMTS9 antisense RNA 2 [Source:HGNC Symbol;Acc:HGNC:42435]	lncRNA	1.01353	2.06289	0.901389	0.0417087	0.175353	0.102808	14009	13737	16616	13310	12939	16009
ENSG00000178031	92949	ADAMTSL1	ADAMTS like 1 [Source:HGNC Symbol;Acc:HGNC:14632]	protein_coding	0.298745	0.0511612	0.229725	0.215152	0.911393	0.384049	8369	8620	11481	7986	8130	11573
ENSG00000197859	9719	ADAMTSL2	ADAMTS like 2 [Source:HGNC Symbol;Acc:HGNC:14631]	protein_coding	-0.316594	-0.11605	0.14888				17406	15519	17044	17258	15734	17226
ENSG00000143382	54507	ADAMTSL4	ADAMTS like 4 [Source:HGNC Symbol;Acc:HGNC:19706]	protein_coding	-0.199751	1.67375	0.374727	0.796129	0.106668	0.637458	14911	14686	16593	14609	14919	15618
ENSG00000203804		ADAMTSL4-AS1	ADAMTSL4 antisense RNA 1 [Source:HGNC Symbol;Acc:HGNC:32041]	lncRNA	0.960767	1.18979	-0.909486				15364	18501	16691	16138	18365	16068
ENSG00000237781		ADAMTSL4-AS2	ADAMTSL4 antisense RNA 2 [Source:HGNC Symbol;Acc:HGNC:40895]	lncRNA	2.76542	-0.34969	-0.900729				16433	19187	18273	17022	18287	18568
ENSG00000185761	339366	ADAMTSL5	ADAMTS like 5 [Source:HGNC Symbol;Acc:HGNC:27912]	protein_coding	0.101128	0.621933	-0.349783	0.854075	0.247548	0.708547	14979	12416	13510	15233	12355	13270
ENSG00000105963	11033	ADAP1	ArfGAP with dual PH domains 1 [Source:HGNC Symbol;Acc:HGNC:16486]	protein_coding	0.993905	0.600891	-0.786583	0.137119	0.262184	0.0603192	11650	15059	13265	12212	14509	13003
ENSG00000184060	55803	ADAP2	ArfGAP with dual PH domains 2 [Source:HGNC Symbol;Acc:HGNC:16487]	protein_coding	-0.113555	-0.612134	0.548578			0.559536	15785	16044	15417	15338	16117	16072
ENSG00000160710	103	ADAR	adenosine deaminase RNA specific [Source:HGNC Symbol;Acc:HGNC:225]	protein_coding	0.525122	-0.26255	0.435456	0.0156891	0.33345	0.0558792	659	1023	363	527	724	433
ENSG00000197381	104	ADARB1	adenosine deaminase RNA specific B1 [Source:HGNC Symbol;Acc:HGNC:226]	protein_coding	0.437222	-0.322303	0.0434595	0.126153	0.323964	0.917392	9659	10865	9042	9559	10463	9567
ENSG00000185736	105	ADARB2	adenosine deaminase RNA specific B2 (inactive) [Source:HGNC Symbol;Acc:HGNC:227]	protein_coding	2.53003	-0.268436	-0.291331				23174	23381	23386	23168	22615	23367
ENSG00000065457	23536	ADAT1	adenosine deaminase tRNA specific 1 [Source:HGNC Symbol;Acc:HGNC:228]	protein_coding	0.111685	-0.319269	0.147258	0.497528	0.047399	0.37251	6506	6055	6080	6270	5843	6665
ENSG00000189007	134637	ADAT2	adenosine deaminase tRNA specific 2 [Source:HGNC Symbol;Acc:HGNC:21172]	protein_coding	-0.600891	-0.168171	-0.431156	0.0252666	0.646427	0.102354	10358	11258	11258	10728	11716	11537
ENSG00000213638	113179	ADAT3	adenosine deaminase tRNA specific 3 [Source:HGNC Symbol;Acc:HGNC:25151]	protein_coding	-0.204548	0.545785	-0.173709	0.682707	0.237031	0.739512	10700	11318	10549	10866	11503	10082
ENSG00000063761	57143	ADCK1	aarF domain containing kinase 1 [Source:HGNC Symbol;Acc:HGNC:19038]	protein_coding	-0.114019	-0.368198	-0.104092	0.740814	0.253468	0.777745	11215	11174	11019	11254	11258	11448
ENSG00000133597	90956	ADCK2	aarF domain containing kinase 2 [Source:HGNC Symbol;Acc:HGNC:19039]	protein_coding	-0.102402	0.402324	0.12004	0.749032	0.18978	0.717657	8144	7581	9837	7939	7757	9391
ENSG00000173137	203054	ADCK5	aarF domain containing kinase 5 [Source:HGNC Symbol;Acc:HGNC:21738]	protein_coding	-0.780383	0.933038	-1.32999	0.121296	0.100628	0.00476031	11318	11669	12505	12234	12263	11959
ENSG00000164742	107	ADCY1	adenylate cyclase 1 [Source:HGNC Symbol;Acc:HGNC:232]	protein_coding	0.486101	-0.279891	0.327752	0.0740438	0.413616	0.280421	1999	4351	4785	1753	3508	5194
ENSG00000143199	55811	ADCY10	adenylate cyclase 10 [Source:HGNC Symbol;Acc:HGNC:21285]	protein_coding	0.883787	-0.379276	-0.0787123				16902	17657	17250	16694	17142	17594
ENSG00000161912	221442	ADCY10P1	ADCY10 pseudogene 1 [Source:HGNC Symbol;Acc:HGNC:44143]	transcribed_unprocessed_pseudogene	0.315805	0.208043	-0.04265	0.477266	0.679516	0.929816	11614	12902	12298	11623	12760	12281
ENSG00000078295	108	ADCY2	adenylate cyclase 2 [Source:HGNC Symbol;Acc:HGNC:233]	protein_coding	-0.730932	0.00357459	0.145459	0.52991	0.991176	0.88053	15183	15648	8206	15024	16022	8235
ENSG00000138031	109	ADCY3	adenylate cyclase 3 [Source:HGNC Symbol;Acc:HGNC:234]	protein_coding	0.12949	-0.0268487	0.0454168	0.71111	0.952877	0.916698	4758	4950	5010	4801	4692	4936
ENSG00000129467	196883	ADCY4	adenylate cyclase 4 [Source:HGNC Symbol;Acc:HGNC:235]	protein_coding	-1.11407	2.32312	-0.292844				23043	22295	22933	23050	22672	21966
ENSG00000173175	111	ADCY5	adenylate cyclase 5 [Source:HGNC Symbol;Acc:HGNC:236]	protein_coding	0.549247	0.0716099	0.39195	0.480794	0.900883	0.455423	13826	15329	11338	13499	15094	11423
ENSG00000174233	112	ADCY6	adenylate cyclase 6 [Source:HGNC Symbol;Acc:HGNC:237]	protein_coding	0.268741	-0.109434	0.126402	0.222298	0.709005	0.633787	3088	5581	4350	3037	5046	4471
ENSG00000257660	100506125	ADCY6-DT	ADCY6 divergent transcript [Source:HGNC Symbol;Acc:HGNC:53332]	lncRNA	-0.450198	-0.502053	0.0985517	0.754208		0.936229	15872	17091	14689	15652	16987	15235
ENSG00000121281	113	ADCY7	adenylate cyclase 7 [Source:HGNC Symbol;Acc:HGNC:238]	protein_coding	0.313393	-0.2531	0.00229854	0.301653	0.547307	0.995212	11054	10576	11992	11051	10244	12298
ENSG00000155897	114	ADCY8	adenylate cyclase 8 [Source:HGNC Symbol;Acc:HGNC:239]	protein_coding	0.399767	2.1437	2.75308	0.488489	0.387574	0.00125691	16927	13648	17912	14985	13310	17665
ENSG00000162104	115	ADCY9	adenylate cyclase 9 [Source:HGNC Symbol;Acc:HGNC:240]	protein_coding	0.132144	-0.117159	0.0474079	0.719454	0.787831	0.917392	6792	7110	4636	6714	6893	4775
ENSG00000078549	117	ADCYAP1R1	ADCYAP receptor type I [Source:HGNC Symbol;Acc:HGNC:242]	protein_coding	0.448816	0.0806346	0.598429	0.070712	0.821031	0.008301	8396	10236	5011	7399	9748	4745
ENSG00000087274	118	ADD1	adducin 1 [Source:HGNC Symbol;Acc:HGNC:243]	protein_coding	0.222056	-0.0306564	0.145203	0.200671	0.912007	0.461394	551	588	732	528	499	709
ENSG00000075340	119	ADD2	adducin 2 [Source:HGNC Symbol;Acc:HGNC:244]	protein_coding	0.469156	-0.187822	0.472273	0.0460254	0.53159	0.0432526	1840	7503	2532	1430	6696	2682
ENSG00000148700	120	ADD3	adducin 3 [Source:HGNC Symbol;Acc:HGNC:245]	protein_coding	0.13956	-0.13901	0.260867	0.527979	0.57985	0.207868	2915	3413	2364	2644	3253	2451
ENSG00000203876	100505933	ADD3-AS1	ADD3 antisense RNA 1 [Source:HGNC Symbol;Acc:HGNC:48682]	lncRNA	0.587573	0.00504083	0.148706				16799	17584	16220	16626	16921	16353
ENSG00000197177	84435	ADGRA1	adhesion G protein-coupled receptor A1 [Source:HGNC Symbol;Acc:HGNC:13838]	protein_coding	0.606168	0.411381	0.0989285	0.685235	0.443014	0.872452	11194	15628	11946	11171	15601	11742
ENSG00000256925		ADGRA1-AS1	ADGRA1 antisense RNA 1 [Source:HGNC Symbol;Acc:HGNC:49543]	lncRNA	0.0719582	0.324142	-0.213088				17318	20097	18892	17852	20076	18874
ENSG00000020181	25960	ADGRA2	adhesion G protein-coupled receptor A2 [Source:HGNC Symbol;Acc:HGNC:17849]	protein_coding	0.105639	0.0820606	-0.198368	0.805683	0.860625	0.668814	12843	12660	11517	12934	12629	11565
ENSG00000152990	166647	ADGRA3	adhesion G protein-coupled receptor A3 [Source:HGNC Symbol;Acc:HGNC:13839]	protein_coding	0.299317	-0.170324	0.355237	0.111449	0.47804	0.0626419	2097	1560	2528	1786	1306	2650
ENSG00000256616		ADGRA3P1	ADGRA3 pseudogene 1 [Source:HGNC Symbol;Acc:HGNC:55918]	transcribed_processed_pseudogene	0.0424612	0.760854	-0.554017				18461	18613	19291	18744	18623	18985
ENSG00000181790	575	ADGRB1	adhesion G protein-coupled receptor B1 [Source:HGNC Symbol;Acc:HGNC:943]	protein_coding	0.686302	0.854656	-0.00173695	0.566491	0.281942	0.998416	4471	13298	6162	4819	13186	4507
ENSG00000121753	576	ADGRB2	adhesion G protein-coupled receptor B2 [Source:HGNC Symbol;Acc:HGNC:944]	protein_coding	-0.323481	0.513343	-0.450094	0.570934	0.39067	0.422878	3628	6057	4569	4890	6800	3604
ENSG00000135298	577	ADGRB3	adhesion G protein-coupled receptor B3 [Source:HGNC Symbol;Acc:HGNC:945]	protein_coding	0.520918	0.153139	0.660685	0.000223144	0.395818	3.47305e-08	7883	9303	7389	6694	8568	7088
ENSG00000230910		ADGRB3-DT	ADGRB3 divergent transcript [Source:HGNC Symbol;Acc:HGNC:55774]	lncRNA	0.133351	0.6105	-0.315204	0.866655	0.394161	0.655709	11920	13576	13169	12109	13284	12916
ENSG00000111452	283383	ADGRD1	adhesion G protein-coupled receptor D1 [Source:HGNC Symbol;Acc:HGNC:19893]	protein_coding	0.906503	0.653649	-0.29281				20176	18518	19276	20161	17795	19074
ENSG00000174837	2015	ADGRE1	adhesion G protein-coupled receptor E1 [Source:HGNC Symbol;Acc:HGNC:3336]	protein_coding	0.171824	-0.268408	0.668992	0.737887	0.944503	0.840741	18897	13440	18788	18742	13308	19022
ENSG00000127507	30817	ADGRE2	adhesion G protein-coupled receptor E2 [Source:HGNC Symbol;Acc:HGNC:3337]	protein_coding	-0.224383	0.498848	-2.54336				18555	18045	17653	19218	18517	17581
ENSG00000131355	84658	ADGRE3	adhesion G protein-coupled receptor E3 [Source:HGNC Symbol;Acc:HGNC:23647]	protein_coding	-0.948658	-1.20364	-1.91419				21774	22219	21788	22295	22637	22230
ENSG00000123146	976	ADGRE5	adhesion G protein-coupled receptor E5 [Source:HGNC Symbol;Acc:HGNC:1711]	protein_coding	0.190896	0.0152211	0.103264	0.598426	0.977319	0.810788	2710	2324	2962	2706	2100	2819
ENSG00000153292	266977	ADGRF1	adhesion G protein-coupled receptor F1 [Source:HGNC Symbol;Acc:HGNC:18990]	protein_coding	-0.19759	-0.268415	-0.284809				17317	15992	19005	17455	16141	19208
ENSG00000164393	222611	ADGRF2	adhesion G protein-coupled receptor F2 [Source:HGNC Symbol;Acc:HGNC:18991]	transcribed_unitary_pseudogene	-0.874585	-0.136536	-0.2928				20462	20251	17313	20471	20510	17552
ENSG00000173567	165082	ADGRF3	adhesion G protein-coupled receptor F3 [Source:HGNC Symbol;Acc:HGNC:18989]	protein_coding	0.458335	0.255088	-0.636844	0.620703		0.500713	15190	15528	15539	15474	15259	15518
ENSG00000153294	221393	ADGRF4	adhesion G protein-coupled receptor F4 [Source:HGNC Symbol;Acc:HGNC:19011]	protein_coding	0.983459	0.656838	-2.77468				20208	20372	20304	20941	19833	20140
ENSG00000069122	221395	ADGRF5	adhesion G protein-coupled receptor F5 [Source:HGNC Symbol;Acc:HGNC:19030]	protein_coding	0.273308	-1.2302	-0.705295	0.613356	0.697766	0.728861	17924	13827	18346	18173	13618	18880
ENSG00000227582		ADGRF5P1	adhesion G protein-coupled receptor F5 pseudogene 1 [Source:HGNC Symbol;Acc:HGNC:32922]	transcribed_processed_pseudogene	-0.876522	0.759835	2.25303				19227	19665	17726	17935	19845	17338
ENSG00000204818		ADGRF5P2	adhesion G protein-coupled receptor F5 pseudogene 2 [Source:HGNC Symbol;Acc:HGNC:32921]	transcribed_unprocessed_pseudogene	0.071967	-0.562578	0.445756				15212	19205	17612	14739	19167	18263
ENSG00000205336	9289	ADGRG1	adhesion G protein-coupled receptor G1 [Source:HGNC Symbol;Acc:HGNC:4512]	protein_coding	0.364365	0.184182	0.301227	0.334094	0.701755	0.461572	688	3249	652	621	2798	553
ENSG00000173698	10149	ADGRG2	adhesion G protein-coupled receptor G2 [Source:HGNC Symbol;Acc:HGNC:4516]	protein_coding	-0.809023	-1.06609	0.314175			0.826409	16713	16236	14823	16403	16820	15768
ENSG00000182885	222487	ADGRG3	adhesion G protein-coupled receptor G3 [Source:HGNC Symbol;Acc:HGNC:13728]	protein_coding	0.940327	-0.930921	1.29515				20371	20772	20259	19347	20479	20566
ENSG00000156920	139378	ADGRG4	adhesion G protein-coupled receptor G4 [Source:HGNC Symbol;Acc:HGNC:18992]	protein_coding	1.03375	-3.6741	-2.90296				20638	21798	19403	21831	21384	21361
ENSG00000112414	57211	ADGRG6	adhesion G protein-coupled receptor G6 [Source:HGNC Symbol;Acc:HGNC:13841]	protein_coding	0.377386	-0.150781	0.426018	0.0487012	0.472821	0.00520576	3214	10213	6024	2608	9872	6279
ENSG00000144820	84873	ADGRG7	adhesion G protein-coupled receptor G7 [Source:HGNC Symbol;Acc:HGNC:19241]	protein_coding	0.730057	-0.0406432	0.755937	0.491702	0.964874	0.304193	15006	16327	13246	14366	15965	13455
ENSG00000072071	22859	ADGRL1	adhesion G protein-coupled receptor L1 [Source:HGNC Symbol;Acc:HGNC:20973]	protein_coding	0.38132	0.482081	0.0202698	0.372135	0.281053	0.9703	6394	10207	4565	6509	9884	3501
ENSG00000267169	100507373	ADGRL1-AS1	ADGRL1 antisense RNA 1 [Source:HGNC Symbol;Acc:HGNC:55309]	lncRNA	-0.550488	0.325917	0.243171	0.0716663	0.284686	0.38593	11734	12628	11995	11562	12980	11878
ENSG00000117114	23266	ADGRL2	adhesion G protein-coupled receptor L2 [Source:HGNC Symbol;Acc:HGNC:18582]	protein_coding	0.233559	-0.283792	-1.13916	0.353574	0.274692	0.676624	14388	10398	5278	14472	10119	5857
ENSG00000150471	23284	ADGRL3	adhesion G protein-coupled receptor L3 [Source:HGNC Symbol;Acc:HGNC:20974]	protein_coding	0.555214	-0.328035	0.593004	0.0101515	0.203945	0.00498422	1439	5108	1347	1041	4106	1571
ENSG00000162618	64123	ADGRL4	adhesion G protein-coupled receptor L4 [Source:HGNC Symbol;Acc:HGNC:20822]	protein_coding	0.307931	-0.268405	-1.2552				19941	17340	20214	20316	16919	20328
ENSG00000164199	84059	ADGRV1	adhesion G protein-coupled receptor V1 [Source:HGNC Symbol;Acc:HGNC:17416]	protein_coding	0.459727	-0.362971	0.222518	0.0698942	0.218605	0.452523	2153	5672	2398	1969	4861	2832
ENSG00000248144	126	ADH1C	alcohol dehydrogenase 1C (class I), gamma polypeptide [Source:HGNC Symbol;Acc:HGNC:251]	protein_coding	-1.80562	1.47035	-0.292808				21112	18278	21023	21098	19515	20520
ENSG00000198099	127	ADH4	alcohol dehydrogenase 4 (class II), pi polypeptide [Source:HGNC Symbol;Acc:HGNC:252]	protein_coding	-1.43118	-1.39821	0.000881326			0.999536	17807	14753	16851	17725	15812	17783
ENSG00000197894	128	ADH5	alcohol dehydrogenase 5 (class III), chi polypeptide [Source:HGNC Symbol;Acc:HGNC:253]	protein_coding	-0.502458	-0.261359	-0.0405491	0.0866825	0.486857	0.929776	566	480	1040	636	719	1170
ENSG00000223694		ADH5P3	ADH5 pseudogene 3 [Source:HGNC Symbol;Acc:HGNC:22991]	processed_pseudogene	-0.946521	-1.23017	-1.58621				20906	21927	21833	21588	22314	22286
ENSG00000233859		ADH5P4	ADH5 pseudogene 4 [Source:HGNC Symbol;Acc:HGNC:21377]	processed_pseudogene	-1.0848	0.798401	-0.521025				15480	15844	17269	15773	16572	17260
ENSG00000196344	131	ADH7	alcohol dehydrogenase 7 (class IV), mu or sigma polypeptide [Source:HGNC Symbol;Acc:HGNC:256]	protein_coding	2.93968	-0.107999	-0.521468				20193	21305	20504	20434	20341	20716
ENSG00000147576	137872	ADHFE1	alcohol dehydrogenase iron containing 1 [Source:HGNC Symbol;Acc:HGNC:16354]	protein_coding	0.0468494	-0.363434	-0.920909	0.935471	0.711258	0.114337	14476	13256	15402	15051	13259	15804
ENSG00000182551	55256	ADI1	acireductone dioxygenase 1 [Source:HGNC Symbol;Acc:HGNC:30576]	protein_coding	-0.437828	0.0576383	-0.385089	0.0245684	0.853857	0.0574512	2394	2739	3724	3164	3467	3512
ENSG00000182035	149685	ADIG	adipogenin [Source:HGNC Symbol;Acc:HGNC:28606]	protein_coding	0.0719508	2.83759	0.668963				22850	22766	22187	22425	22788	20781
ENSG00000159346	51094	ADIPOR1	adiponectin receptor 1 [Source:HGNC Symbol;Acc:HGNC:24040]	protein_coding	0.0669805	-0.0994983	0.101391	0.667152	0.548631	0.507265	2695	2406	2138	2661	2344	2161
ENSG00000006831	79602	ADIPOR2	adiponectin receptor 2 [Source:HGNC Symbol;Acc:HGNC:24041]	protein_coding	0.256501	-0.20002	0.320056	0.0831233	0.257091	0.0312889	2175	1838	1606	1897	1608	1730
ENSG00000148671	10974	ADIRF	adipogenesis regulatory factor [Source:HGNC Symbol;Acc:HGNC:24043]	protein_coding	-0.882958	-0.53658	0.0460548	0.0103294	0.665208	0.980836	15764	3459	15351	15705	6276	15718
ENSG00000272734		ADIRF-AS1	ADIRF antisense RNA 1 [Source:HGNC Symbol;Acc:HGNC:45127]	lncRNA	-0.010949	-2.12481	0.459828	0.97749	0.421052	0.824535	17231	11098	17292	16996	11110	17944
ENSG00000156110	132	ADK	adenosine kinase [Source:HGNC Symbol;Acc:HGNC:257]	protein_coding	-0.517418	-0.284206	-0.235577	0.0554241	0.412277	0.467064	4349	1874	6619	5011	2641	7103
ENSG00000148926	133	ADM	adrenomedullin [Source:HGNC Symbol;Acc:HGNC:259]	protein_coding	1.34901	1.07294	2.68007	4.07832e-08	0.00570911	6.97386e-05	14810	8725	13250	13569	6167	12703
ENSG00000128165	79924	ADM2	adrenomedullin 2 [Source:HGNC Symbol;Acc:HGNC:28898]	protein_coding	0.851671	0.520355	0.712248	0.147094	0.526659	0.263005	13323	13510	14322	12847	12959	14102
ENSG00000224420	199800	ADM5	adrenomedullin 5 (putative) [Source:HGNC Symbol;Acc:HGNC:27293]	protein_coding	-0.171983	-0.197709	-0.732501	0.830549	0.82101	0.186018	12801	14498	13936	13311	14611	14267
ENSG00000254554		ADM-DT	ADM divergent transcript [Source:HGNC Symbol;Acc:HGNC:55516]	lncRNA	-0.305435	1.50432	1.96313				20125	17533	20074	19562	17747	19762
ENSG00000101126	23394	ADNP	activity dependent neuroprotector homeobox [Source:HGNC Symbol;Acc:HGNC:15766]	protein_coding	0.425436	-0.114386	0.483077	0.0838178	0.745288	0.0532547	1372	2439	1125	1071	1883	1143
ENSG00000101544	22850	ADNP2	ADNP homeobox 2 [Source:HGNC Symbol;Acc:HGNC:23803]	protein_coding	0.117003	-0.0204917	0.286119	0.597884	0.946526	0.140923	3698	5680	3805	3318	5416	3729
ENSG00000259456	101927631	ADNP-AS1	ADNP antisense RNA 1 [Source:HGNC Symbol;Acc:HGNC:51227]	lncRNA	0.274776	0.109851	-0.154272	0.59005	0.878781	0.797921	13383	13548	13729	13423	13371	13803
ENSG00000181915	84890	ADO	2-aminoethanethiol dioxygenase [Source:HGNC Symbol;Acc:HGNC:23506]	protein_coding	0.342701	0.108376	0.183273	0.049754	0.654885	0.357399	3998	5531	5409	3773	4858	5133
ENSG00000163485	134	ADORA1	adenosine A1 receptor [Source:HGNC Symbol;Acc:HGNC:262]	protein_coding	0.11971	0.118188	0.0654035	0.735071	0.769382	0.869004	6359	9839	8186	6288	9686	8022
ENSG00000128271	135	ADORA2A	adenosine A2a receptor [Source:HGNC Symbol;Acc:HGNC:263]	protein_coding	0.281429	0.122314	-0.00273144	0.740994	0.906074	0.997148	13703	15003	14599	13716	14821	14540
ENSG00000170425	136	ADORA2B	adenosine A2b receptor [Source:HGNC Symbol;Acc:HGNC:264]	protein_coding	-0.151081	0.664434	1.19023	0.403969	0.000646452	3.20436e-13	11269	4713	11021	10377	5042	10502
ENSG00000282608	140	ADORA3	adenosine A3 receptor [Source:HGNC Symbol;Acc:HGNC:268]	protein_coding	0.918261	0.689889	-0.292845				23069	22636	22575	23097	22357	22336
ENSG00000159322	83440	ADPGK	ADP dependent glucokinase [Source:HGNC Symbol;Acc:HGNC:25250]	protein_coding	-0.215541	-0.0662345	0.131397	0.285356	0.821857	0.571793	3969	4317	4950	3866	4768	4949
ENSG00000260898	100287559	ADPGK-AS1	ADPGK antisense RNA 1 [Source:HGNC Symbol;Acc:HGNC:44144]	lncRNA	2.51464	-0.788264	1.9237				19569	20511	19273	18413	19685	19918
ENSG00000144843	141	ADPRH	ADP-ribosylarginine hydrolase [Source:HGNC Symbol;Acc:HGNC:269]	protein_coding	1.14493	1.48341	0.829108	0.000105318	0.0814121	0.420268	16350	12830	16094	15768	11930	15329
ENSG00000153531	113622	ADPRHL1	ADP-ribosylhydrolase like 1 [Source:HGNC Symbol;Acc:HGNC:21303]	protein_coding	0.00348695	-0.151511	-0.608758	0.993215	0.82133	0.104076	12511	11183	13558	12891	11225	13840
ENSG00000170222	56985	ADPRM	ADP-ribose/CDP-alcohol diphosphatase, manganese dependent [Source:HGNC Symbol;Acc:HGNC:30925]	protein_coding	-0.712701	0.0246049	-0.360089	0.0719579	0.971381	0.429954	11160	11261	11839	11433	11766	11947
ENSG00000116863	54936	ADPRS	ADP-ribosylserine hydrolase [Source:HGNC Symbol;Acc:HGNC:21304]	protein_coding	0.408543	0.472707	0.677585	0.00758052	0.00391612	9.61781e-07	7113	5495	6641	5868	4678	5689
ENSG00000120907	148	ADRA1A	adrenoceptor alpha 1A [Source:HGNC Symbol;Acc:HGNC:277]	protein_coding	-0.879159	-0.668463	0.668994				19926	19776	15950	19627	20008	16542
ENSG00000170214	147	ADRA1B	adrenoceptor alpha 1B [Source:HGNC Symbol;Acc:HGNC:278]	protein_coding	0.626854	0.0923253	1.16196	0.109797	0.899931	0.647319	16577	11944	13512	16365	11337	13624
ENSG00000171873	146	ADRA1D	adrenoceptor alpha 1D [Source:HGNC Symbol;Acc:HGNC:280]	protein_coding	-0.493741	-0.0855374	-0.0264295	0.0897965	0.893095	0.947023	11986	11933	13477	12013	12329	13695
ENSG00000150594	150	ADRA2A	adrenoceptor alpha 2A [Source:HGNC Symbol;Acc:HGNC:281]	protein_coding	0.0625631	-0.0199369	1.14502				16949	18736	15939	16551	18751	16167
ENSG00000274286	151	ADRA2B	adrenoceptor alpha 2B [Source:HGNC Symbol;Acc:HGNC:282]	protein_coding	1.62443	-0.318779	-1.17506			0.447224	17198	15756	16769	17517	14453	16986
ENSG00000184160	152	ADRA2C	adrenoceptor alpha 2C [Source:HGNC Symbol;Acc:HGNC:283]	protein_coding	0.0616963	1.03343	0.179955				17933	19266	17645	17398	19272	17163
ENSG00000043591	153	ADRB1	adrenoceptor beta 1 [Source:HGNC Symbol;Acc:HGNC:285]	protein_coding	2.15019	-0.505043	-0.562498			0.550215	14645	18106	16491	15081	17437	16998
ENSG00000169252	154	ADRB2	adrenoceptor beta 2 [Source:HGNC Symbol;Acc:HGNC:286]	protein_coding	0.0586412	0.392247	0.668984				19994	17746	19090	19680	17721	19281
ENSG00000188778	155	ADRB3	adrenoceptor beta 3 [Source:HGNC Symbol;Acc:HGNC:288]	protein_coding	1.0337	-2.1895	-2.37865				22757	23400	22654	23421	23036	23365
ENSG00000130706	11047	ADRM1	ADRM1 26S proteasome ubiquitin receptor [Source:HGNC Symbol;Acc:HGNC:15759]	protein_coding	-0.568691	0.417856	-0.597714	0.177504	0.412537	0.173659	3092	2407	4183	4440	3415	3455
ENSG00000239900	158	ADSL	adenylosuccinate lyase [Source:HGNC Symbol;Acc:HGNC:291]	protein_coding	-0.721504	-0.192916	-0.291106	0.0107739	0.625178	0.389171	1740	1277	1978	2297	2009	2136
ENSG00000185100	122622	ADSS1	adenylosuccinate synthase 1 [Source:HGNC Symbol;Acc:HGNC:20093]	protein_coding	-0.183657	0.428278	0.0484942	0.657929	0.361794	0.929776	12953	12740	13530	12879	12895	13374
ENSG00000035687	159	ADSS2	adenylosuccinate synthase 2 [Source:HGNC Symbol;Acc:HGNC:292]	protein_coding	-0.176417	-0.149249	-0.0114055	0.315724	0.484874	0.960608	4825	3073	5105	4927	3424	5306
ENSG00000106624	165	AEBP1	AE binding protein 1 [Source:HGNC Symbol;Acc:HGNC:303]	protein_coding	0.372043	0.563992	0.584393	0.338848	0.153084	0.102731	8949	10809	6936	8099	10482	5743
ENSG00000139154	121536	AEBP2	AE binding protein 2 [Source:HGNC Symbol;Acc:HGNC:24051]	protein_coding	0.476221	-0.0721431	0.345	0.0216941	0.828493	0.122697	7379	7179	6580	6736	6235	6689
ENSG00000181026	64782	AEN	apoptosis enhancing nuclease [Source:HGNC Symbol;Acc:HGNC:25722]	protein_coding	-0.311281	-0.38303	-0.113602	0.0564491	0.030016	0.561409	3408	6666	5811	3746	7189	6494
ENSG00000196526	60312	AFAP1	actin filament associated protein 1 [Source:HGNC Symbol;Acc:HGNC:24017]	protein_coding	0.550668	-0.224433	0.264661	0.0336144	0.511536	0.380081	1528	4161	4331	1384	3225	4670
ENSG00000272620	84740	AFAP1-AS1	AFAP1 antisense RNA 1 [Source:HGNC Symbol;Acc:HGNC:28141]	lncRNA	2.50499	-1.10843	0.440227				20690	21510	20846	20295	20732	21229
ENSG00000157510	134265	AFAP1L1	actin filament associated protein 1 like 1 [Source:HGNC Symbol;Acc:HGNC:26714]	protein_coding	0.215875	0.43499	1.6222	0.441257	0.0525131	1.93836e-15	12306	12011	9913	11352	11897	9351
ENSG00000169129	84632	AFAP1L2	actin filament associated protein 1 like 2 [Source:HGNC Symbol;Acc:HGNC:25901]	protein_coding	0.511463	0.151627	0.558814	0.0118245	0.621546	0.0616174	12230	7572	10551	11926	6528	10505
ENSG00000130396	4301	AFDN	afadin, adherens junction formation factor [Source:HGNC Symbol;Acc:HGNC:7137]	protein_coding	0.488873	-0.266844	0.124101	0.0205681	0.303407	0.652369	845	3273	1762	834	2590	1968
ENSG00000198221		AFDN-DT	AFDN divergent transcript [Source:HGNC Symbol;Acc:HGNC:21236]	lncRNA	-0.209492	-0.327576	-0.829825	0.85426	0.530895	0.0010193	11473	15840	13890	12040	16008	14273
ENSG00000172493	4299	AFF1	AF4/FMR2 family member 1 [Source:HGNC Symbol;Acc:HGNC:7135]	protein_coding	0.541318	-0.0299664	0.455752	0.0112581	0.937544	0.0433652	6711	4966	4628	5909	3923	4580
ENSG00000155966	2334	AFF2	AF4/FMR2 family member 2 [Source:HGNC Symbol;Acc:HGNC:3776]	protein_coding	-1.01833	-0.249815	0.572455	0.44459	0.285495	0.852187	16503	15951	5325	16431	16415	6105
ENSG00000144218	3899	AFF3	AF4/FMR2 family member 3 [Source:HGNC Symbol;Acc:HGNC:6473]	protein_coding	0.36046	-0.119953	0.39235	0.0851227	0.65167	0.0566943	10330	10560	8560	9926	10218	8789
ENSG00000072364	27125	AFF4	AF4/FMR2 family member 4 [Source:HGNC Symbol;Acc:HGNC:17869]	protein_coding	0.560165	-0.288871	0.324347	0.00726909	0.264547	0.161873	905	1391	1028	779	982	1180
ENSG00000272023		AFF4-DT	AFF4 divergent transcript [Source:HGNC Symbol;Acc:HGNC:55235]	lncRNA	-0.507531	2.36601	-3.60051				17396	19404	19456	19461	19548	18400
ENSG00000135537	246269	AFG1L	AFG1 like ATPase [Source:HGNC Symbol;Acc:HGNC:16411]	protein_coding	-0.285901	-0.0992623	0.141078	0.0788032	0.713318	0.474027	10508	9774	11193	10375	10099	11416
ENSG00000223959	172	AFG3L1P	AFG3 like matrix AAA peptidase subunit 1, pseudogene [Source:HGNC Symbol;Acc:HGNC:314]	transcribed_unitary_pseudogene	0.170695	-0.0429822	-0.194703	0.510708	0.907694	0.422878	8946	10663	10426	9197	10518	10587
ENSG00000141385	10939	AFG3L2	AFG3 like matrix AAA peptidase subunit 2 [Source:HGNC Symbol;Acc:HGNC:315]	protein_coding	0.135016	-0.242036	0.428678	0.569869	0.322034	0.0348107	3333	2328	2051	2764	2153	2272
ENSG00000253606		AFG3L2P1	AFG3L2 pseudogene 1 [Source:HGNC Symbol;Acc:HGNC:24169]	processed_pseudogene	-0.738979	-0.268417	0.998241				22589	22273	22826	22080	22577	22903
ENSG00000183077	125061	AFMID	arylformamidase [Source:HGNC Symbol;Acc:HGNC:20910]	protein_coding	0.274393	0.121516	-0.0806097	0.293206	0.727428	0.81151	7690	9144	9096	7829	8696	8976
ENSG00000081051	174	AFP	alpha fetoprotein [Source:HGNC Symbol;Acc:HGNC:317]	protein_coding	-0.256711	-1.23019	-2.01934				19193	15649	19220	19716	15869	19767
ENSG00000119844	54812	AFTPH	aftiphilin [Source:HGNC Symbol;Acc:HGNC:25951]	protein_coding	0.167264	-0.319518	-0.0472761	0.39253	0.115917	0.853523	6457	6641	6235	6572	6315	6820
ENSG00000260101	101927402	AFTPH-DT	AFTPH divergent transcript [Source:HGNC Symbol;Acc:HGNC:52788]	lncRNA	-0.080347	-0.217144	0.262655	0.933871	0.671545	0.572605	13513	15387	13322	13287	15481	13645
ENSG00000038002	175	AGA	aspartylglucosaminidase [Source:HGNC Symbol;Acc:HGNC:318]	protein_coding	-0.28556	0.0329566	0.151458	0.280172	0.93993	0.638348	9521	7696	9089	9309	8134	9120
ENSG00000250131		AGA-DT	AGA divergent transcript [Source:HGNC Symbol;Acc:HGNC:27730]	lncRNA	-0.147694	-0.432883	-0.998644	0.698021	0.538309	0.159703	15001	11695	14638	15410	11840	15051
ENSG00000157985	116987	AGAP1	ArfGAP with GTPase domain, ankyrin repeat and PH domain 1 [Source:HGNC Symbol;Acc:HGNC:16922]	protein_coding	0.528468	0.082287	0.424583	0.0204842	0.817527	0.0747592	2092	5064	1716	1702	4115	1529
ENSG00000230869		AGAP10P	ArfGAP with GTPase domain, ankyrin repeat and PH domain 10, pseudogene [Source:HGNC Symbol;Acc:HGNC:23659]	unprocessed_pseudogene	0.149491	-0.268417	-3.29544				21415	21917	22476	22572	21902	22586
ENSG00000261011		AGAP11	ArfGAP with GTPase domain, ankyrin repeat and PH domain 11 [Source:HGNC Symbol;Acc:HGNC:29421]	transcribed_unprocessed_pseudogene	-0.039543	-1.23019	-0.292802	0.959024	0.699794	0.929776	19102	13909	18680	19164	13966	19216
ENSG00000265018	414224	AGAP12P	ArfGAP with GTPase domain, ankyrin repeat and PH domain 12, pseudogene [Source:HGNC Symbol;Acc:HGNC:23661]	transcribed_unprocessed_pseudogene	1.08578	0.693378	-0.103034				15939	18207	19037	15816	17451	18996
ENSG00000243289		AGAP13P	ArfGAP with GTPase domain, ankyrin repeat and PH domain 13, pseudogene [Source:HGNC Symbol;Acc:HGNC:23499]	unprocessed_pseudogene	-0.481802	-3.44342	-0.169983				16693	17288	17852	16679	17707	19120
ENSG00000279058		AGAP14P	ArfGAP with GTPase domain, ankyrin repeat and PH domain 14, pseudogene [Source:HGNC Symbol;Acc:HGNC:23660]	unprocessed_pseudogene	1.03369	-0.268433	-0.0699259				23019	23476	23464	22957	23224	23448
ENSG00000235529	100506749	AGAP1-IT1	AGAP1 intronic transcript 1 [Source:HGNC Symbol;Acc:HGNC:41427]	lncRNA	0.873169	0.255185	0.521998				16623	17004	15752	16307	16490	15818
ENSG00000135439	116986	AGAP2	ArfGAP with GTPase domain, ankyrin repeat and PH domain 2 [Source:HGNC Symbol;Acc:HGNC:16921]	protein_coding	0.381997	0.214853	-0.208615	0.463847	0.615733	0.599799	7918	12988	8698	8348	12837	8342
ENSG00000255737	100130776	AGAP2-AS1	AGAP2 antisense RNA 1 [Source:HGNC Symbol;Acc:HGNC:48633]	lncRNA	-0.36587	0.816577	0.412494	0.47888	0.192893	0.558891	13858	10148	13702	13581	10576	13464
ENSG00000133612	116988	AGAP3	ArfGAP with GTPase domain, ankyrin repeat and PH domain 3 [Source:HGNC Symbol;Acc:HGNC:16923]	protein_coding	-0.041505	0.342131	-0.289842	0.928663	0.393562	0.440352	3248	4443	5723	4012	4573	5056
ENSG00000188234	119016	AGAP4	ArfGAP with GTPase domain, ankyrin repeat and PH domain 4 [Source:HGNC Symbol;Acc:HGNC:23459]	protein_coding	0.219664	-0.0433189	-0.0857821	0.548788	0.93993	0.839454	10920	12036	12393	10993	11906	12559
ENSG00000172650	729092	AGAP5	ArfGAP with GTPase domain, ankyrin repeat and PH domain 5 [Source:HGNC Symbol;Acc:HGNC:23467]	protein_coding	0.321951	0.377497	-0.12418	0.527279	0.510785	0.816743	12577	13843	13861	12658	13619	13776
ENSG00000204149	414189	AGAP6	ArfGAP with GTPase domain, ankyrin repeat and PH domain 6 [Source:HGNC Symbol;Acc:HGNC:23466]	protein_coding	0.21347	0.41998	-0.431981	0.531317	0.278625	0.138576	9972	11445	12299	10355	11349	12136
ENSG00000264204		AGAP7P	ArfGAP with GTPase domain, ankyrin repeat and PH domain 7, pseudogene [Source:HGNC Symbol;Acc:HGNC:23465]	unprocessed_pseudogene	-0.869042	0.519206	-0.691237				19253	20891	20665	19576	21164	20622
ENSG00000204172	642517	AGAP9	ArfGAP with GTPase domain, ankyrin repeat and PH domain 9 [Source:HGNC Symbol;Acc:HGNC:23463]	protein_coding	-0.00789933	0.262218	-0.381822	0.986207	0.606917	0.291093	11837	12561	13196	12073	12599	13215
ENSG00000273540	123624	AGBL1	AGBL carboxypeptidase 1 [Source:HGNC Symbol;Acc:HGNC:26504]	protein_coding	0.0160753	1.49877	-0.292802				20488	17900	20425	20484	17922	20043
ENSG00000260125	727915	AGBL1-AS1	AGBL1 antisense RNA 1 [Source:HGNC Symbol;Acc:HGNC:48617]	lncRNA	0.706656	-0.268433	-0.29286				22642	21567	22497	22611	21225	22617
ENSG00000165923	79841	AGBL2	AGBL carboxypeptidase 2 [Source:HGNC Symbol;Acc:HGNC:26296]	protein_coding	0.0513117	-2.16652	-1.84705	0.949582	0.361713	0.0758798	15970	13234	17403	17096	13250	18088
ENSG00000146856	340351	AGBL3	AGBL carboxypeptidase 3 [Source:HGNC Symbol;Acc:HGNC:27981]	protein_coding	-0.564199	-0.117326	-0.43324	0.161415	0.849126	0.299348	11355	12082	12295	11636	12453	12530
ENSG00000186094	84871	AGBL4	AGBL carboxypeptidase 4 [Source:HGNC Symbol;Acc:HGNC:25892]	protein_coding	1.83715	-0.213391	0.801117				17456	18359	16578	16973	17634	16837
ENSG00000084693	60509	AGBL5	AGBL carboxypeptidase 5 [Source:HGNC Symbol;Acc:HGNC:26147]	protein_coding	0.0130889	0.031377	0.154144	0.948799	0.888859	0.330909	5431	3574	3786	5209	3625	3599
ENSG00000231636	100874031	AGBL5-AS1	AGBL5 antisense RNA 1 [Source:HGNC Symbol;Acc:HGNC:41133]	lncRNA	0.0719518	-1.23017	-0.46834				21240	22387	21989	21402	22431	22426
ENSG00000229122		AGBL5-IT1	AGBL5 intronic transcript 1 [Source:HGNC Symbol;Acc:HGNC:41484]	lncRNA	-0.86133	-0.582184	0.668979				22003	21692	20475	21702	22032	20746
ENSG00000204305	177	AGER	advanced glycosylation end-product specific receptor [Source:HGNC Symbol;Acc:HGNC:320]	protein_coding	-0.376085	0.348208	-0.800364	0.387903	0.473664	0.0226	10993	12515	12430	11594	12762	12292
ENSG00000173744	3267	AGFG1	ArfGAP with FG repeats 1 [Source:HGNC Symbol;Acc:HGNC:5175]	protein_coding	0.341302	-0.229776	0.290663	0.134368	0.411155	0.236957	2085	2647	2433	1851	2146	2641
ENSG00000106351	3268	AGFG2	ArfGAP with FG repeats 2 [Source:HGNC Symbol;Acc:HGNC:5177]	protein_coding	0.0404951	0.0884833	0.0539657	0.913148	0.832296	0.896831	9861	7793	9149	9790	7697	9090
ENSG00000164252	55109	AGGF1	angiogenic factor with G-patch and FHA domains 1 [Source:HGNC Symbol;Acc:HGNC:24684]	protein_coding	0.345875	-0.0115859	0.421503	0.0137553	0.961342	0.00182398	4148	4074	3572	3501	3515	3505
ENSG00000214273		AGGF1P1	angiogenic factor with G-patch and FHA domains 1 pseudogene 1 [Source:HGNC Symbol;Acc:HGNC:38051]	processed_pseudogene	0.071974	0.304852	-0.292802				20572	20650	17304	20592	20620	17440
ENSG00000233435		AGGF1P2	angiogenic factor with G-patch and FHA domains 1 pseudogene 2 [Source:HGNC Symbol;Acc:HGNC:38052]	processed_pseudogene	0.0719769	0.0459652	-0.292799			0.929796	19649	19818	15226	19725	19762	15377
ENSG00000241532		AGGF1P3	angiogenic factor with G-patch and FHA domains 1 pseudogene 3 [Source:HGNC Symbol;Acc:HGNC:38053]	processed_pseudogene	1.03377	-0.562635	-0.292799				20250	20347	16651	20262	19975	17266
ENSG00000006530	55750	AGK	acylglycerol kinase [Source:HGNC Symbol;Acc:HGNC:21869]	protein_coding	-0.00794349	-0.444853	0.0906517	0.980061	0.0330841	0.716693	3041	2327	4201	3006	2376	4919
ENSG00000261570		AGK-DT	AGK divergent transcript [Source:HGNC Symbol;Acc:HGNC:55356]	lncRNA	3.51644	-0.534244	0.0706949				15831	18675	16240	15659	17592	16798
ENSG00000226555		AGKP1	AGK pseudogene 1 [Source:HGNC Symbol;Acc:HGNC:37661]	processed_pseudogene	-0.853015	-0.268433	-1.61815				22775	23231	23433	23226	23451	23434
ENSG00000162688	178	AGL	amylo-alpha-1, 6-glucosidase, 4-alpha-glucanotransferase [Source:HGNC Symbol;Acc:HGNC:321]	protein_coding	0.113878	-0.204778	0.353246	0.529211	0.288279	0.0271641	7487	4779	6326	6878	4582	6687
ENSG00000116771	79814	AGMAT	agmatinase [Source:HGNC Symbol;Acc:HGNC:18407]	protein_coding	-0.164014	-0.100106	0.203642	0.867132		0.897347	16726	15793	14768	16573	15916	14969
ENSG00000187546	392636	AGMO	alkylglycerol monooxygenase [Source:HGNC Symbol;Acc:HGNC:33784]	protein_coding	-0.198137	0.973884	0.369394	0.887657	0.237756	0.244589	11654	16359	15766	11379	16416	15304
ENSG00000092847	26523	AGO1	argonaute RISC component 1 [Source:HGNC Symbol;Acc:HGNC:3262]	protein_coding	0.290861	-0.319759	0.363083	0.291074	0.299315	0.190628	3464	3680	1924	2989	3198	2247
ENSG00000123908	27161	AGO2	argonaute RISC catalytic component 2 [Source:HGNC Symbol;Acc:HGNC:3263]	protein_coding	0.316847	-0.380187	0.0484483	0.208367	0.174486	0.896013	1555	3586	2244	1640	3124	2657
ENSG00000126070	192669	AGO3	argonaute RISC catalytic component 3 [Source:HGNC Symbol;Acc:HGNC:18421]	protein_coding	0.311494	-0.162957	0.0924661	0.177237	0.581255	0.756127	6574	7772	7027	6421	7222	7347
ENSG00000134698	192670	AGO4	argonaute RISC component 4 [Source:HGNC Symbol;Acc:HGNC:18424]	protein_coding	0.363083	-0.0868324	0.26731	0.0299912	0.715564	0.121143	7258	8665	7857	6744	8121	8032
ENSG00000204310	10554	AGPAT1	1-acylglycerol-3-phosphate O-acyltransferase 1 [Source:HGNC Symbol;Acc:HGNC:324]	protein_coding	0.289218	-0.0392987	0.192939	0.273063	0.925614	0.519554	2004	2898	1639	1921	2499	1587
ENSG00000169692	10555	AGPAT2	1-acylglycerol-3-phosphate O-acyltransferase 2 [Source:HGNC Symbol;Acc:HGNC:325]	protein_coding	-0.531773	0.872387	-0.758596	0.361123	0.158435	0.184724	8254	8628	9531	9461	9388	8392
ENSG00000160216	56894	AGPAT3	1-acylglycerol-3-phosphate O-acyltransferase 3 [Source:HGNC Symbol;Acc:HGNC:326]	protein_coding	0.129778	0.0796677	0.0313915	0.720561	0.86052	0.937683	3437	3666	1775	3546	3531	1601
ENSG00000026652	56895	AGPAT4	1-acylglycerol-3-phosphate O-acyltransferase 4 [Source:HGNC Symbol;Acc:HGNC:20885]	protein_coding	0.492374	-0.0919678	0.10456	0.000610763	0.648357	0.557655	4927	8220	5932	4798	7447	6041
ENSG00000155189	55326	AGPAT5	1-acylglycerol-3-phosphate O-acyltransferase 5 [Source:HGNC Symbol;Acc:HGNC:20886]	protein_coding	0.234159	0.0335584	0.226539	0.168708	0.901831	0.205562	1028	1864	1699	958	1669	1585
ENSG00000018510	8540	AGPS	alkylglycerone phosphate synthase [Source:HGNC Symbol;Acc:HGNC:327]	protein_coding	0.257788	-0.334852	0.400379	0.220908	0.153148	0.0526872	4198	1853	2203	3619	1605	2540
ENSG00000188157	375790	AGRN	agrin [Source:HGNC Symbol;Acc:HGNC:329]	protein_coding	-0.293318	1.49831	-0.565623	0.729643	0.0425383	0.484084	779	1706	1015	1369	2190	359
ENSG00000159723	181	AGRP	agouti related neuropeptide [Source:HGNC Symbol;Acc:HGNC:330]	protein_coding	-0.057768	-0.268436	-0.292864				22774	21501	22609	22744	21511	22738
ENSG00000135744	183	AGT	angiotensinogen [Source:HGNC Symbol;Acc:HGNC:333]	protein_coding	0.472779	1.20202	0.706363	0.30443	5.51907e-05	0.0287992	4546	12090	5685	3265	11875	3157
ENSG00000135049	23287	AGTPBP1	ATP/GTP binding carboxypeptidase 1 [Source:HGNC Symbol;Acc:HGNC:17258]	protein_coding	0.20198	-0.171244	0.323623	0.303442	0.453192	0.0864552	7343	7097	4928	6778	6726	5171
ENSG00000144891	185	AGTR1	angiotensin II receptor type 1 [Source:HGNC Symbol;Acc:HGNC:336]	protein_coding	0.333242	0.138735	0.886922	0.462472	0.837257	0.508762	16042	12400	13211	15716	12192	13289
ENSG00000177674	57085	AGTRAP	angiotensin II receptor associated protein [Source:HGNC Symbol;Acc:HGNC:13539]	protein_coding	-0.305316	0.318393	-0.181547	0.315905	0.357842	0.608232	8455	8065	8138	8735	8511	7650
ENSG00000153207	25909	AHCTF1	AT-hook containing transcription factor 1 [Source:HGNC Symbol;Acc:HGNC:24618]	protein_coding	0.206845	-0.429145	0.222591	0.334807	0.0485364	0.317004	2262	2865	2515	2096	2576	3046
ENSG00000226121		AHCTF1P1	AT-hook containing transcription factor 1 pseudogene 1 [Source:HGNC Symbol;Acc:HGNC:24620]	processed_pseudogene	0.0941319	-0.937934	0.127701	0.940312	0.424179	0.924759	14854	15121	15215	14708	15026	16366
ENSG00000101444	191	AHCY	adenosylhomocysteinase [Source:HGNC Symbol;Acc:HGNC:343]	protein_coding	-0.449016	-0.0891617	-0.276738	0.00237791	0.678872	0.0862773	480	759	894	604	1016	912
ENSG00000168710	10768	AHCYL1	adenosylhomocysteinase like 1 [Source:HGNC Symbol;Acc:HGNC:344]	protein_coding	0.181321	-0.423995	0.126476	0.233261	0.00379157	0.461394	1579	962	1202	1588	854	1509
ENSG00000158467	23382	AHCYL2	adenosylhomocysteinase like 2 [Source:HGNC Symbol;Acc:HGNC:22204]	protein_coding	0.305273	-0.12706	0.471752	0.194612	0.682963	0.0384286	7514	7463	5706	6645	6857	5933
ENSG00000238181		AHCYP2	adenosylhomocysteinase pseudogene 2 [Source:HGNC Symbol;Acc:HGNC:44994]	processed_pseudogene	0.0719375	0.693367	1.98181				22611	22906	22867	21640	22919	22610
ENSG00000259465		AHCYP7	adenosylhomocysteinase pseudogene 7 [Source:HGNC Symbol;Acc:HGNC:44999]	processed_pseudogene	0.071896	2.3699	0.287249				22858	23187	23113	22624	23158	22175
ENSG00000242529		AHCYP8	adenosylhomocysteinase pseudogene 8 [Source:HGNC Symbol;Acc:HGNC:45000]	transcribed_processed_pseudogene	-0.157126	0.587436	-2.06368	0.874326	0.866207	0.369623	18377	14457	18634	18803	14565	18727
ENSG00000126705	27245	AHDC1	AT-hook DNA binding motif containing 1 [Source:HGNC Symbol;Acc:HGNC:25230]	protein_coding	-0.212899	0.649582	-0.501918	0.747974	0.303687	0.410632	8321	6539	8270	9163	7098	7365
ENSG00000135541	54806	AHI1	Abelson helper integration site 1 [Source:HGNC Symbol;Acc:HGNC:21575]	protein_coding	-0.179613	-0.219085	-0.0789504	0.517113	0.492828	0.818507	7372	7146	8894	7490	7420	9268
ENSG00000231028	100131814	AHI1-DT	AHI1 divergent transcript [Source:HGNC Symbol;Acc:HGNC:32526]	lncRNA	0.544956	0.815226	0.495399	0.353272	0.173976	0.415928	14290	14592	14382	13962	14222	13933
ENSG00000124942	79026	AHNAK	AHNAK nucleoprotein [Source:HGNC Symbol;Acc:HGNC:347]	protein_coding	0.556299	-0.526339	0.0217791	0.11051	0.190949	0.963939	1897	295	890	1985	179	1187
ENSG00000185567	113146	AHNAK2	AHNAK nucleoprotein 2 [Source:HGNC Symbol;Acc:HGNC:20125]	protein_coding	0.647302	0.145738	0.452372	0.0538525	0.77373	0.267291	11060	3389	7750	10761	2388	7448
ENSG00000106546	196	AHR	aryl hydrocarbon receptor [Source:HGNC Symbol;Acc:HGNC:348]	protein_coding	0.378965	-0.766005	0.505601	0.0340351	0.360238	0.00402385	5589	1218	12446	4588	937	12685
ENSG00000063438	57491	AHRR	aryl-hydrocarbon receptor repressor [Source:HGNC Symbol;Acc:HGNC:346]	protein_coding	-0.326024	0.923825	-0.269047	0.542369	0.163308	0.647609	8432	8128	13137	9040	8700	12821
ENSG00000100591	10598	AHSA1	activator of HSP90 ATPase activity 1 [Source:HGNC Symbol;Acc:HGNC:1189]	protein_coding	0.0683682	-0.197468	0.127412	0.658312	0.185069	0.380631	2970	2786	3144	2883	2739	3365
ENSG00000173209	130872	AHSA2P	activator of HSP90 ATPase homolog 2, pseudogene [Source:HGNC Symbol;Acc:HGNC:20437]	transcribed_unitary_pseudogene	0.501806	0.698083	-0.60263	0.202032	0.112212	0.122603	8017	10494	11184	8934	10038	10670
ENSG00000145192	197	AHSG	alpha 2-HS glycoprotein [Source:HGNC Symbol;Acc:HGNC:349]	protein_coding	-0.875887	1.11074	-0.351198				19069	19820	17554	19162	20023	16727
ENSG00000169877	51327	AHSP	alpha hemoglobin stabilizing protein [Source:HGNC Symbol;Acc:HGNC:18075]	protein_coding	1.01422	0.693357	1.75317				23006	22667	22927	22345	22401	22691
ENSG00000186063	64853	AIDA	axin interactor, dorsalization associated [Source:HGNC Symbol;Acc:HGNC:25761]	protein_coding	0.315924	-0.291579	0.303024	0.10295	0.196303	0.136744	3388	3111	3271	3024	2670	3699
ENSG00000230154		AIDAP1	AIDA pseudogene 1 [Source:HGNC Symbol;Acc:HGNC:54663]	processed_pseudogene	0.892554	0.693362	1.26168				23220	22844	23150	22662	22574	22890
ENSG00000251429		AIDAP2	AIDA pseudogene 2 [Source:HGNC Symbol;Acc:HGNC:54664]	transcribed_processed_pseudogene	-2.48689	-0.268411	1.38572				21548	20416	21828	20985	21584	21923
ENSG00000204472	199	AIF1	allograft inflammatory factor 1 [Source:HGNC Symbol;Acc:HGNC:352]	protein_coding	0.108765	1.40784	0.668903				23327	23118	23286	23092	23103	22861
ENSG00000126878	83543	AIF1L	allograft inflammatory factor 1 like [Source:HGNC Symbol;Acc:HGNC:28904]	protein_coding	-0.063373	-0.192961	0.121544	0.828287	0.158852	0.370411	1819	10541	917	1803	10589	1012
ENSG00000156709	9131	AIFM1	apoptosis inducing factor mitochondria associated 1 [Source:HGNC Symbol;Acc:HGNC:8768]	protein_coding	-0.0690828	-0.347844	0.295008	0.724651	0.0431991	0.0695915	4277	2496	2578	3876	2652	2981
ENSG00000042286	84883	AIFM2	apoptosis inducing factor mitochondria associated 2 [Source:HGNC Symbol;Acc:HGNC:21411]	protein_coding	-0.185103	0.225006	0.254433	0.433249	0.52942	0.39785	11664	4103	11868	11527	4541	11844
ENSG00000183773	150209	AIFM3	apoptosis inducing factor mitochondria associated 3 [Source:HGNC Symbol;Acc:HGNC:26398]	protein_coding	-0.390024	0.536547	-0.659464				17149	16549	18196	17630	16801	18185
ENSG00000146416	51390	AIG1	androgen induced 1 [Source:HGNC Symbol;Acc:HGNC:21607]	protein_coding	-0.548858	-0.0632663	-0.059173	0.0102118	0.856111	0.85567	5415	2902	4370	5639	3875	4399
ENSG00000163568	9447	AIM2	absent in melanoma 2 [Source:HGNC Symbol;Acc:HGNC:357]	protein_coding	0.734224	0.291984	-0.292817	0.343509	0.788579	0.929776	18107	15320	15218	18175	14691	15176
ENSG00000164022	9255	AIMP1	aminoacyl tRNA synthetase complex interacting multifunctional protein 1 [Source:HGNC Symbol;Acc:HGNC:10648]	protein_coding	-0.395983	-0.272474	-0.0506061	0.0912766	0.344257	0.886222	3289	2748	4566	3528	3419	4965
ENSG00000106305	7965	AIMP2	aminoacyl tRNA synthetase complex interacting multifunctional protein 2 [Source:HGNC Symbol;Acc:HGNC:20609]	protein_coding	-0.46627	-0.196915	-0.543582	0.000188092	0.234734	4.17789e-06	3535	3068	5284	4714	3933	5579
ENSG00000110711	9049	AIP	aryl hydrocarbon receptor interacting protein [Source:HGNC Symbol;Acc:HGNC:358]	protein_coding	-0.652425	0.25132	-0.688143	0.0143122	0.475687	0.00981921	5360	5763	6888	6799	6974	6432
ENSG00000129221	23746	AIPL1	aryl hydrocarbon receptor interacting protein like 1 [Source:HGNC Symbol;Acc:HGNC:359]	protein_coding	-0.889533	0.575766	0.668992				19763	15955	19355	19528	16751	19384
ENSG00000196581	55966	AJAP1	adherens junctions associated protein 1 [Source:HGNC Symbol;Acc:HGNC:30801]	protein_coding	0.417791	0.193906	1.20974				19157	18834	16723	18893	18641	16743
ENSG00000232434	389813	AJM1	apical junction component 1 homolog [Source:HGNC Symbol;Acc:HGNC:37284]	protein_coding	-0.354068	1.28918	-0.329061	0.676554	0.102915	0.722384	12051	10617	12258	12304	10945	11691
ENSG00000129474	84962	AJUBA	ajuba LIM protein [Source:HGNC Symbol;Acc:HGNC:20250]	protein_coding	0.232539	-0.204576	-0.0787184	0.266199	0.413616	0.762504	5126	7341	7623	5371	6863	7978
ENSG00000258457		AJUBA-DT	AJUBA divergent transcript [Source:HGNC Symbol;Acc:HGNC:55449]	lncRNA	0.156307	-0.339441	0.24743	0.786658	0.494596	0.596834	13280	14268	13334	13096	14076	13727
ENSG00000106992	203	AK1	adenylate kinase 1 [Source:HGNC Symbol;Acc:HGNC:361]	protein_coding	-0.346617	0.181193	-0.387717	0.0362742	0.403159	0.0205147	7079	6306	7940	7707	6958	7641
ENSG00000004455	204	AK2	adenylate kinase 2 [Source:HGNC Symbol;Acc:HGNC:362]	protein_coding	-0.345301	-0.023928	0.100205	0.153554	0.950382	0.752863	1121	821	1532	1125	1000	1446
ENSG00000242272		AK2P2	adenylate kinase 2 pseudogene 2 [Source:HGNC Symbol;Acc:HGNC:33542]	processed_pseudogene	-0.959413	-0.928956	-0.0699712				20277	20120	20037	20063	20411	20407
ENSG00000147853	50808	AK3	adenylate kinase 3 [Source:HGNC Symbol;Acc:HGNC:17376]	protein_coding	-0.325051	-0.0517178	-0.165616	0.156075	0.88788	0.54405	1890	3199	5669	2290	3807	5721
ENSG00000230042		AK3P3	adenylate kinase 3 pseudogene 3 [Source:HGNC Symbol;Acc:HGNC:39062]	processed_pseudogene	-0.291092	0.306228	-0.187905	0.637862	0.625735	0.714294	12642	14230	13981	12739	14392	13934
ENSG00000162433	205	AK4	adenylate kinase 4 [Source:HGNC Symbol;Acc:HGNC:363]	protein_coding	6.57972	1.81545	4.16755	1.16483e-199	9.47862e-59	6.39197e-262	10165	12093	5779	3360	5520	2265
ENSG00000263535		AK4P1	adenylate kinase 4 pseudogene 1 [Source:HGNC Symbol;Acc:HGNC:364]	processed_pseudogene	1.26039	0.0494032	0.583892				17658	17603	16251	17144	16708	16545
ENSG00000233381		AK4P3	adenylate kinase 4 pseudogene 3 [Source:HGNC Symbol;Acc:HGNC:21596]	protein_coding	2.51634	0.514622	1.4657				22458	22423	22013	21825	21539	21764
ENSG00000154027	26289	AK5	adenylate kinase 5 [Source:HGNC Symbol;Acc:HGNC:365]	protein_coding	0.00437424	-0.0406566	-0.273957	0.983352	0.923741	0.84861	14891	7968	12602	14977	7937	12778
ENSG00000085231	102157402	AK6	adenylate kinase 6 [Source:HGNC Symbol;Acc:HGNC:49151]	protein_coding	-0.541448	-0.203828	-0.0911419	0.0430653	0.570759	0.813785	4878	3177	5492	5200	4184	5874
ENSG00000140057	122481	AK7	adenylate kinase 7 [Source:HGNC Symbol;Acc:HGNC:20091]	protein_coding	0.100047	0.212971	-0.333303	0.844549	0.625146	0.67547	14929	13708	12691	15079	13643	12678
ENSG00000165695	158067	AK8	adenylate kinase 8 [Source:HGNC Symbol;Acc:HGNC:26526]	protein_coding	0.767577	0.302906	1.43165	0.30969	0.612927	0.089403	16260	15909	13507	15397	15414	13462
ENSG00000155085	221264	AK9	adenylate kinase 9 [Source:HGNC Symbol;Acc:HGNC:33814]	protein_coding	-0.17663	-0.308365	0.145131	0.573407	0.278713	0.626961	10833	11735	10612	10732	11883	11024
ENSG00000231824	642597	AKAIN1	A-kinase anchor inhibitor 1 [Source:HGNC Symbol;Acc:HGNC:28285]	protein_coding	0.07193	0.693361	-0.536768				22324	23129	23063	22485	23109	22837
ENSG00000121057	8165	AKAP1	A-kinase anchoring protein 1 [Source:HGNC Symbol;Acc:HGNC:367]	protein_coding	0.120854	-0.343331	0.159779	0.578279	0.0991568	0.458982	5628	5977	5129	5360	5724	5727
ENSG00000108599	11216	AKAP10	A-kinase anchoring protein 10 [Source:HGNC Symbol;Acc:HGNC:368]	protein_coding	0.107616	-0.0337913	0.145716	0.569869	0.899931	0.443924	6209	4597	5746	5986	4419	5755
ENSG00000023516	11215	AKAP11	A-kinase anchoring protein 11 [Source:HGNC Symbol;Acc:HGNC:369]	protein_coding	0.432656	-0.331373	0.138989	0.0169319	0.119733	0.542665	3493	3287	2885	3372	2660	3315
ENSG00000131016	9590	AKAP12	A-kinase anchoring protein 12 [Source:HGNC Symbol;Acc:HGNC:370]	protein_coding	0.46108	-0.535835	0.618278	0.0581659	0.0455508	0.00995714	3718	2805	793	2836	2131	1095
ENSG00000170776	11214	AKAP13	A-kinase anchoring protein 13 [Source:HGNC Symbol;Acc:HGNC:371]	protein_coding	0.424439	-0.303982	0.416037	0.114965	0.348786	0.139614	3413	3984	2030	2844	3278	2336
ENSG00000186471	158798	AKAP14	A-kinase anchoring protein 14 [Source:HGNC Symbol;Acc:HGNC:24061]	protein_coding	-0.459251	-1.23018	-0.753957				20866	21560	21580	21290	21720	22044
ENSG00000197976	8227	AKAP17A	A-kinase anchoring protein 17A [Source:HGNC Symbol;Acc:HGNC:18783]	protein_coding	-0.00824011	0.297758	-0.399185	0.982791	0.378052	0.172339	7672	9045	7654	8333	9031	7131
ENSG00000263004		AKAP1-DT	AKAP1 divergent transcript [Source:HGNC Symbol;Acc:HGNC:55339]	lncRNA	-0.56432	-0.207429	0.119331	0.180875	0.72824	0.877576	14258	12828	13162	14193	13238	13492
ENSG00000111254	10566	AKAP3	A-kinase anchoring protein 3 [Source:HGNC Symbol;Acc:HGNC:373]	protein_coding	0.504904	0.216726	1.03895	0.25377	0.590848	0.00110774	13211	13991	12335	12486	13666	12304
ENSG00000179841	9495	AKAP5	A-kinase anchoring protein 5 [Source:HGNC Symbol;Acc:HGNC:375]	protein_coding	-0.198037	-0.656552	-0.154342	0.453508	0.00761939	0.590878	9887	10033	10024	10001	10230	10864
ENSG00000151320	9472	AKAP6	A-kinase anchoring protein 6 [Source:HGNC Symbol;Acc:HGNC:376]	protein_coding	0.4062	-0.208656	0.522825	0.00395792	0.231604	2.71167e-05	6059	7905	7045	5014	7224	7430
ENSG00000118507	9465	AKAP7	A-kinase anchoring protein 7 [Source:HGNC Symbol;Acc:HGNC:377]	protein_coding	0.170911	0.173199	0.2965	0.379932	0.443014	0.100841	9571	9576	9572	9156	9322	9386
ENSG00000105127	10270	AKAP8	A-kinase anchoring protein 8 [Source:HGNC Symbol;Acc:HGNC:378]	protein_coding	0.0856331	0.122625	0.0152835	0.749032	0.673017	0.957968	5524	7573	7079	5598	7398	6836
ENSG00000011243	26993	AKAP8L	A-kinase anchoring protein 8 like [Source:HGNC Symbol;Acc:HGNC:29857]	protein_coding	0.167798	0.0481481	-0.0516405	0.428455	0.871451	0.849399	3579	5915	3929	3835	5592	3733
ENSG00000127914	10142	AKAP9	A-kinase anchoring protein 9 [Source:HGNC Symbol;Acc:HGNC:379]	protein_coding	0.571773	-0.504707	0.412377	0.0331064	0.103263	0.157618	4278	3542	3545	3634	2653	4438
ENSG00000166452	56672	AKIP1	A-kinase interacting protein 1 [Source:HGNC Symbol;Acc:HGNC:1170]	protein_coding	-0.54442	-0.0564129	-0.474111	0.00454738	0.863734	0.0177147	6230	4505	8094	7144	5528	8217
ENSG00000174574	79647	AKIRIN1	akirin 1 [Source:HGNC Symbol;Acc:HGNC:25744]	protein_coding	-0.194968	-0.242594	-0.201085	0.264999	0.21142	0.271538	1653	1994	2649	2047	2286	2860
ENSG00000135334	55122	AKIRIN2	akirin 2 [Source:HGNC Symbol;Acc:HGNC:21407]	protein_coding	0.109624	0.17297	0.38498	0.450642	0.260159	0.00115051	3017	4043	3385	2535	3901	2987
ENSG00000106948	80709	AKNA	AT-hook transcription factor [Source:HGNC Symbol;Acc:HGNC:24108]	protein_coding	0.185156	0.31955	0.253445	0.724755	0.548539	0.626961	10343	11139	9431	10106	10978	9014
ENSG00000162641	254268	AKNAD1	AKNA domain containing 1 [Source:HGNC Symbol;Acc:HGNC:28398]	protein_coding	-0.253787	0.523512	0.240068	0.16701	0.00549982	0.193197	10645	10595	11131	10430	10811	10773
ENSG00000117448	10327	AKR1A1	aldo-keto reductase family 1 member A1 [Source:HGNC Symbol;Acc:HGNC:380]	protein_coding	-0.343934	-0.029805	-0.124012	0.0595127	0.924877	0.590741	3473	2567	3127	3829	3122	3068
ENSG00000085662	231	AKR1B1	aldo-keto reductase family 1 member B [Source:HGNC Symbol;Acc:HGNC:381]	protein_coding	-0.159504	-0.230144	-0.196045	0.184139	0.080901	0.111764	866	153	750	1055	164	816
ENSG00000198074	57016	AKR1B10	aldo-keto reductase family 1 member B10 [Source:HGNC Symbol;Acc:HGNC:382]	protein_coding	-0.818684	-0.703071	-0.270873	0.00365091	0.388527	0.699883	14546	10652	14934	14716	11413	15709
ENSG00000213606		AKR1B10P1	aldo-keto reductase family 1 member B10 pseudogene 1 [Source:HGNC Symbol;Acc:HGNC:45062]	processed_pseudogene	-2.72775	-0.268414	-0.292856				23571.5	22704.5	23574.5	23572.5	23571.5	23573.5
ENSG00000227471	441282	AKR1B15	aldo-keto reductase family 1 member B15 [Source:HGNC Symbol;Acc:HGNC:37281]	protein_coding	-0.378982	-2.49183	0.466253				19656	17833	18687	19567	17953	19824
ENSG00000213452		AKR1B1P2	aldo-keto reductase family 1 member B1 pseudogene 2 [Source:HGNC Symbol;Acc:HGNC:425]	processed_pseudogene	-3.58938	-0.268439	0.668902				22937	21156	22838	22582	22890	22931
ENSG00000213785		AKR1B1P3	aldo-keto reductase family 1 member B1 pseudogene 3 [Source:HGNC Symbol;Acc:HGNC:422]	processed_pseudogene	0.0719666	1.37055	-4.52852				18762	20711	19236	20620	20710	18207
ENSG00000187134	1645	AKR1C1	aldo-keto reductase family 1 member C1 [Source:HGNC Symbol;Acc:HGNC:384]	protein_coding	-0.653445	1.75507	0.668975	0.210846	0.27552	0.841676	17674	10901	17100	17567	11457	16652
ENSG00000151632	1646	AKR1C2	aldo-keto reductase family 1 member C2 [Source:HGNC Symbol;Acc:HGNC:385]	protein_coding	-0.844973	-0.253774	-1.25451	0.0812578	0.889725	0.672046	17983	12360	16917	18256	13045	17239
ENSG00000196139	8644	AKR1C3	aldo-keto reductase family 1 member C3 [Source:HGNC Symbol;Acc:HGNC:386]	protein_coding	-0.780788	0.187996	1.05066	0.0446093	0.858201	0.464299	16164	9643	15069	15746	10515	15133
ENSG00000198610	1109	AKR1C4	aldo-keto reductase family 1 member C4 [Source:HGNC Symbol;Acc:HGNC:387]	protein_coding	0.732566	-0.268415	-0.292839				23379.5	22791.5	23334.5	23350.5	22517.5	23332.5
ENSG00000215267		AKR1C7P	aldo-keto reductase family 1 member C7, pseudogene [Source:HGNC Symbol;Acc:HGNC:44681]	transcribed_unprocessed_pseudogene	0.175032	-0.268406	2.11928				20040	16849	19909	19246	16678	20090
ENSG00000122787	6718	AKR1D1	aldo-keto reductase family 1 member D1 [Source:HGNC Symbol;Acc:HGNC:388]	protein_coding	0.447579	-0.268398	-1.20653				20114	20833	20928	20473	20729	21063
ENSG00000165568	83592	AKR1E2	aldo-keto reductase family 1 member E2 [Source:HGNC Symbol;Acc:HGNC:23437]	protein_coding	1.94108	2.81448	-0.292886				23130	23097	22996	23145	22375	21715
ENSG00000053371	8574	AKR7A2	aldo-keto reductase family 7 member A2 [Source:HGNC Symbol;Acc:HGNC:389]	protein_coding	-0.343578	0.299141	-0.453752	0.151519	0.288332	0.0586773	4332	3135	4741	5353	3756	4078
ENSG00000162482	22977	AKR7A3	aldo-keto reductase family 7 member A3 [Source:HGNC Symbol;Acc:HGNC:390]	protein_coding	-0.328371	0.305183	-0.933761			0.292309	14564	16019	16310	15203	16526	16343
ENSG00000211454	246181	AKR7L	aldo-keto reductase family 7 like (gene/pseudogene) [Source:HGNC Symbol;Acc:HGNC:24056]	protein_coding	0.20547	1.33878	-0.241741	0.895132		0.76576	14300	17228	16667	14433	17005	15994
ENSG00000142208	207	AKT1	AKT serine/threonine kinase 1 [Source:HGNC Symbol;Acc:HGNC:391]	protein_coding	0.0684604	0.0495548	0.153684	0.873287	0.927089	0.710106	939	764	803	925	733	743
ENSG00000204673	84335	AKT1S1	AKT1 substrate 1 [Source:HGNC Symbol;Acc:HGNC:28426]	protein_coding	0.221241	0.332977	0.0978092	0.496446	0.334467	0.806398	4609	5646	3942	4574	5228	3222
ENSG00000105221	208	AKT2	AKT serine/threonine kinase 2 [Source:HGNC Symbol;Acc:HGNC:392]	protein_coding	0.0096047	0.213792	0.13442	0.982544	0.54343	0.70208	1970	2130	1438	1976	2169	1133
ENSG00000117020	10000	AKT3	AKT serine/threonine kinase 3 [Source:HGNC Symbol;Acc:HGNC:393]	protein_coding	0.505081	-0.279141	0.431142	0.0202314	0.291317	0.0547758	3411	5906	3281	2799	4942	3695
ENSG00000228939		AKT3-IT1	AKT3 intronic transcript 1 [Source:HGNC Symbol;Acc:HGNC:41304]	lncRNA	1.03369	-1.23013	-0.848576				23009	23491	23195	23261	23219	23468
ENSG00000166971	64400	AKTIP	AKT interacting protein [Source:HGNC Symbol;Acc:HGNC:16710]	protein_coding	0.0619268	0.0192678	0.268607	0.824424	0.957299	0.262191	8143	7322	7979	7700	7187	7968
ENSG00000148218	210	ALAD	aminolevulinate dehydratase [Source:HGNC Symbol;Acc:HGNC:395]	protein_coding	0.207325	0.157042	0.2675	0.153425	0.364922	0.0682279	6693	5729	4724	6237	5320	4290
ENSG00000023330	211	ALAS1	5'-aminolevulinate synthase 1 [Source:HGNC Symbol;Acc:HGNC:396]	protein_coding	-0.126979	-0.14645	0.207686	0.449616	0.442515	0.205323	3848	2201	3011	3614	2416	3148
ENSG00000163631	213	ALB	albumin [Source:HGNC Symbol;Acc:HGNC:399]	protein_coding	-1.62539	-1.23019	-0.529915				18699	20095	20317	18754	20453	20762
ENSG00000170017	214	ALCAM	activated leukocyte cell adhesion molecule [Source:HGNC Symbol;Acc:HGNC:400]	protein_coding	0.0473146	-0.188901	0.341485	0.807929	0.300985	0.0238653	542	867	478	467	855	544
ENSG00000161618	126133	ALDH16A1	aldehyde dehydrogenase 16 family member A1 [Source:HGNC Symbol;Acc:HGNC:28114]	protein_coding	-0.667689	1.48493	-0.73244	0.40354	0.0606721	0.371189	8690	10655	9359	9784	11216	7252
ENSG00000059573	5832	ALDH18A1	aldehyde dehydrogenase 18 family member A1 [Source:HGNC Symbol;Acc:HGNC:9722]	protein_coding	0.540573	0.0667169	0.561588	0.00973372	0.843501	0.00707345	2140	3233	2238	1574	2413	2068
ENSG00000165092	216	ALDH1A1	aldehyde dehydrogenase 1 family member A1 [Source:HGNC Symbol;Acc:HGNC:402]	protein_coding	-0.3422	-1.17934	-1.01379	0.0650416	0.0322423	0.390841	15148	5862	14001	15372	6638	14944
ENSG00000128918	8854	ALDH1A2	aldehyde dehydrogenase 1 family member A2 [Source:HGNC Symbol;Acc:HGNC:15472]	protein_coding	-0.283664	0.703968	0.616838	0.702784	0.486035	0.318489	14293	14593	15792	13796	14806	15588
ENSG00000184254	220	ALDH1A3	aldehyde dehydrogenase 1 family member A3 [Source:HGNC Symbol;Acc:HGNC:409]	protein_coding	-0.0327403	0.446035	-0.206551	0.91822	0.635615	0.734996	13662	3367	14556	13738	3457	14519
ENSG00000259583	101927751	ALDH1A3-AS1	ALDH1A3 antisense RNA 1 [Source:HGNC Symbol;Acc:HGNC:55416]	lncRNA	0.477315	-0.10444	-2.10164	0.440313	0.944503	0.40127	17828	14115	16423	18313	13735	16680
ENSG00000137124	219	ALDH1B1	aldehyde dehydrogenase 1 family member B1 [Source:HGNC Symbol;Acc:HGNC:407]	protein_coding	0.00893416	-0.0601378	0.0145935	0.961508	0.73272	0.932492	4730	3265	3460	4794	3315	3453
ENSG00000144908	10840	ALDH1L1	aldehyde dehydrogenase 1 family member L1 [Source:HGNC Symbol;Acc:HGNC:3978]	protein_coding	0.244405	0.0560554	-0.433042	0.591995	0.922226	0.484084	14336	13631	12816	14583	13462	12930
ENSG00000136010	160428	ALDH1L2	aldehyde dehydrogenase 1 family member L2 [Source:HGNC Symbol;Acc:HGNC:26777]	protein_coding	0.689892	0.079874	0.883589	0.00305593	0.834107	1.02605e-05	10008	11083	10812	8876	10457	10833
ENSG00000111275	217	ALDH2	aldehyde dehydrogenase 2 family member [Source:HGNC Symbol;Acc:HGNC:404]	protein_coding	-0.00725482	0.175896	-0.0629568	0.980746	0.396591	0.785886	7391	9093	5911	7462	9073	5461
ENSG00000108602	218	ALDH3A1	aldehyde dehydrogenase 3 family member A1 [Source:HGNC Symbol;Acc:HGNC:405]	protein_coding	-0.578473	0.169269	-0.67631	0.108348	0.804483	0.10686	11722	2377	12694	12095	3503	12740
ENSG00000072210	224	ALDH3A2	aldehyde dehydrogenase 3 family member A2 [Source:HGNC Symbol;Acc:HGNC:403]	protein_coding	-0.199703	-0.431072	0.162555	0.138703	0.000831394	0.275969	1849	613	800	1804	731	1018
ENSG00000006534	221	ALDH3B1	aldehyde dehydrogenase 3 family member B1 [Source:HGNC Symbol;Acc:HGNC:410]	protein_coding	-0.115893	0.186338	-0.217299	0.751502	0.64668	0.568807	10940	8159	10204	11135	8345	10069
ENSG00000132746	222	ALDH3B2	aldehyde dehydrogenase 3 family member B2 [Source:HGNC Symbol;Acc:HGNC:411]	protein_coding	0.519471	-0.268406	-1.25375				20824	19170	21046	21094	18914	21181
ENSG00000159423	8659	ALDH4A1	aldehyde dehydrogenase 4 family member A1 [Source:HGNC Symbol;Acc:HGNC:406]	protein_coding	-0.0175093	0.0225925	-0.275012	0.971229	0.964723	0.443408	8021	6253	6490	8490	6313	6422
ENSG00000112294	7915	ALDH5A1	aldehyde dehydrogenase 5 family member A1 [Source:HGNC Symbol;Acc:HGNC:408]	protein_coding	0.413224	-0.084749	0.268416	0.0291143	0.761324	0.207102	7607	6216	3661	7169	5355	3739
ENSG00000119711	4329	ALDH6A1	aldehyde dehydrogenase 6 family member A1 [Source:HGNC Symbol;Acc:HGNC:7179]	protein_coding	0.467664	-0.0303143	0.18385	0.0107642	0.925161	0.406793	6083	4898	3351	5776	4003	3304
ENSG00000164904	501	ALDH7A1	aldehyde dehydrogenase 7 family member A1 [Source:HGNC Symbol;Acc:HGNC:877]	protein_coding	0.0298106	-0.173436	0.490357	0.898155	0.406287	0.0018457	1768	957	937	1395	942	1011
ENSG00000251400		ALDH7A1P1	aldehyde dehydrogenase 7 family member A1 pseudogene 1 [Source:HGNC Symbol;Acc:HGNC:878]	processed_pseudogene	-0.960808	-0.533494	-0.788779				15686	15969	16115	16110	16589	16708
ENSG00000118514	64577	ALDH8A1	aldehyde dehydrogenase 8 family member A1 [Source:HGNC Symbol;Acc:HGNC:15471]	protein_coding	-0.256272	2.30914	0.394522	0.756255		0.625287	15058	14979	16800	14614	15215	15712
ENSG00000143149	223	ALDH9A1	aldehyde dehydrogenase 9 family member A1 [Source:HGNC Symbol;Acc:HGNC:412]	protein_coding	-0.106881	-0.112284	-0.0641002	0.568756	0.59009	0.764313	2933	3500	1676	3177	3733	1716
ENSG00000149925	226	ALDOA	aldolase, fructose-bisphosphate A [Source:HGNC Symbol;Acc:HGNC:414]	protein_coding	0.962926	1.55764	1.15982	0.000373353	1.40742e-10	4.90464e-06	248	87	152	110	33	36
ENSG00000136872	229	ALDOB	aldolase, fructose-bisphosphate B [Source:HGNC Symbol;Acc:HGNC:417]	protein_coding	-0.85664	-0.363264	0.668964				23031	22683	22306	22674	22986	22385
ENSG00000109107	230	ALDOC	aldolase, fructose-bisphosphate C [Source:HGNC Symbol;Acc:HGNC:418]	protein_coding	2.11592	2.59523	3.41022	3.01758e-70	1.60549e-97	9.48315e-151	9531	3710	7143	4243	1006	2381
ENSG00000033011	56052	ALG1	ALG1 chitobiosyldiphosphodolichol beta-mannosyltransferase [Source:HGNC Symbol;Acc:HGNC:18294]	protein_coding	-0.0540811	0.0815719	-0.0422344	0.753168	0.671572	0.829251	7836	7502	7890	7876	7561	7764
ENSG00000139133	84920	ALG10	ALG10 alpha-1,2-glucosyltransferase [Source:HGNC Symbol;Acc:HGNC:23162]	protein_coding	-0.0681161	-0.635391	-0.0823284	0.816265	0.00614404	0.780649	10585	11025	10744	10668	11077	11394
ENSG00000175548	144245	ALG10B	ALG10 alpha-1,2-glucosyltransferase B [Source:HGNC Symbol;Acc:HGNC:31088]	protein_coding	0.135733	-0.405383	0.0925091	0.675364	0.184485	0.798208	8428	9100	8307	8270	8880	9006
ENSG00000253710	440138	ALG11	ALG11 alpha-1,2-mannosyltransferase [Source:HGNC Symbol;Acc:HGNC:32456]	protein_coding	0.0997251	-0.299497	0.125295	0.614188	0.113247	0.5372	5673	4239	4391	5491	4099	4897
ENSG00000182858	79087	ALG12	ALG12 alpha-1,6-mannosyltransferase [Source:HGNC Symbol;Acc:HGNC:19358]	protein_coding	-0.0326877	0.144992	-0.0670109	0.939786	0.735736	0.881348	7583	7127	7177	7712	7206	6948
ENSG00000101901	79868	ALG13	ALG13 UDP-N-acetylglucosaminyltransferase subunit [Source:HGNC Symbol;Acc:HGNC:30881]	protein_coding	-0.273869	-0.101992	-0.131714	0.252079	0.755803	0.648567	6130	5678	5424	6409	6236	5559
ENSG00000172339	199857	ALG14	ALG14 UDP-N-acetylglucosaminyltransferase subunit [Source:HGNC Symbol;Acc:HGNC:28287]	protein_coding	-0.519224	-0.141738	-0.159109	0.0690094	0.735518	0.667044	9132	8580	9850	9328	9227	10143
ENSG00000189366		ALG1L	ALG1 chitobiosyldiphosphodolichol beta-mannosyltransferase like [Source:HGNC Symbol;Acc:HGNC:33721]	transcribed_unprocessed_pseudogene	-0.369091	0.663381	-0.484017	0.677488		0.475784	14452	15718	15739	14785	15827	15487
ENSG00000254016		ALG1L10P	ALG1 like 10, pseudogene [Source:HGNC Symbol;Acc:HGNC:44379]	unprocessed_pseudogene	2.47137	0.438374	-0.789735				17675	19283	18411	18146	18043	18157
ENSG00000249889		ALG1L11P	ALG1 like 11, pseudogene [Source:HGNC Symbol;Acc:HGNC:44380]	unprocessed_pseudogene	0.0719607	0.812428	-1.35938				17502	20221	19237	18430	20195	18711
ENSG00000250794		ALG1L12P	ALG1 like 12, pseudogene [Source:HGNC Symbol;Acc:HGNC:44381]	unprocessed_pseudogene	0.0719635	3.49089	0.179846				20406	21577	21471	20217	21613	20169
ENSG00000242017		ALG1L15P	ALG1 like 15, pseudogene [Source:HGNC Symbol;Acc:HGNC:44384]	processed_pseudogene	-0.882749	0.693368	0.321345				21863	21155	22141	21729	21619	21842
ENSG00000251287	644974	ALG1L2	ALG1 chitobiosyldiphosphodolichol beta-mannosyltransferase like 2 [Source:HGNC Symbol;Acc:HGNC:37258]	protein_coding	0.170191	-0.779139	2.78782				20642	19801	19612	19556	19573	19987
ENSG00000254978		ALG1L9P	ALG1 like 9, pseudogene [Source:HGNC Symbol;Acc:HGNC:44378]	transcribed_unprocessed_pseudogene	1.03376	-0.387279	-0.330781				20163	21123	19651	20305	20815	20009
ENSG00000119523	85365	ALG2	ALG2 alpha-1,3/1,6-mannosyltransferase [Source:HGNC Symbol;Acc:HGNC:23159]	protein_coding	-0.0387063	-0.0385789	-0.155221	0.877516	0.898451	0.47598	6698	6979	6397	7012	7050	6436
ENSG00000214160	10195	ALG3	ALG3 alpha-1,3- mannosyltransferase [Source:HGNC Symbol;Acc:HGNC:23056]	protein_coding	0.0819067	0.0361151	0.205545	0.801347	0.935256	0.507233	7895	6483	5435	7551	6307	5302
ENSG00000120697	29880	ALG5	ALG5 dolichyl-phosphate beta-glucosyltransferase [Source:HGNC Symbol;Acc:HGNC:20266]	protein_coding	-0.878827	-0.0687868	-0.309501	0.00363705	0.896487	0.400813	7620	5385	8815	8142	7038	8958
ENSG00000088035	29929	ALG6	ALG6 alpha-1,3-glucosyltransferase [Source:HGNC Symbol;Acc:HGNC:23157]	protein_coding	0.202096	-0.31717	-0.180574	0.400464	0.20466	0.472086	8068	9106	7616	8343	8811	8200
ENSG00000159063	79053	ALG8	ALG8 alpha-1,3-glucosyltransferase [Source:HGNC Symbol;Acc:HGNC:23161]	protein_coding	-0.0623093	-0.329451	0.141482	0.776428	0.0916455	0.490782	4147	4513	4239	4016	4657	4794
ENSG00000086848	79796	ALG9	ALG9 alpha-1,2-mannosyltransferase [Source:HGNC Symbol;Acc:HGNC:15672]	protein_coding	0.421202	0.00357729	0.461607	0.00125487	0.988327	0.000238101	6099	5593	5579	5231	4781	5498
ENSG00000171094	238	ALK	ALK receptor tyrosine kinase [Source:HGNC Symbol;Acc:HGNC:427]	protein_coding	0.479559	0.0835439	0.310094	0.151317	0.812545	0.221731	8584	12171	5328	8053	11952	5069
ENSG00000189292	285016	ALKAL2	ALK and LTK ligand 2 [Source:HGNC Symbol;Acc:HGNC:27683]	protein_coding	0.966263	1.2099	-0.602449				15891	18636	17003	16226	18429	16349
ENSG00000100601	8846	ALKBH1	alkB homolog 1, histone H2A dioxygenase [Source:HGNC Symbol;Acc:HGNC:17911]	protein_coding	-0.484924	-0.235905	-0.160304	0.0231521	0.406089	0.5486	9098	8676	9849	9297	9296	10235
ENSG00000189046	121642	ALKBH2	alkB homolog 2, alpha-ketoglutarate dependent dioxygenase [Source:HGNC Symbol;Acc:HGNC:32487]	protein_coding	-0.686875	-0.0622614	-0.665709	0.00671834	0.883178	0.00769982	7085	8591	8760	8192	9413	8896
ENSG00000166199	221120	ALKBH3	alkB homolog 3, alpha-ketoglutarate dependent dioxygenase [Source:HGNC Symbol;Acc:HGNC:30141]	protein_coding	-0.453315	-0.154858	-0.0810359	0.0143868	0.559541	0.755333	8707	7256	9386	8811	7968	9649
ENSG00000244926	100507300	ALKBH3-AS1	ALKBH3 antisense RNA 1 [Source:HGNC Symbol;Acc:HGNC:48670]	lncRNA	0.0719392	3.67584	0.668947				22688	22602	22523	22256	22654	20495
ENSG00000160993	54784	ALKBH4	alkB homolog 4, lysine demethylase [Source:HGNC Symbol;Acc:HGNC:21900]	protein_coding	-0.19784	0.404107	-0.218484	0.383973	0.0899684	0.345111	8824	8889	9746	9118	9152	9293
ENSG00000091542	54890	ALKBH5	alkB homolog 5, RNA demethylase [Source:HGNC Symbol;Acc:HGNC:25996]	protein_coding	1.14785	0.689537	0.792476	4.64517e-10	0.00159739	6.6295e-05	3507	2202	2191	2409	1081	1306
ENSG00000239382	84964	ALKBH6	alkB homolog 6 [Source:HGNC Symbol;Acc:HGNC:28243]	protein_coding	-0.374824	0.152618	-0.0260934	0.0347826	0.505432	0.924075	9344	9529	9367	9345	9947	9218
ENSG00000125652	84266	ALKBH7	alkB homolog 7 [Source:HGNC Symbol;Acc:HGNC:21306]	protein_coding	-1.67222	1.52083	-1.39507	0.0219967	0.0675007	0.069427	8546	8179	9808	10223	10163	7914
ENSG00000137760	91801	ALKBH8	alkB homolog 8, tRNA methyltransferase [Source:HGNC Symbol;Acc:HGNC:25189]	protein_coding	-0.0125577	-0.327798	0.268241	0.966291	0.14744	0.179109	7614	8523	8723	7148	8505	9286
ENSG00000151360	55821	ALLC	allantoicase [Source:HGNC Symbol;Acc:HGNC:17377]	protein_coding	0.0719163	-0.268342	-2.50934				22678	23506	23166	23510	23493	23205
ENSG00000116127	7840	ALMS1	ALMS1 centrosome and basal body associated protein [Source:HGNC Symbol;Acc:HGNC:428]	protein_coding	0.385097	-0.475829	0.46989	0.046194	0.0225755	0.0147336	4648	4186	2918	3885	3536	3635
ENSG00000230002		ALMS1-IT1	ALMS1 intronic transcript 1 [Source:HGNC Symbol;Acc:HGNC:41305]	lncRNA	-0.072634	-0.246581	-0.293586	0.910504	0.767898	0.676203	14218	13246	14457	14426	13289	14775
ENSG00000163016	200420	ALMS1P1	ALMS1 pseudogene 1 [Source:HGNC Symbol;Acc:HGNC:29586]	transcribed_unprocessed_pseudogene	0.471832	0.439661	0.831883			0.390448	16242	15824	15469	15538	15602	15341
ENSG00000215067	100506713	ALOX12-AS1	ALOX12 antisense RNA 1 [Source:HGNC Symbol;Acc:HGNC:51342]	lncRNA	-0.253341	-0.106344	-0.166983	0.33645	0.762408	0.599395	11572	11007	10959	11660	11230	11170
ENSG00000179477	242	ALOX12B	arachidonate 12-lipoxygenase, 12R type [Source:HGNC Symbol;Acc:HGNC:430]	protein_coding	0.688386	0.541015	1.76292			0.355587	18542	18635	15330	17521	18405	15023
ENSG00000264958		ALOX12P1	arachidonate 12-lipoxygenase pseudogene 1 [Source:HGNC Symbol;Acc:HGNC:431]	unprocessed_pseudogene	-1.52416	-0.268424	-0.292866				23553	22642	23553	23547	23288	23550
ENSG00000262943	245	ALOX12P2	arachidonate 12-lipoxygenase pseudogene 2 [Source:HGNC Symbol;Acc:HGNC:432]	transcribed_unprocessed_pseudogene	-2.07914	0.69502	1.53323				19636	17222	18405	19159	18704	18124
ENSG00000161905	246	ALOX15	arachidonate 15-lipoxygenase [Source:HGNC Symbol;Acc:HGNC:433]	protein_coding	2.92183	0.0581851	0.66896				21945	21940	20984	21562	20808	20875
ENSG00000179593	247	ALOX15B	arachidonate 15-lipoxygenase type B [Source:HGNC Symbol;Acc:HGNC:434]	protein_coding	1.90177	2.32924	0.668911				23110	23090	23012	22792	22430	22092
ENSG00000274114		ALOX15P1	arachidonate 15-lipoxygenase pseudogene 1 [Source:HGNC Symbol;Acc:HGNC:13742]	transcribed_unprocessed_pseudogene	0.0627149	0.553262	-0.218591				19128	19529	16562	19237	19524	16460
ENSG00000012779	240	ALOX5	arachidonate 5-lipoxygenase [Source:HGNC Symbol;Acc:HGNC:435]	protein_coding	1.4792	0.693374	1.54659				22762	22371	22643	22095	21843	22399
ENSG00000132965	241	ALOX5AP	arachidonate 5-lipoxygenase activating protein [Source:HGNC Symbol;Acc:HGNC:436]	protein_coding	-0.1437	-0.436642	-0.814863				18427	18856	18160	19001	18883	18463
ENSG00000179148	59344	ALOXE3	arachidonate lipoxygenase 3 [Source:HGNC Symbol;Acc:HGNC:13743]	protein_coding	-0.109415	0.790902	2.51517				19523	17314	18530	18657	17479	18343
ENSG00000073331	80216	ALPK1	alpha kinase 1 [Source:HGNC Symbol;Acc:HGNC:20917]	protein_coding	0.309251	0.0934661	-0.51014	0.11906	0.816639	0.724315	15202	9715	12558	15246	9265	12647
ENSG00000198796	115701	ALPK2	alpha kinase 2 [Source:HGNC Symbol;Acc:HGNC:20565]	protein_coding	0.304518	0.342451	0.936901	0.140021	0.193537	1.27044e-06	10674	4353	10299	9886	3739	10029
ENSG00000136383	57538	ALPK3	alpha kinase 3 [Source:HGNC Symbol;Acc:HGNC:17574]	protein_coding	0.678415	0.331647	-0.183825	0.147236	0.547307	0.746996	13480	14180	13588	13568	13701	13530
ENSG00000162551	249	ALPL	alkaline phosphatase, biomineralization associated [Source:HGNC Symbol;Acc:HGNC:438]	protein_coding	1.97855	0.489856	0.427578	0.0983142	0.423795	0.430951	13342	16722	13906	13038	15818	13675
ENSG00000163283	250	ALPP	alkaline phosphatase, placental [Source:HGNC Symbol;Acc:HGNC:439]	protein_coding	0.728303	-2.15004	-0.292873				22660	21676	21761	22631	21569	22628
ENSG00000003393	57679	ALS2	alsin Rho guanine nucleotide exchange factor ALS2 [Source:HGNC Symbol;Acc:HGNC:443]	protein_coding	0.25912	-0.32621	0.317535	0.0900378	0.0538744	0.0383245	3892	3998	3558	3426	3600	4073
ENSG00000178038	259173	ALS2CL	ALS2 C-terminal like [Source:HGNC Symbol;Acc:HGNC:20605]	protein_coding	-0.252759	0.620056	-1.29847	0.702784	0.686806	0.227826	15931	12665	16875	16643	12886	16645
ENSG00000156150	257	ALX3	ALX homeobox 3 [Source:HGNC Symbol;Acc:HGNC:449]	protein_coding	0.0719592	2.17812	2.42236				21418	21753	21261	20309	21799	20275
ENSG00000052850	60529	ALX4	ALX homeobox 4 [Source:HGNC Symbol;Acc:HGNC:450]	protein_coding	-1.85021	-0.0916839	-0.267336	0.170831	0.886975	0.904382	17413	16717	12871	17383	17588	13085
ENSG00000183684	10189	ALYREF	Aly/REF export factor [Source:HGNC Symbol;Acc:HGNC:19071]	protein_coding	-0.331422	-0.0545061	-0.174648	0.125573	0.87215	0.493447	1778	1676	2282	2155	2115	2269
ENSG00000242110	23600	AMACR	alpha-methylacyl-CoA racemase [Source:HGNC Symbol;Acc:HGNC:451]	protein_coding	-0.183593	0.138792	0.0652763	0.406918	0.625958	0.81791	9514	9148	10319	9390	9337	10285
ENSG00000106927	259	AMBP	alpha-1-microglobulin/bikunin precursor [Source:HGNC Symbol;Acc:HGNC:453]	protein_coding	-0.989731	-1.01597	-0.745058	0.162242		0.72364	17913	14354	17515	18176	15239	18184
ENSG00000110497	55626	AMBRA1	autophagy and beclin 1 regulator 1 [Source:HGNC Symbol;Acc:HGNC:25990]	protein_coding	0.271645	-0.11547	0.391974	0.274277	0.726097	0.109483	7252	6612	5370	6540	6055	5507
ENSG00000123505	262	AMD1	adenosylmethionine decarboxylase 1 [Source:HGNC Symbol;Acc:HGNC:457]	protein_coding	-0.0585167	-0.232362	-0.0320476	0.841257	0.401257	0.926606	962	1677	1932	1068	1781	2137
ENSG00000228339		AMD1P1	adenosylmethionine decarboxylase 1 pseudogene 1 [Source:HGNC Symbol;Acc:HGNC:44898]	processed_pseudogene	3.35054e-05	-1.07677	-0.292871				23402	23072	22677	23388	23052	23067
ENSG00000237801		AMD1P2	adenosylmethionine decarboxylase 1 pseudogene 2 [Source:HGNC Symbol;Acc:HGNC:460]	processed_pseudogene	0.0719343	2.35663	0.786511				22695	22998	22928	22311	22981	22005
ENSG00000249286		AMD1P3	adenosylmethionine decarboxylase 1 pseudogene 3 [Source:HGNC Symbol;Acc:HGNC:51608]	processed_pseudogene	0.703641	0.247953	-0.497053	0.253909	0.763579	0.491159	14199	14559	14092	14658	14025	14067
ENSG00000139344	144193	AMDHD1	amidohydrolase domain containing 1 [Source:HGNC Symbol;Acc:HGNC:28577]	protein_coding	-0.381793	-0.143186	-0.702581	0.560043	0.853157	0.425222	15499	14357	13584	15699	14655	13848
ENSG00000162066	51005	AMDHD2	amidohydrolase domain containing 2 [Source:HGNC Symbol;Acc:HGNC:24262]	protein_coding	-0.338766	0.873037	-0.694157	0.59159	0.162432	0.234947	9856	9696	11161	10637	10105	10610
ENSG00000184675	139285	AMER1	APC membrane recruitment protein 1 [Source:HGNC Symbol;Acc:HGNC:26837]	protein_coding	0.161252	-0.334109	0.311882	0.640485	0.30953	0.310067	10034	10799	9003	9681	10642	9545
ENSG00000165566	219287	AMER2	APC membrane recruitment protein 2 [Source:HGNC Symbol;Acc:HGNC:26360]	protein_coding	1.72974	0.609357	0.361941	0.210696	0.107739	0.294192	12474	16417	13167	12213	15858	12863
ENSG00000159461	267	AMFR	autocrine motility factor receptor [Source:HGNC Symbol;Acc:HGNC:463]	protein_coding	0.103439	-0.0845601	0.174424	0.63441	0.742599	0.400513	2444	2458	1749	2333	2329	1755
ENSG00000104899	268	AMH	anti-Mullerian hormone [Source:HGNC Symbol;Acc:HGNC:464]	protein_coding	-0.0792419	2.19564	-1.12774	0.953809	0.0203639	0.248548	10722	13072	12358	11708	13194	10857
ENSG00000135409	269	AMHR2	anti-Mullerian hormone receptor type 2 [Source:HGNC Symbol;Acc:HGNC:465]	protein_coding	1.59078	0.488269	-1.25364				21049	21096	20067	21289	20660	19678
ENSG00000181754	57463	AMIGO1	adhesion molecule with Ig like domain 1 [Source:HGNC Symbol;Acc:HGNC:20824]	protein_coding	0.320824	0.108978	0.36565	0.295006	0.762408	0.175749	10953	12018	10151	10650	11803	10100
ENSG00000139211	347902	AMIGO2	adhesion molecule with Ig like domain 2 [Source:HGNC Symbol;Acc:HGNC:24073]	protein_coding	0.471307	0.284998	0.428082	0.00300266	0.216851	0.0889656	11797	5004	10668	11567	4033	10485
ENSG00000176020	386724	AMIGO3	adhesion molecule with Ig like domain 3 [Source:HGNC Symbol;Acc:HGNC:24075]	protein_coding	0.267868	0.544078	-0.225826	0.637605	0.345171	0.719223	11225	10249	10754	11434	10009	10330
ENSG00000101935	9949	AMMECR1	AMMECR nuclear protein 1 [Source:HGNC Symbol;Acc:HGNC:467]	protein_coding	0.174882	-0.603287	-0.0826299	0.485437	0.0076086	0.781929	5479	7200	5612	5710	6820	6777
ENSG00000144233	83607	AMMECR1L	AMMECR1 like [Source:HGNC Symbol;Acc:HGNC:28658]	protein_coding	0.187777	-0.222639	0.0588809	0.328161	0.297571	0.811614	4698	6434	5834	4655	6085	6215
ENSG00000166126	81693	AMN	amnion associated transmembrane protein [Source:HGNC Symbol;Acc:HGNC:14604]	protein_coding	0.191801	-2.41618	-0.299159				17495	17686	17569	17454	17749	18789
ENSG00000151743	196394	AMN1	antagonist of mitotic exit network 1 homolog [Source:HGNC Symbol;Acc:HGNC:27281]	protein_coding	-0.440578	-0.0238206	0.00853216	0.200907	0.966669	0.984677	10245	9806	11094	10207	10239	11209
ENSG00000126016	154796	AMOT	angiomotin [Source:HGNC Symbol;Acc:HGNC:17810]	protein_coding	0.564957	-0.165318	0.426649	0.0056629	0.552457	0.0478696	2751	3592	2338	2253	2724	2450
ENSG00000166025	154810	AMOTL1	angiomotin like 1 [Source:HGNC Symbol;Acc:HGNC:17811]	protein_coding	0.449491	-0.439584	0.287984	0.0442318	0.084967	0.250576	1156	774	1047	1029	541	1335
ENSG00000114019	51421	AMOTL2	angiomotin like 2 [Source:HGNC Symbol;Acc:HGNC:17812]	protein_coding	-0.0515313	-0.0515915	-0.234053	0.862936	0.886729	0.3615	3506	1498	3516	4049	1579	3530
ENSG00000116337	271	AMPD2	adenosine monophosphate deaminase 2 [Source:HGNC Symbol;Acc:HGNC:469]	protein_coding	0.265624	0.257864	0.0469425	0.482078	0.554902	0.928586	6047	4724	5205	6087	4227	4630
ENSG00000133805	272	AMPD3	adenosine monophosphate deaminase 3 [Source:HGNC Symbol;Acc:HGNC:470]	protein_coding	1.94332	1.42139	1.66193	2.49529e-16	4.04867e-05	3.14067e-13	12305	12823	13662	11193	11325	12877
ENSG00000078053	273	AMPH	amphiphysin [Source:HGNC Symbol;Acc:HGNC:471]	protein_coding	-0.00575542	-0.238789	0.517629	0.982791	0.321628	0.412843	13109	4977	7472	12895	4981	7930
ENSG00000145020	275	AMT	aminomethyltransferase [Source:HGNC Symbol;Acc:HGNC:473]	protein_coding	0.150178	0.70712	-0.476343	0.796032	0.195094	0.340804	12771	13353	13622	13055	13272	13296
ENSG00000240038	280	AMY2B	amylase alpha 2B [Source:HGNC Symbol;Acc:HGNC:478]	protein_coding	-0.18943	-0.294589	-0.234439	0.753762	0.656226	0.698435	12631	12982	13058	12754	13196	13443
ENSG00000174945	155185	AMZ1	archaelysin family metallopeptidase 1 [Source:HGNC Symbol;Acc:HGNC:22231]	protein_coding	-0.171795	0.0396658	-0.809187	0.797342	0.966696	0.370242	15535	14243	14767	16007	14385	14888
ENSG00000196704	51321	AMZ2	archaelysin family metallopeptidase 2 [Source:HGNC Symbol;Acc:HGNC:28041]	protein_coding	-0.114696	-0.0581883	0.00178342	0.492299	0.794251	0.992399	3049	1839	2898	3186	2001	2869
ENSG00000214174	201283	AMZ2P1	AMZ2 pseudogene 1 [Source:HGNC Symbol;Acc:HGNC:26491]	transcribed_unprocessed_pseudogene	-0.428447	0.0815371	-0.0756867	0.215635	0.8764	0.875274	9324	9939	9686	9377	10308	9692
ENSG00000153107	64682	ANAPC1	anaphase promoting complex subunit 1 [Source:HGNC Symbol;Acc:HGNC:19988]	protein_coding	0.242058	-0.306058	0.516571	0.378775	0.30953	0.0404433	5397	5045	4188	4451	4495	4691
ENSG00000164162	10393	ANAPC10	anaphase promoting complex subunit 10 [Source:HGNC Symbol;Acc:HGNC:24077]	protein_coding	-0.546737	-0.301518	-0.344406	0.0924878	0.485825	0.352863	8820	7690	10324	9280	8447	10749
ENSG00000213735		ANAPC10P1	anaphase promoting complex subunit 10 pseudogene 1 [Source:HGNC Symbol;Acc:HGNC:33976]	processed_pseudogene	2.94714	0.693355	-0.292871				23547	23551	23520	23551	22530	23256
ENSG00000141552	51529	ANAPC11	anaphase promoting complex subunit 11 [Source:HGNC Symbol;Acc:HGNC:14452]	protein_coding	-1.13755	0.350317	-0.999248	0.00176121	0.476322	0.00725744	3227	2398	3900	5292	4204	3175
ENSG00000129055	25847	ANAPC13	anaphase promoting complex subunit 13 [Source:HGNC Symbol;Acc:HGNC:24540]	protein_coding	-0.0487285	-0.235782	-0.0684528	0.8252	0.245685	0.768611	3928	2314	3265	4178	2437	3589
ENSG00000110200	25906	ANAPC15	anaphase promoting complex subunit 15 [Source:HGNC Symbol;Acc:HGNC:24531]	protein_coding	-0.644782	-0.0695726	-0.257235	0.00924403	0.864284	0.384832	5110	4095	6272	5722	5291	6359
ENSG00000166295	119504	ANAPC16	anaphase promoting complex subunit 16 [Source:HGNC Symbol;Acc:HGNC:26976]	protein_coding	-0.329648	0.0297601	-0.167421	0.321886	0.95301	0.673904	2650	1891	4217	3075	2307	4070
ENSG00000233673	100286979	ANAPC1P1	ANAPC1 pseudogene 1 [Source:HGNC Symbol;Acc:HGNC:44150]	transcribed_unprocessed_pseudogene	0.68471	-0.200412	-0.117362				15892	16990	16334	15786	16553	16737
ENSG00000231259		ANAPC1P2	ANAPC1 pseudogene 2 [Source:HGNC Symbol;Acc:HGNC:54708]	unprocessed_pseudogene	0.211352	-0.31859	0.443395	0.58279	0.48005	0.188939	12538	12778	12977	12221	12654	13384
ENSG00000234231		ANAPC1P4	ANAPC1 pseudogene 4 [Source:HGNC Symbol;Acc:HGNC:54710]	transcribed_unprocessed_pseudogene	0.100929	-0.015034	0.193515	0.722892	0.974707	0.480165	10950	10503	12068	10811	10402	12200
ENSG00000235486		ANAPC1P6	ANAPC1 pseudogene 6 [Source:HGNC Symbol;Acc:HGNC:54712]	unprocessed_pseudogene	1.49684	1.41018	-0.292871				23099	22691	22981	23103	22120	22440
ENSG00000176248	29882	ANAPC2	anaphase promoting complex subunit 2 [Source:HGNC Symbol;Acc:HGNC:19989]	protein_coding	-0.179197	0.724121	-0.395817	0.741507	0.141086	0.427117	7402	8474	6600	8212	8715	5187
ENSG00000053900	29945	ANAPC4	anaphase promoting complex subunit 4 [Source:HGNC Symbol;Acc:HGNC:19990]	protein_coding	-0.145267	-0.10287	-0.0162812	0.542369	0.728258	0.954695	6649	6247	7264	6687	6522	7474
ENSG00000089053	51433	ANAPC5	anaphase promoting complex subunit 5 [Source:HGNC Symbol;Acc:HGNC:15713]	protein_coding	-0.439925	-0.0876151	-0.176679	0.0253091	0.767178	0.455621	1611	1832	2112	1970	2400	2115
ENSG00000196510	51434	ANAPC7	anaphase promoting complex subunit 7 [Source:HGNC Symbol;Acc:HGNC:17380]	protein_coding	-0.159868	-0.259514	-0.137342	0.266448	0.0899684	0.375611	2829	2890	2812	3187	3196	3103
ENSG00000214274	283	ANG	angiogenin [Source:HGNC Symbol;Acc:HGNC:483]	protein_coding	0.368659	0.648933	1.37203	0.225171	0.0786923	4.41383e-08	12183	11806	12741	11314	11496	12427
ENSG00000013523	23357	ANGEL1	angel homolog 1 [Source:HGNC Symbol;Acc:HGNC:19961]	protein_coding	0.209929	0.0742919	0.220337	0.343318	0.815995	0.326728	8281	9032	9169	7882	8686	9126
ENSG00000174606	90806	ANGEL2	angel homolog 2 [Source:HGNC Symbol;Acc:HGNC:30534]	protein_coding	0.106929	-0.0551331	-0.0350037	0.613114	0.841447	0.896078	5075	6060	5354	5249	5867	5392
ENSG00000154188	284	ANGPT1	angiopoietin 1 [Source:HGNC Symbol;Acc:HGNC:484]	protein_coding	-0.278212	-0.416493	-0.205957	0.466515	0.313359	0.646248	10569	7901	8964	10723	8277	9650
ENSG00000091879	285	ANGPT2	angiopoietin 2 [Source:HGNC Symbol;Acc:HGNC:485]	protein_coding	0.656033	-1.54259	-1.17493	0.0181177	0.0425383	0.00955634	13818	11612	14699	14553	11025	15786
ENSG00000116194	9068	ANGPTL1	angiopoietin like 1 [Source:HGNC Symbol;Acc:HGNC:489]	protein_coding	-0.981877	-0.298982	-0.193331	0.125884	0.330944	0.500713	10554	14174	11232	10740	14689	11627
ENSG00000136859	23452	ANGPTL2	angiopoietin like 2 [Source:HGNC Symbol;Acc:HGNC:490]	protein_coding	0.393062	0.163973	0.333562	0.0907797	0.504529	0.0879301	4226	10752	5573	3711	10465	5191
ENSG00000167772	51129	ANGPTL4	angiopoietin like 4 [Source:HGNC Symbol;Acc:HGNC:16039]	protein_coding	1.97116	5.11285	2.41418	4.53119e-05	4.37067e-11	1.52787e-06	14527	13979	15951	12825	12532	13042
ENSG00000130812	83854	ANGPTL6	angiopoietin like 6 [Source:HGNC Symbol;Acc:HGNC:23140]	protein_coding	0.267947	0.645888	1.27827				18130	17656	16682	17192	17518	16308
ENSG00000171819	10218	ANGPTL7	angiopoietin like 7 [Source:HGNC Symbol;Acc:HGNC:24078]	protein_coding	0.0719502	-0.268376	3.94334				22232	22213	21746	20154	22257	21851
ENSG00000130173	55908	ANGPTL8	angiopoietin like 8 [Source:HGNC Symbol;Acc:HGNC:24933]	protein_coding	0.0719042	0.693345	-1.9607				22371	23266	23227	22980	23259	22994
ENSG00000029534	286	ANK1	ankyrin 1 [Source:HGNC Symbol;Acc:HGNC:492]	protein_coding	0.379523	-0.0856027	0.436882	0.299186	0.882054	0.257374	10759	9277	11122	10400	8675	11311
ENSG00000145362	287	ANK2	ankyrin 2 [Source:HGNC Symbol;Acc:HGNC:493]	protein_coding	0.45651	-0.0327105	0.804668	0.00758052	0.911783	7.9905e-08	2235	2684	1605	1405	2058	1534
ENSG00000248152		ANK2-AS1	ANK2 antisense RNA 1 [Source:HGNC Symbol;Acc:HGNC:40076]	lncRNA	0.0719127	-0.268429	-4.23502				21314	23257	23185	23297	23249	23241
ENSG00000151150	288	ANK3	ankyrin 3 [Source:HGNC Symbol;Acc:HGNC:494]	protein_coding	0.555465	-0.477233	1.00227	0.0400411	0.119685	3.20186e-05	10326	10210	8239	9194	9522	9069
ENSG00000151687	150709	ANKAR	ankyrin and armadillo repeat containing [Source:HGNC Symbol;Acc:HGNC:26350]	protein_coding	0.0126314	0.116869	-0.139355	0.982544	0.887074	0.768127	12732	13057	14433	12820	13058	14512
ENSG00000166839	348094	ANKDD1A	ankyrin repeat and death domain containing 1A [Source:HGNC Symbol;Acc:HGNC:28002]	protein_coding	0.0896596	0.0183082	-0.202688	0.800076	0.969628	0.486041	10717	12058	12143	10882	12014	12286
ENSG00000189045	728780	ANKDD1B	ankyrin repeat and death domain containing 1B [Source:HGNC Symbol;Acc:HGNC:32525]	protein_coding	-0.978955	1.73308	-0.65075	0.154023	0.273886	0.180451	12321	15083	16956	12777	15708	16346
ENSG00000132623	63926	ANKEF1	ankyrin repeat and EF-hand domain containing 1 [Source:HGNC Symbol;Acc:HGNC:15803]	protein_coding	0.297847	0.118739	-1.01278	0.107376	0.780392	0.389573	15040	9450	13020	15317	8975	13088
ENSG00000153930	162282	ANKFN1	ankyrin repeat and fibronectin type III domain containing 1 [Source:HGNC Symbol;Acc:HGNC:26766]	protein_coding	-0.424031	0.460488	0.61231	0.794401	0.0979578	0.0129959	12278	16001	12067	11865	16055	11822
ENSG00000185722	51479	ANKFY1	ankyrin repeat and FYVE domain containing 1 [Source:HGNC Symbol;Acc:HGNC:20763]	protein_coding	0.343198	-0.145155	0.258818	0.159376	0.654086	0.337419	2050	1950	1330	1876	1598	1352
ENSG00000154122	56172	ANKH	ANKH inorganic pyrophosphate transport regulator [Source:HGNC Symbol;Acc:HGNC:15492]	protein_coding	0.183413	0.0376467	0.24616	0.424604	0.912098	0.305201	9580	7563	6671	9264	7201	6584
ENSG00000131503	54882	ANKHD1	ankyrin repeat and KH domain containing 1 [Source:HGNC Symbol;Acc:HGNC:24714]	protein_coding	0.357922	-0.365032	0.187932	0.0561452	0.0850657	0.387277	1800	2305	1292	1711	1884	1552
ENSG00000249637		ANKHD1-DT	ANKHD1 divergent transcript [Source:HGNC Symbol;Acc:HGNC:55564]	lncRNA	-0.0623036	-0.131579	-0.0382589	0.911625	0.81827	0.935731	12689	13556	13174	12679	13592	13444
ENSG00000254996	404734	ANKHD1-EIF4EBP3	ANKHD1-EIF4EBP3 readthrough [Source:HGNC Symbol;Acc:HGNC:33530]	protein_coding	0.362143	-0.365741	0.192196	0.052505	0.0836243	0.374253	1762	2272	1253	1680	1845	1501
ENSG00000272057		ANKH-DT	ANKH divergent transcript [Source:HGNC Symbol;Acc:HGNC:55234]	lncRNA	0.0719136	2.32996	-0.295447				23074	23360	23298	23079	23327	22463
ENSG00000001629	54467	ANKIB1	ankyrin repeat and IBR domain containing 1 [Source:HGNC Symbol;Acc:HGNC:22215]	protein_coding	0.389887	-0.210778	0.442862	0.0348579	0.363822	0.0173021	2413	1742	2306	1962	1411	2475
ENSG00000170209	255239	ANKK1	ankyrin repeat and kinase domain containing 1 [Source:HGNC Symbol;Acc:HGNC:21027]	protein_coding	-2.06281	1.30946	0.434099	0.294624	0.100628	0.16825	11880	16880	15994	11572	17375	15262
ENSG00000160117	126549	ANKLE1	ankyrin repeat and LEM domain containing 1 [Source:HGNC Symbol;Acc:HGNC:26812]	protein_coding	0.56891	0.220698	-0.537508	0.299881	0.796418	0.336434	13372	14062	14479	13753	13657	14509
ENSG00000176915	23141	ANKLE2	ankyrin repeat and LEM domain containing 2 [Source:HGNC Symbol;Acc:HGNC:29101]	protein_coding	0.191032	-0.108097	0.0378941	0.162883	0.535523	0.843728	2679	3309	3115	2735	3027	3193
ENSG00000144504	51281	ANKMY1	ankyrin repeat and MYND domain containing 1 [Source:HGNC Symbol;Acc:HGNC:20987]	protein_coding	0.22606	0.195864	-0.23082	0.469588	0.57837	0.455621	10247	11123	10568	10443	10944	10473
ENSG00000106524	57037	ANKMY2	ankyrin repeat and MYND domain containing 2 [Source:HGNC Symbol;Acc:HGNC:25370]	protein_coding	-0.0895094	-0.0511937	0.221245	0.66866	0.852515	0.24844	6817	3568	6627	6415	3793	6713
ENSG00000164331	57763	ANKRA2	ankyrin repeat family A member 2 [Source:HGNC Symbol;Acc:HGNC:13208]	protein_coding	-0.514826	0.217552	-0.226855	0.128554	0.635615	0.585563	9081	8181	9840	9379	8822	9680
ENSG00000148677	27063	ANKRD1	ankyrin repeat domain 1 [Source:HGNC Symbol;Acc:HGNC:15819]	protein_coding	-0.215494	-0.785634	-0.0248316	0.724387	0.303299	0.965052	9567	13308	14173	9604	13522	14711
ENSG00000088448	55608	ANKRD10	ankyrin repeat domain 10 [Source:HGNC Symbol;Acc:HGNC:20265]	protein_coding	0.103793	0.122633	-0.181545	0.660911	0.646205	0.406408	3348	6867	7331	3840	6647	7099
ENSG00000229152		ANKRD10-IT1	ANKRD10 intronic transcript 1 [Source:HGNC Symbol;Acc:HGNC:39891]	lncRNA	1.67896	0.0582569	-0.742093	0.00691664	0.946572	0.123356	11997	15167	13845	12508	14069	13932
ENSG00000167522	29123	ANKRD11	ankyrin repeat domain containing 11 [Source:HGNC Symbol;Acc:HGNC:21316]	protein_coding	0.201375	0.0586043	0.0657597	0.577158	0.907518	0.887059	1770	2679	1542	1887	2463	1380
ENSG00000231686		ANKRD11P2	ANKRD11 pseudogene 2 [Source:HGNC Symbol;Acc:HGNC:54738]	processed_pseudogene	0.640426	1.10623	-0.39923				19383	20126	20368	19633	20078	20060
ENSG00000101745	23253	ANKRD12	ankyrin repeat domain 12 [Source:HGNC Symbol;Acc:HGNC:29135]	protein_coding	0.541083	-0.0780542	0.70317	0.018646	0.833254	0.00138891	5899	5695	5809	4541	4675	5940
ENSG00000076513	88455	ANKRD13A	ankyrin repeat domain 13A [Source:HGNC Symbol;Acc:HGNC:21268]	protein_coding	0.318261	-0.244091	0.262025	0.0666532	0.242739	0.158475	5938	5880	5827	5444	5231	6251
ENSG00000198720	124930	ANKRD13B	ankyrin repeat domain 13B [Source:HGNC Symbol;Acc:HGNC:26363]	protein_coding	-0.0493486	0.279558	-0.212021	0.924328	0.530959	0.625745	6821	10815	7481	7315	10856	6949
ENSG00000118454	81573	ANKRD13C	ankyrin repeat domain 13C [Source:HGNC Symbol;Acc:HGNC:25374]	protein_coding	-0.00215292	-0.144535	-0.0183594	0.988553	0.306428	0.917494	5647	3905	5740	5746	3964	5956
ENSG00000172932	338692	ANKRD13D	ankyrin repeat domain 13D [Source:HGNC Symbol;Acc:HGNC:27880]	protein_coding	-0.245447	0.523543	-0.419643	0.546825	0.20949	0.281841	8051	7776	9999	8790	8166	9436
ENSG00000134461	54522	ANKRD16	ankyrin repeat domain 16 [Source:HGNC Symbol;Acc:HGNC:23471]	protein_coding	-0.199484	0.175679	0.172247	0.409239	0.566756	0.46829	10775	11218	11788	10621	11376	11778
ENSG00000132466	26057	ANKRD17	ankyrin repeat domain 17 [Source:HGNC Symbol;Acc:HGNC:23575]	protein_coding	0.268336	-0.367302	0.314877	0.289356	0.181375	0.223642	1452	2172	1394	1285	1842	1655
ENSG00000250220		ANKRD17-DT	ANKRD17 divergent transcript [Source:HGNC Symbol;Acc:HGNC:55556]	lncRNA	-1.38144	0.480256	-1.50195			0.0606226	14821	16454	16111	15920	17224	15894
ENSG00000180071	253650	ANKRD18A	ankyrin repeat domain 18A [Source:HGNC Symbol;Acc:HGNC:23643]	protein_coding	-0.0104334	2.16174	-0.292809	0.982544	0.374317	0.929776	18294	12065	18166	18378	12114	17842
ENSG00000230453	441459	ANKRD18B	ankyrin repeat domain 18B [Source:HGNC Symbol;Acc:HGNC:23644]	protein_coding	1.06654	-1.78348	-0.292808				20304	19094	18429	20285	18436	19640
ENSG00000159712		ANKRD18CP	ankyrin repeat domain 18C, pseudogene [Source:HGNC Symbol;Acc:HGNC:43601]	unprocessed_pseudogene	-0.533493	0.683636	-1.71339				19287	19294	20177	19838	19544	20006
ENSG00000226435	348840	ANKRD18DP	ankyrin repeat domain 18D, pseudogene [Source:HGNC Symbol;Acc:HGNC:28016]	transcribed_unprocessed_pseudogene	0.734548	0.0282114	-0.292805	0.759831		0.929776	19217	18831	14895	19275	18538	14995
ENSG00000187984		ANKRD19P	ankyrin repeat domain 19, pseudogene [Source:HGNC Symbol;Acc:HGNC:22567]	transcribed_unprocessed_pseudogene	0.0719651	0.118711	-1.42447				19329	21021	19805	20091	21008	19733
ENSG00000165887	26287	ANKRD2	ankyrin repeat domain 2 [Source:HGNC Symbol;Acc:HGNC:495]	protein_coding	1.56628	-2.15101	-1.87064				19897	21161	20616	20727	20599	21439
ENSG00000260691	84210	ANKRD20A1	ankyrin repeat domain 20 family member A1 [Source:HGNC Symbol;Acc:HGNC:23665]	protein_coding	-1.17794	0.135282	-0.187978	0.542369	0.830193	0.699883	13051	16675	13717	13158	17012	13754
ENSG00000215559	391267	ANKRD20A11P	ankyrin repeat domain 20 family member A11, pseudogene [Source:HGNC Symbol;Acc:HGNC:42024]	transcribed_unprocessed_pseudogene	0.0719698	-0.268407	-0.883279				18178	21100	20959	18775	21108	21086
ENSG00000249493		ANKRD20A18P	ankyrin repeat domain 20 family member A18, pseudogene [Source:HGNC Symbol;Acc:HGNC:23756]	unprocessed_pseudogene	-1.70808	-0.744842	-0.712473				17072	18759	16304	17269	19199	16997
ENSG00000196593		ANKRD20A19P	ankyrin repeat domain 20 family member A19, pseudogene [Source:HGNC Symbol;Acc:HGNC:42737]	transcribed_unprocessed_pseudogene	0.071908	-0.268434	-1.09277				22621	23370	23376	22877	23346	23345
ENSG00000277112		ANKRD20A21P	ankyrin repeat domain 20 family member A21, pseudogene [Source:HGNC Symbol;Acc:HGNC:52329]	transcribed_unprocessed_pseudogene	2.53085	1.76262	-1.25689				22010	22377	21892	22400	21541	21132
ENSG00000183148	441430	ANKRD20A2P	ankyrin repeat domain 20 family member A2, pseudogene [Source:HGNC Symbol;Acc:HGNC:31979]	transcribed_unprocessed_pseudogene	0.208494	0.434145	-0.328844	0.911252	0.51212	0.646603	14412	17249	14139	14674	16982	13976
ENSG00000276203		ANKRD20A3P	ankyrin repeat domain 20 family member A3, pseudogene [Source:HGNC Symbol;Acc:HGNC:31981]	transcribed_unprocessed_pseudogene	2.51412	0.707786	-0.916615				16870	18983	15979	17247	18339	15668
ENSG00000172014	440482	ANKRD20A4P	ankyrin repeat domain 20 family member A4, pseudogene [Source:HGNC Symbol;Acc:HGNC:31982]	transcribed_unprocessed_pseudogene	0.0719506	0.0830345	-0.0242223	0.982544	0.899329	0.963893	12937	17295	13403	12928	17302	13526
ENSG00000186481		ANKRD20A5P	ankyrin repeat domain 20 family member A5, pseudogene [Source:HGNC Symbol;Acc:HGNC:33833]	transcribed_unprocessed_pseudogene	-0.612929	-0.268407	0.0731702				17143	19854	20057	16933	19906	20192
ENSG00000236816		ANKRD20A7P	ankyrin repeat domain 20 family member A7, pseudogene [Source:HGNC Symbol;Acc:HGNC:31980]	transcribed_unprocessed_pseudogene	0.997587	-0.533574	0.0274865				20141	20433	18626	19956	20137	18811
ENSG00000229089		ANKRD20A8P	ankyrin repeat domain 20 family member A8, pseudogene [Source:HGNC Symbol;Acc:HGNC:23666]	transcribed_unprocessed_pseudogene	1.03372	3.59419	-0.292844				22963	22907	22832	22967	22478	20927
ENSG00000163126	200539	ANKRD23	ankyrin repeat domain 23 [Source:HGNC Symbol;Acc:HGNC:24470]	protein_coding	-0.968444	0.173078	-0.790262	0.00257756	0.730067	0.0165191	9708	9912	11425	10478	10829	11468
ENSG00000089847	170961	ANKRD24	ankyrin repeat domain 24 [Source:HGNC Symbol;Acc:HGNC:29424]	protein_coding	0.920906	0.723938	0.108738	0.152675	0.163581	0.903924	14718	15337	13315	14666	14705	12924
ENSG00000107890	22852	ANKRD26	ankyrin repeat domain containing 26 [Source:HGNC Symbol;Acc:HGNC:29186]	protein_coding	0.426543	-0.283161	0.215192	0.0173593	0.218448	0.297314	7804	7614	9093	7427	6823	9540
ENSG00000261239		ANKRD26P1	ankyrin repeat domain 26 pseudogene 1 [Source:HGNC Symbol;Acc:HGNC:32955]	transcribed_unprocessed_pseudogene	2.01576	-0.268418	0.582472				22240	22269	22499	21956	21498	22612
ENSG00000229427		ANKRD26P4	ankyrin repeat domain 26 pseudogene 4 [Source:HGNC Symbol;Acc:HGNC:39690]	processed_pseudogene	1.9415	0.693382	1.21022				22420	22660	22618	21814	22122	22397
ENSG00000105186	84079	ANKRD27	ankyrin repeat domain 27 [Source:HGNC Symbol;Acc:HGNC:25310]	protein_coding	0.265527	-0.270827	0.123943	0.0582319	0.107682	0.461699	7200	6355	7362	6953	5808	7833
ENSG00000206560	23243	ANKRD28	ankyrin repeat domain 28 [Source:HGNC Symbol;Acc:HGNC:29024]	protein_coding	0.377707	-0.27582	0.427658	0.0777299	0.285212	0.0528846	5056	1724	2814	4331	1370	3132
ENSG00000154065	147463	ANKRD29	ankyrin repeat domain 29 [Source:HGNC Symbol;Acc:HGNC:27110]	protein_coding	-0.0949311	-0.0359159	-0.525314	0.871407	0.964874	0.344106	13523	12807	13830	13832	12916	13918
ENSG00000180777	374860	ANKRD30B	ankyrin repeat domain 30B [Source:HGNC Symbol;Acc:HGNC:24165]	protein_coding	-0.068562	-2.08008	-1.25558				19951	17647	19610	20332	17065	20339
ENSG00000145700	256006	ANKRD31	ankyrin repeat domain 31 [Source:HGNC Symbol;Acc:HGNC:26853]	protein_coding	1.00533	-0.243839	-0.837941				18549	17682	17393	18716	16926	17714
ENSG00000164236	651746	ANKRD33B	ankyrin repeat domain 33B [Source:HGNC Symbol;Acc:HGNC:35240]	protein_coding	0.268048	-0.560629	-0.314976	0.470062	0.161908	0.41333	10902	10614	11291	11168	10340	11858
ENSG00000272031	284615	ANKRD34A	ankyrin repeat domain 34A [Source:HGNC Symbol;Acc:HGNC:27639]	protein_coding	0.170659	0.17399	0.661637	0.734853	0.785248	0.0585022	13258	13903	14088	12787	13778	14136
ENSG00000189127	340120	ANKRD34B	ankyrin repeat domain 34B [Source:HGNC Symbol;Acc:HGNC:33736]	protein_coding	0.145892	-0.628592	0.0426681	0.510466	0.310269	0.964075	14186	2309	13802	14180	2135	14274
ENSG00000198483	148741	ANKRD35	ankyrin repeat domain 35 [Source:HGNC Symbol;Acc:HGNC:26323]	protein_coding	0.667132	0.373625	2.03446				18900	17845	16984	18288	17503	17062
ENSG00000135976	375248	ANKRD36	ankyrin repeat domain 36 [Source:HGNC Symbol;Acc:HGNC:24079]	protein_coding	0.0348093	-0.291822	-0.375174	0.951267	0.565819	0.370411	10332	11656	11751	10632	11668	12013
ENSG00000196912	57730	ANKRD36B	ankyrin repeat domain 36B [Source:HGNC Symbol;Acc:HGNC:29333]	protein_coding	-0.186519	-0.284581	-0.303465	0.595377	0.510291	0.376453	11522	11263	12368	11713	11447	12697
ENSG00000230006	645784	ANKRD36BP2	ankyrin repeat domain 36B pseudogene 2 [Source:HGNC Symbol;Acc:HGNC:33607]	transcribed_unprocessed_pseudogene	0.327663	3.08379	-1.25487				19408	19709	20606	20082	19528	19643
ENSG00000174501	400986	ANKRD36C	ankyrin repeat domain 36C [Source:HGNC Symbol;Acc:HGNC:32946]	protein_coding	0.14168	-0.171458	-0.245222	0.757949	0.746685	0.574119	11085	11718	11823	11236	11669	12073
ENSG00000186352	353322	ANKRD37	ankyrin repeat domain 37 [Source:HGNC Symbol;Acc:HGNC:29593]	protein_coding	1.67585	1.88457	1.08101	1.00183e-18	5.3714e-13	3.05274e-07	11817	11596	13126	11073	10056	11983
ENSG00000213337	51239	ANKRD39	ankyrin repeat domain 39 [Source:HGNC Symbol;Acc:HGNC:28640]	protein_coding	-0.945798	0.101082	-0.819033	0.00145908	0.843138	0.00624733	9016	9378	11029	10016	10362	11060
ENSG00000154945	91369	ANKRD40	ankyrin repeat domain 40 [Source:HGNC Symbol;Acc:HGNC:28233]	protein_coding	0.339645	-0.225404	0.282634	0.0625082	0.306191	0.146389	2056	2547	1427	1836	2103	1542
ENSG00000137494	338699	ANKRD42	ankyrin repeat domain 42 [Source:HGNC Symbol;Acc:HGNC:26752]	protein_coding	0.139699	-0.0853639	0.0350672	0.59159	0.809991	0.925846	11309	10004	10762	11264	9833	10920
ENSG00000247137		ANKRD42-DT	ANKRD42 divergent transcript [Source:HGNC Symbol;Acc:HGNC:55590]	lncRNA	-0.795828	-0.310195	-0.891526	0.0348579	0.533749	0.00889428	12479	13064	13215	13078	13593	13634
ENSG00000065413	91526	ANKRD44	ankyrin repeat domain 44 [Source:HGNC Symbol;Acc:HGNC:25259]	protein_coding	0.147436	-0.725624	-0.179497	0.573063	0.000877104	0.483547	8054	9448	8971	8326	9239	10042
ENSG00000183831	339416	ANKRD45	ankyrin repeat domain 45 [Source:HGNC Symbol;Acc:HGNC:24786]	protein_coding	0.0899769	-0.331766	0.536848	0.797559	0.27552	0.11218	12887	12119	11159	12523	12040	11577
ENSG00000186106	157567	ANKRD46	ankyrin repeat domain 46 [Source:HGNC Symbol;Acc:HGNC:27229]	protein_coding	-0.19417	-0.160706	-0.309729	0.548257	0.674811	0.310214	7987	9274	9284	8505	9459	9570
ENSG00000168876	54851	ANKRD49	ankyrin repeat domain 49 [Source:HGNC Symbol;Acc:HGNC:25970]	protein_coding	-0.452915	-0.0611948	-0.293	0.357687	0.938802	0.602976	9304	9458	10976	9655	9823	11125
ENSG00000228446		ANKRD49P1	ANKRD49 pseudogene 1 [Source:HGNC Symbol;Acc:HGNC:54619]	processed_pseudogene	-1.32014	-1.23019	-0.955141				19065	19757	20369	19582	20231	20799
ENSG00000151458	57182	ANKRD50	ankyrin repeat domain containing 50 [Source:HGNC Symbol;Acc:HGNC:29223]	protein_coding	0.474053	-0.26699	0.405043	0.0345469	0.340881	0.0862773	3681	4145	4679	3110	3311	5079
ENSG00000139645	283373	ANKRD52	ankyrin repeat domain 52 [Source:HGNC Symbol;Acc:HGNC:26614]	protein_coding	0.248029	-0.259866	0.233891	0.446496	0.483843	0.502695	1604	2030	1300	1513	1795	1452
ENSG00000144031	79998	ANKRD53	ankyrin repeat domain 53 [Source:HGNC Symbol;Acc:HGNC:25691]	protein_coding	0.366885	0.899068	-0.0286726	0.660189		0.980023	15681	14888	16778	15824	14594	16393
ENSG00000100124	129138	ANKRD54	ankyrin repeat domain 54 [Source:HGNC Symbol;Acc:HGNC:25185]	protein_coding	-0.158599	-0.00201576	-0.188521	0.254632	0.993045	0.17888	6281	6126	6174	6643	6441	6145
ENSG00000164512	79722	ANKRD55	ankyrin repeat domain 55 [Source:HGNC Symbol;Acc:HGNC:25681]	protein_coding	-1.15499	0.688911	0.744145			0.391374	15886	17527	15656	15172	18003	15293
ENSG00000135299	22881	ANKRD6	ankyrin repeat domain 6 [Source:HGNC Symbol;Acc:HGNC:17280]	protein_coding	0.141253	-0.0522049	-0.00775877	0.359017	0.850501	0.969867	8810	8217	10764	8813	7977	10907
ENSG00000157999	100310846	ANKRD61	ankyrin repeat domain 61 [Source:HGNC Symbol;Acc:HGNC:22467]	protein_coding	-0.41441	1.57477	-0.297542	0.725994		0.825346	14966	15350	17316	15110	15397	16826
ENSG00000230778	100131244	ANKRD63	ankyrin repeat domain 63 [Source:HGNC Symbol;Acc:HGNC:40027]	protein_coding	-0.455302	3.80124	-1.25331				21829	21593	22058	22185	21788	20200
ENSG00000235098	441869	ANKRD65	ankyrin repeat domain 65 [Source:HGNC Symbol;Acc:HGNC:42950]	protein_coding	0.945304	1.42416	0.499759	0.275109		0.594564	15340	16014	15854	14860	15366	15009
ENSG00000106013	56311	ANKRD7	ankyrin repeat domain 7 [Source:HGNC Symbol;Acc:HGNC:18588]	protein_coding	-0.718073	-0.26842	-0.321132			0.733248	15012	15120	18173	15208	15702	18424
ENSG00000156381	122416	ANKRD9	ankyrin repeat domain 9 [Source:HGNC Symbol;Acc:HGNC:20096]	protein_coding	0.185815	0.303029	-0.0472149	0.641799	0.473219	0.927158	7795	6917	7419	7900	6565	6884
ENSG00000064999	23294	ANKS1A	ankyrin repeat and sterile alpha motif domain containing 1A [Source:HGNC Symbol;Acc:HGNC:20961]	protein_coding	0.18551	-0.0529437	0.170366	0.575856	0.909714	0.633828	6675	6861	5798	6425	6447	5853
ENSG00000185046	56899	ANKS1B	ankyrin repeat and sterile alpha motif domain containing 1B [Source:HGNC Symbol;Acc:HGNC:24600]	protein_coding	-0.0109799	0.0715131	0.174889	0.957913	0.708339	0.241663	8890	8749	8125	8637	8723	8030
ENSG00000168096	124401	ANKS3	ankyrin repeat and sterile alpha motif domain containing 3 [Source:HGNC Symbol;Acc:HGNC:29422]	protein_coding	-0.328097	0.689008	-0.520324	0.401735	0.0935094	0.165557	10017	10193	11412	10527	10510	10993
ENSG00000165138	203286	ANKS6	ankyrin repeat and sterile alpha motif domain containing 6 [Source:HGNC Symbol;Acc:HGNC:26724]	protein_coding	0.150314	-0.0701622	0.201333	0.591216	0.837587	0.431733	7010	9882	5748	6613	9697	5847
ENSG00000206199	389161	ANKUB1	ankyrin repeat and ubiquitin domain containing 1 [Source:HGNC Symbol;Acc:HGNC:29642]	protein_coding	-0.821926	-0.243745	-0.322944	0.00372185	0.527508	0.343085	5389	1431	1870	6101	2418	2093
ENSG00000163516	55139	ANKZF1	ankyrin repeat and zinc finger peptidyl tRNA hydrolase 1 [Source:HGNC Symbol;Acc:HGNC:25527]	protein_coding	0.909785	0.2456	0.260538	1.44811e-07	0.30247	0.22136	8918	9889	8801	8517	8770	8400
ENSG00000011426	54443	ANLN	anillin actin binding protein [Source:HGNC Symbol;Acc:HGNC:14082]	protein_coding	0.0680068	-0.518717	0.199524	0.747093	0.00173513	0.285584	582	269	858	555	245	1131
ENSG00000131620	55107	ANO1	anoctamin 1 [Source:HGNC Symbol;Acc:HGNC:21625]	protein_coding	0.643256	0.572459	0.996367	0.443282	0.47312	0.445436	16738	15612	14063	16313	15188	13739
ENSG00000160746	55129	ANO10	anoctamin 10 [Source:HGNC Symbol;Acc:HGNC:25519]	protein_coding	0.126142	-0.202904	0.151141	0.406736	0.206304	0.335944	7144	6014	5226	6862	5780	5537
ENSG00000047617	57101	ANO2	anoctamin 2 [Source:HGNC Symbol;Acc:HGNC:1183]	protein_coding	0.0528839	0.185736	2.59685			0.204136	18079	16200	15550	17205	16106	15558
ENSG00000134343	63982	ANO3	anoctamin 3 [Source:HGNC Symbol;Acc:HGNC:14004]	protein_coding	0.0719776	0.41447	-0.292798				20255	20346	16816	20272	20309	16590
ENSG00000151572	121601	ANO4	anoctamin 4 [Source:HGNC Symbol;Acc:HGNC:23837]	protein_coding	0.0627729	0.202843	0.345251	0.933484	0.742667	0.730785	15715	14574	13290	15408	14540	13303
ENSG00000171714	203859	ANO5	anoctamin 5 [Source:HGNC Symbol;Acc:HGNC:27337]	protein_coding	-1.32856	-0.415617	2.11461	0.56383	0.0720271	0.341911	17561	17271	10019	17186	17563	10691
ENSG00000177119	196527	ANO6	anoctamin 6 [Source:HGNC Symbol;Acc:HGNC:25240]	protein_coding	0.482636	-0.349679	0.466832	0.0107316	0.11701	0.015172	1940	2872	2111	1538	2175	2445
ENSG00000146205	50636	ANO7	anoctamin 7 [Source:HGNC Symbol;Acc:HGNC:31677]	protein_coding	1.16409	1.64355	1.34886	0.0308471	0.00228501	0.00726169	13664	14169	14105	12712	13375	13084
ENSG00000237276		ANO7L1	anoctamin 7 like 1 (pseudogene) [Source:HGNC Symbol;Acc:HGNC:32248]	transcribed_unprocessed_pseudogene	-0.341197	-0.336011	0.54246	0.645135	0.830955	0.86709	18158	13821	16684	18141	14166	17313
ENSG00000074855	57719	ANO8	anoctamin 8 [Source:HGNC Symbol;Acc:HGNC:29329]	protein_coding	-0.203728	0.717327	-0.549291	0.714457	0.161908	0.256122	5903	9500	9206	7162	9800	8233
ENSG00000185101	338440	ANO9	anoctamin 9 [Source:HGNC Symbol;Acc:HGNC:20679]	protein_coding	1.58383	1.64031	-1.25338				22396	22367	22593	22667	21760	22021
ENSG00000011201	3730	ANOS1	anosmin 1 [Source:HGNC Symbol;Acc:HGNC:6211]	protein_coding	-1.52704	0.0256534	1.51663	0.108641	0.973779	0.568871	18125	16173	13276	17883	17093	13409
ENSG00000241859		ANOS2P	anosmin 2, pseudogene [Source:HGNC Symbol;Acc:HGNC:6214]	transcribed_unprocessed_pseudogene	-0.112712	-0.268422	0.224589	0.929783	0.944503	0.563053	12228	16557	17814	12067	16662	18113
ENSG00000140350	8125	ANP32A	acidic nuclear phosphoprotein 32 family member A [Source:HGNC Symbol;Acc:HGNC:13233]	protein_coding	0.278465	-0.0518861	0.488294	0.183783	0.871041	0.0138955	752	1632	697	586	1410	681
ENSG00000259516		ANP32AP1	acidic nuclear phosphoprotein 32 family member A pseudogene 1 [Source:HGNC Symbol;Acc:HGNC:42949]	transcribed_processed_pseudogene	-1.74694	0.253904	1.11502				19602	19775	19845	18789	20301	19889
ENSG00000136938	10541	ANP32B	acidic nuclear phosphoprotein 32 family member B [Source:HGNC Symbol;Acc:HGNC:16677]	protein_coding	0.0619133	-0.0828939	0.39347	0.762692	0.713932	0.0129729	972	1837	788	793	1790	793
ENSG00000259790		ANP32BP1	acidic nuclear phosphoprotein 32 family member B pseudogene 1 [Source:HGNC Symbol;Acc:HGNC:24267]	transcribed_processed_pseudogene	0.0890301	0.273856	0.570973				18947	20323	19775	18410	20247	19938
ENSG00000248546		ANP32C	acidic nuclear phosphoprotein 32 family member C [Source:HGNC Symbol;Acc:HGNC:16675]	processed_pseudogene	-0.93417	1.52343	-2.03249				19698	20942	21405	20882	21211	20989
ENSG00000143401	81611	ANP32E	acidic nuclear phosphoprotein 32 family member E [Source:HGNC Symbol;Acc:HGNC:16673]	protein_coding	0.221645	-0.183607	0.51836	0.34855	0.510291	0.014727	1297	2610	1302	975	2297	1384
ENSG00000166825	290	ANPEP	alanyl aminopeptidase, membrane [Source:HGNC Symbol;Acc:HGNC:500]	protein_coding	0.560088	-0.0204967	0.133528	0.0707265	0.982044	0.916121	14471	3577	13871	14410	2574	14037
ENSG00000103254	65990	ANTKMT	adenine nucleotide translocase lysine methyltransferase [Source:HGNC Symbol;Acc:HGNC:14152]	protein_coding	-0.860666	1.88738	-1.52594	0.422009	0.0797379	0.131811	11115	11820	12442	12250	12407	11407
ENSG00000169604	84168	ANTXR1	ANTXR cell adhesion molecule 1 [Source:HGNC Symbol;Acc:HGNC:21014]	protein_coding	0.280812	-0.0926025	0.672449	0.0644463	0.650891	1.62295e-07	1747	2927	589	1210	2578	606
ENSG00000163297	118429	ANTXR2	ANTXR cell adhesion molecule 2 [Source:HGNC Symbol;Acc:HGNC:21732]	protein_coding	0.276435	-0.0654007	0.216989	0.0692439	0.774899	0.188939	7512	6956	6710	7122	6426	6826
ENSG00000135046	301	ANXA1	annexin A1 [Source:HGNC Symbol;Acc:HGNC:533]	protein_coding	-0.5564	-0.345649	-0.120862	0.0860058	0.388527	0.78672	187	77	170	207	122	215
ENSG00000109511	11199	ANXA10	annexin A10 [Source:HGNC Symbol;Acc:HGNC:534]	protein_coding	-1.60835	-0.268416	-0.292832				22687	21030	22535	22657	21941	22651
ENSG00000122359	311	ANXA11	annexin A11 [Source:HGNC Symbol;Acc:HGNC:535]	protein_coding	0.0262533	0.390827	0.532682	0.949175	0.274692	0.151446	11980	2988	10708	11787	2964	10383
ENSG00000104537	312	ANXA13	annexin A13 [Source:HGNC Symbol;Acc:HGNC:536]	protein_coding	-0.419978	0.387674	0.668986				19239	15770	18126	19015	16152	18242
ENSG00000182718	302	ANXA2	annexin A2 [Source:HGNC Symbol;Acc:HGNC:537]	protein_coding	-0.201936	-0.354888	-0.187794	0.434246	0.188474	0.498764	61	13	423	81	17	518
ENSG00000213406		ANXA2P1	annexin A2 pseudogene 1 [Source:HGNC Symbol;Acc:HGNC:538]	processed_pseudogene	0.0521677	1.03952	-1.21108				18202	17280	18920	18728	17215	18648
ENSG00000231991		ANXA2P2	annexin A2 pseudogene 2 [Source:HGNC Symbol;Acc:HGNC:539]	processed_pseudogene	-0.442231	-0.820624	-0.629931	0.133937	0.171197	0.0435474	11545	10092	13732	11951	10565	14380
ENSG00000216740		ANXA2P3	annexin A2 pseudogene 3 [Source:HGNC Symbol;Acc:HGNC:540]	processed_pseudogene	-0.853125	-0.268441	1.7477				22923	22899	23170	22142	23211	23219
ENSG00000177721	389289	ANXA2R	annexin A2 receptor [Source:HGNC Symbol;Acc:HGNC:33463]	protein_coding	-0.478502	0.523945	-0.203303	0.263484	0.268534	0.383338	9376	13614	13888	9600	13924	13699
ENSG00000215068	153684	ANXA2R-AS1	ANXA2R antisense RNA 1 [Source:HGNC Symbol;Acc:HGNC:27208]	lncRNA	-0.119921	-0.437578	-0.360666	0.758197	0.220633	0.241257	11686	12429	12247	11899	12537	12717
ENSG00000177738	648987	ANXA2R-OT1	ANXA2R overlapping transcript [Source:HGNC Symbol;Acc:HGNC:48996]	lncRNA	0.129121	0.0270623	0.0935346	0.466455	0.935879	0.626961	10350	10407	11543	10203	10270	11639
ENSG00000138772	306	ANXA3	annexin A3 [Source:HGNC Symbol;Acc:HGNC:541]	protein_coding	0.0949614	-0.171447	0.668987				19821	18952	17465	19542	18928	17711
ENSG00000196975	307	ANXA4	annexin A4 [Source:HGNC Symbol;Acc:HGNC:542]	protein_coding	-0.146153	-0.154996	-0.256802	0.597422	0.639882	0.337746	7411	3696	8642	7817	4015	8913
ENSG00000164111	308	ANXA5	annexin A5 [Source:HGNC Symbol;Acc:HGNC:543]	protein_coding	-0.186391	-0.0367151	-0.0125128	0.330839	0.899694	0.959887	213	80	365	217	86	344
ENSG00000197043	309	ANXA6	annexin A6 [Source:HGNC Symbol;Acc:HGNC:544]	protein_coding	0.246353	0.149907	0.607453	0.213892	0.548539	0.000662241	4839	600	2161	3864	480	1885
ENSG00000138279	310	ANXA7	annexin A7 [Source:HGNC Symbol;Acc:HGNC:545]	protein_coding	-0.364445	-0.308318	-0.263435	0.0945749	0.231604	0.279006	2101	791	2788	2637	1013	3139
ENSG00000143412	8416	ANXA9	annexin A9 [Source:HGNC Symbol;Acc:HGNC:547]	protein_coding	-1.09758	0.437117	1.96132				19028	17484	18760	17810	18295	18624
ENSG00000136250	313	AOAH	acyloxyacyl hydrolase [Source:HGNC Symbol;Acc:HGNC:548]	protein_coding	-1.75085	-0.779567	2.09223				19920	19042	18342	19061	19794	19027
ENSG00000002726	26	AOC1	amine oxidase copper containing 1 [Source:HGNC Symbol;Acc:HGNC:80]	protein_coding	0.0719418	-0.439124	-1.25701				23088	23389	22665	23401	23357	22751
ENSG00000131480	314	AOC2	amine oxidase copper containing 2 [Source:HGNC Symbol;Acc:HGNC:549]	protein_coding	0.63165	-1.11671	-0.105921	0.372796	0.208924	0.919336	14721	14773	14972	14722	14341	16059
ENSG00000131471	8639	AOC3	amine oxidase copper containing 3 [Source:HGNC Symbol;Acc:HGNC:550]	protein_coding	-0.602917	0.193961	-0.915393	0.475455		0.20889	14868	15534	15381	15467	15924	15360
ENSG00000148120	84909	AOPEP	aminopeptidase O (putative) [Source:HGNC Symbol;Acc:HGNC:1361]	protein_coding	-0.302557	-0.294968	-0.570889	0.0776602	0.157772	0.00037972	7426	5079	7577	8318	5657	8093
ENSG00000138356	316	AOX1	aldehyde oxidase 1 [Source:HGNC Symbol;Acc:HGNC:553]	protein_coding	0.598534	0.529619	1.30561	0.0321926	0.486323	0.005631	14712	11785	15057	13801	11261	14876
ENSG00000138660	55435	AP1AR	adaptor related protein complex 1 associated regulatory protein [Source:HGNC Symbol;Acc:HGNC:28808]	protein_coding	-0.077735	-0.112101	-0.11056	0.729643	0.668887	0.633787	9246	8376	9659	9331	8477	9906
ENSG00000260526		AP1AR-DT	AP1AR divergent transcript [Source:HGNC Symbol;Acc:HGNC:55391]	lncRNA	0.0333441	-0.385731	-0.13402	0.97054	0.627629	0.84894	13587	14645	14643	13631	14636	14999
ENSG00000100280	162	AP1B1	adaptor related protein complex 1 subunit beta 1 [Source:HGNC Symbol;Acc:HGNC:554]	protein_coding	-0.0228984	0.057404	0.151997	0.961463	0.912007	0.711021	3257	1362	1738	3195	1440	1595
ENSG00000166747	164	AP1G1	adaptor related protein complex 1 subunit gamma 1 [Source:HGNC Symbol;Acc:HGNC:555]	protein_coding	0.248196	-0.310501	0.29184	0.210696	0.160748	0.149169	1509	1491	1076	1341	1293	1251
ENSG00000213983	8906	AP1G2	adaptor related protein complex 1 subunit gamma 2 [Source:HGNC Symbol;Acc:HGNC:556]	protein_coding	0.681528	0.945494	0.289745	0.0785102	0.386133	0.479038	12300	13530	15886	12104	13037	15655
ENSG00000258727	102724814	AP1G2-AS1	AP1G2 antisense RNA 1 [Source:HGNC Symbol;Acc:HGNC:55442]	lncRNA	0.291437	-0.197105	-0.234588	0.706706	0.821708	0.723484	12950	14824	14023	13119	14564	14334
ENSG00000072958	8907	AP1M1	adaptor related protein complex 1 subunit mu 1 [Source:HGNC Symbol;Acc:HGNC:13667]	protein_coding	0.125771	0.232199	0.130981	0.752327	0.575302	0.757357	2544	3589	2669	2536	3441	2268
ENSG00000129354	10053	AP1M2	adaptor related protein complex 1 subunit mu 2 [Source:HGNC Symbol;Acc:HGNC:558]	protein_coding	-0.52929	2.85978	-2.32865				17840	18119	19745	19201	18638	18859
ENSG00000106367	1174	AP1S1	adaptor related protein complex 1 subunit sigma 1 [Source:HGNC Symbol;Acc:HGNC:559]	protein_coding	-0.416576	0.0112832	-0.117319	0.0277832	0.973214	0.633787	2441	2625	4181	2755	3277	4063
ENSG00000182287	8905	AP1S2	adaptor related protein complex 1 subunit sigma 2 [Source:HGNC Symbol;Acc:HGNC:560]	protein_coding	-0.0567564	-0.03908	-0.0622291	0.850536	0.91857	0.850296	618	1531	868	720	1628	864
ENSG00000152056	130340	AP1S3	adaptor related protein complex 1 subunit sigma 3 [Source:HGNC Symbol;Acc:HGNC:18971]	protein_coding	-0.343006	-1.13453	-0.126574	0.0494179	0.00335481	0.663228	11672	5955	12869	11749	6690	13660
ENSG00000196961	160	AP2A1	adaptor related protein complex 2 subunit alpha 1 [Source:HGNC Symbol;Acc:HGNC:561]	protein_coding	-0.0324949	0.596745	0.0846747	0.958132	0.215983	0.894064	3519	3056	2539	3637	3218	1746
ENSG00000183020	161	AP2A2	adaptor related protein complex 2 subunit alpha 2 [Source:HGNC Symbol;Acc:HGNC:562]	protein_coding	0.114937	0.215505	0.0826137	0.763238	0.590411	0.850618	3754	4975	4509	3811	4811	4014
ENSG00000006125	163	AP2B1	adaptor related protein complex 2 subunit beta 1 [Source:HGNC Symbol;Acc:HGNC:563]	protein_coding	0.394303	-0.177106	0.530791	0.0986151	0.569912	0.0249161	472	332	156	356	217	171
ENSG00000234130		AP2B1P1	AP2B1 pseudogene 1 [Source:HGNC Symbol;Acc:HGNC:55017]	processed_pseudogene	0.697308	0.332177	0.799337				17747	15856	16801	17263	15563	16746
ENSG00000161203	1173	AP2M1	adaptor related protein complex 2 subunit mu 1 [Source:HGNC Symbol;Acc:HGNC:564]	protein_coding	0.0617753	-0.0492541	0.150513	0.717809	0.814731	0.331582	487	96	113	471	77	114
ENSG00000042753	1175	AP2S1	adaptor related protein complex 2 subunit sigma 1 [Source:HGNC Symbol;Acc:HGNC:565]	protein_coding	-0.531508	-0.00891356	-0.37055	0.00228713	0.978344	0.0465686	1862	2031	2148	2510	2847	2046
ENSG00000132842	8546	AP3B1	adaptor related protein complex 3 subunit beta 1 [Source:HGNC Symbol;Acc:HGNC:566]	protein_coding	0.118913	-0.303606	0.299775	0.603474	0.173879	0.140923	2836	2474	2548	2503	2306	2879
ENSG00000103723	8120	AP3B2	adaptor related protein complex 3 subunit beta 2 [Source:HGNC Symbol;Acc:HGNC:567]	protein_coding	0.129594	0.133691	0.183227	0.776699	0.572874	0.379255	9749	13018	8845	9491	12969	8637
ENSG00000065000	8943	AP3D1	adaptor related protein complex 3 subunit delta 1 [Source:HGNC Symbol;Acc:HGNC:568]	protein_coding	0.182322	0.184242	0.0411595	0.668783	0.702362	0.932012	1157	1393	1244	1258	1333	1023
ENSG00000185009	26985	AP3M1	adaptor related protein complex 3 subunit mu 1 [Source:HGNC Symbol;Acc:HGNC:569]	protein_coding	0.230018	-0.284671	0.289737	0.185821	0.145611	0.099423	2070	1622	2233	1841	1436	2498
ENSG00000070718	10947	AP3M2	adaptor related protein complex 3 subunit mu 2 [Source:HGNC Symbol;Acc:HGNC:570]	protein_coding	0.201258	-0.0605773	0.290272	0.363518	0.848175	0.191723	8061	5643	5600	7589	5254	5687
ENSG00000177879	1176	AP3S1	adaptor related protein complex 3 subunit sigma 1 [Source:HGNC Symbol;Acc:HGNC:2013]	protein_coding	0.0547042	0.0333994	-0.148132	0.853952	0.932478	0.597333	3406	3409	5820	3816	3377	5690
ENSG00000157823	10239	AP3S2	adaptor related protein complex 3 subunit sigma 2 [Source:HGNC Symbol;Acc:HGNC:571]	protein_coding	-0.0135914	-0.224867	0.204134	0.946786	0.156569	0.164325	3877	3956	2389	3641	4031	2586
ENSG00000134262	10717	AP4B1	adaptor related protein complex 4 subunit beta 1 [Source:HGNC Symbol;Acc:HGNC:572]	protein_coding	-0.103569	-0.0439146	-0.0685638	0.522112	0.848996	0.714907	8526	7368	8457	8587	7502	8538
ENSG00000081014	23431	AP4E1	adaptor related protein complex 4 subunit epsilon 1 [Source:HGNC Symbol;Acc:HGNC:573]	protein_coding	0.446736	-0.290628	0.347935	0.0103053	0.178416	0.0631178	7932	6442	7344	7369	5508	7846
ENSG00000221838	9179	AP4M1	adaptor related protein complex 4 subunit mu 1 [Source:HGNC Symbol;Acc:HGNC:574]	protein_coding	-0.287702	-0.0750792	-0.324825	0.0910673	0.777182	0.0587305	6502	6601	8536	7151	7121	8656
ENSG00000100478	11154	AP4S1	adaptor related protein complex 4 subunit sigma 1 [Source:HGNC Symbol;Acc:HGNC:575]	protein_coding	-0.202332	-0.0241721	0.00891564	0.600328	0.965049	0.98348	9561	9632	10600	9528	9797	10740
ENSG00000254470	91056	AP5B1	adaptor related protein complex 5 subunit beta 1 [Source:HGNC Symbol;Acc:HGNC:25104]	protein_coding	0.0512058	0.00447995	-0.00400331	0.89973	0.993045	0.991583	7888	8319	8671	7905	8265	8727
ENSG00000053770	55745	AP5M1	adaptor related protein complex 5 subunit mu 1 [Source:HGNC Symbol;Acc:HGNC:20192]	protein_coding	0.144491	-0.179019	0.263925	0.486981	0.446702	0.177166	4050	4436	5608	3699	4179	5931
ENSG00000125843	55317	AP5S1	adaptor related protein complex 5 subunit sigma 1 [Source:HGNC Symbol;Acc:HGNC:15875]	protein_coding	0.0810276	0.290539	0.0944106	0.773236	0.278719	0.749534	8835	8618	9020	8703	8473	8611
ENSG00000242802	9907	AP5Z1	adaptor related protein complex 5 subunit zeta 1 [Source:HGNC Symbol;Acc:HGNC:22197]	protein_coding	-0.268171	0.983107	-0.729807	0.667224	0.0861821	0.180912	8430	9062	10043	9573	9423	9003
ENSG00000120868	317	APAF1	apoptotic peptidase activating factor 1 [Source:HGNC Symbol;Acc:HGNC:576]	protein_coding	0.471931	-0.0330766	0.204187	0.00904515	0.915413	0.321419	3463	6930	5357	3228	6099	5348
ENSG00000107282	320	APBA1	amyloid beta precursor protein binding family A member 1 [Source:HGNC Symbol;Acc:HGNC:578]	protein_coding	1.03373	0.219975	0.362888	0.715785	0.466384	0.175378	11283	15604	9342	11011	15534	9039
ENSG00000034053	321	APBA2	amyloid beta precursor protein binding family A member 2 [Source:HGNC Symbol;Acc:HGNC:579]	protein_coding	-0.286208	0.637513	0.246349	0.555711	0.0642222	0.507417	4269	11906	5438	3977	12081	4133
ENSG00000011132	9546	APBA3	amyloid beta precursor protein binding family A member 3 [Source:HGNC Symbol;Acc:HGNC:580]	protein_coding	-0.702545	0.8043	-0.9096	0.156697	0.15174	0.0620195	9369	10550	11180	10401	11172	10638
ENSG00000166313	322	APBB1	amyloid beta precursor protein binding family B member 1 [Source:HGNC Symbol;Acc:HGNC:581]	protein_coding	-0.0598708	0.317099	0.275251	0.856232	0.284208	0.324526	4136	5102	3935	3790	5205	3232
ENSG00000077420	54518	APBB1IP	amyloid beta precursor protein binding family B member 1 interacting protein [Source:HGNC Symbol;Acc:HGNC:17379]	protein_coding	1.03372	1.41395	0.588672				22811	23052	23020	22498	22776	22520
ENSG00000163697	323	APBB2	amyloid beta precursor protein binding family B member 2 [Source:HGNC Symbol;Acc:HGNC:582]	protein_coding	0.309475	-0.187599	0.287726	0.16933	0.489471	0.21003	1784	7425	2651	1582	6879	2784
ENSG00000113108	10307	APBB3	amyloid beta precursor protein binding family B member 3 [Source:HGNC Symbol;Acc:HGNC:20708]	protein_coding	0.0299536	0.495629	-0.699672	0.953101	0.234651	0.03997	10159	10883	11652	10781	10845	11324
ENSG00000134982	324	APC	APC regulator of WNT signaling pathway [Source:HGNC Symbol;Acc:HGNC:583]	protein_coding	0.403135	-0.367753	0.441909	0.0335063	0.0896857	0.0207284	2487	2651	1546	2016	2102	1843
ENSG00000115266	10297	APC2	APC regulator of WNT signaling pathway 2 [Source:HGNC Symbol;Acc:HGNC:24036]	protein_coding	-0.240895	1.3054	-0.571866	0.80184	0.0966266	0.492212	5533	12378	8248	7141	12528	5975
ENSG00000154856	147495	APCDD1	APC down-regulated 1 [Source:HGNC Symbol;Acc:HGNC:15718]	protein_coding	-0.500791	0.389358	0.0666643	0.00921924	0.0824374	0.820507	8983	6336	6795	8895	7280	5997
ENSG00000198768	164284	APCDD1L	APC down-regulated 1 like [Source:HGNC Symbol;Acc:HGNC:26892]	protein_coding	-0.0324877	-1.19266	1.47077				19867	18953	19797	19076	19156	20175
ENSG00000231290	149773	APCDD1L-DT	APCDD1L divergent transcript [Source:HGNC Symbol;Acc:HGNC:27152]	lncRNA	-0.402586	-0.619101	0.195898	0.652583		0.886896	16273	14650	16848	16147	15014	17474
ENSG00000164062	327	APEH	acylaminoacyl-peptide hydrolase [Source:HGNC Symbol;Acc:HGNC:586]	protein_coding	-0.0715212	-0.0512925	0.0254498	0.664636	0.802131	0.903473	1772	1080	1073	1885	1153	1054
ENSG00000248329	100506013	APELA	apelin receptor early endogenous ligand [Source:HGNC Symbol;Acc:HGNC:48925]	protein_coding	0.323204	0.693386	0.668991	0.613794	0.846993	0.841635	19044	13998	18923	18860	13704	18889
ENSG00000100823	328	APEX1	apurinic/apyrimidinic endodeoxyribonuclease 1 [Source:HGNC Symbol;Acc:HGNC:587]	protein_coding	-0.379864	-0.107493	-0.0953901	0.0336233	0.667072	0.684575	601	1076	1255	714	1426	1245
ENSG00000169188	27301	APEX2	apurinic/apyrimidinic endodeoxyribonuclease 2 [Source:HGNC Symbol;Acc:HGNC:17889]	protein_coding	0.125051	-0.203394	0.247085	0.59551	0.407194	0.262071	7007	6257	4702	6508	5993	4986
ENSG00000117362	51107	APH1A	aph-1 homolog A, gamma-secretase subunit [Source:HGNC Symbol;Acc:HGNC:29509]	protein_coding	0.01289	0.0170419	0.349775	0.947175	0.93993	0.00520576	1540	2307	1246	1319	2326	1136
ENSG00000138613	83464	APH1B	aph-1 homolog B, gamma-secretase subunit [Source:HGNC Symbol;Acc:HGNC:24080]	protein_coding	0.102967	0.386279	0.439685	0.566357	0.0579223	0.00520576	9675	5982	10492	9126	5783	10172
ENSG00000166181	8539	API5	apoptosis inhibitor 5 [Source:HGNC Symbol;Acc:HGNC:594]	protein_coding	-0.0464612	-0.271911	-0.148378	0.847796	0.204881	0.499085	946	879	1168	1120	918	1314
ENSG00000234558		API5P1	apoptosis inhibitor 5 pseudogene 1 [Source:HGNC Symbol;Acc:HGNC:595]	processed_pseudogene	0.0456569	-0.087402	0.171577				16220	16018	16394	16062	15973	16615
ENSG00000149089	51074	APIP	APAF1 interacting protein [Source:HGNC Symbol;Acc:HGNC:17581]	protein_coding	-0.789924	-0.420091	-0.347335	0.0107186	0.280405	0.3419	6707	4162	7690	7363	5639	8388
ENSG00000169621	200558	APLF	aprataxin and PNKP like factor [Source:HGNC Symbol;Acc:HGNC:28724]	protein_coding	0.0782249	-0.253546	0.149118	0.764621	0.430988	0.594464	11623	10766	12084	11518	10707	12410
ENSG00000171388	8862	APLN	apelin [Source:HGNC Symbol;Acc:HGNC:16665]	protein_coding	3.43066	1.81266	3.01174	5.95654e-58	1.00094e-24	1.00709e-55	12215	12883	11320	10014	10248	9357
ENSG00000134817	187	APLNR	apelin receptor [Source:HGNC Symbol;Acc:HGNC:339]	protein_coding	-1.54153	0.193004	-2.9335	0.215997	0.785766	0.0204825	16145	16609	13897	17549	17483	13876
ENSG00000105290	333	APLP1	amyloid beta precursor like protein 1 [Source:HGNC Symbol;Acc:HGNC:597]	protein_coding	0.285117	0.584385	0.413357	0.343318	0.0543066	0.159325	2121	4367	2349	1755	3927	1566
ENSG00000084234	334	APLP2	amyloid beta precursor like protein 2 [Source:HGNC Symbol;Acc:HGNC:598]	protein_coding	0.136966	-0.102958	0.354924	0.348784	0.557542	0.00595991	75	61	50	56	51	54
ENSG00000101474	57136	APMAP	adipocyte plasma membrane associated protein [Source:HGNC Symbol;Acc:HGNC:13238]	protein_coding	-0.113075	-0.169158	-0.00364651	0.299945	0.151027	0.979863	742	1073	855	803	1173	918
ENSG00000118137	335	APOA1	apolipoprotein A1 [Source:HGNC Symbol;Acc:HGNC:600]	protein_coding	0.192924	-0.235857	-0.11878				16167	16507	16926	16250	16341	17171
ENSG00000235910	104326055	APOA1-AS	APOA1 antisense RNA [Source:HGNC Symbol;Acc:HGNC:40079]	lncRNA	0.137929	-1.18201	2.21558				21378	20279	20669	20538	20199	21060
ENSG00000110243	116519	APOA5	apolipoprotein A5 [Source:HGNC Symbol;Acc:HGNC:17288]	protein_coding	2.94294	-0.268428	0.668913				23452	23445	23405	23160	22309	23419
ENSG00000128383	200315	APOBEC3A	apolipoprotein B mRNA editing enzyme catalytic subunit 3A [Source:HGNC Symbol;Acc:HGNC:17343]	protein_coding	-0.424011	-0.237615	0.147689	0.0145014	0.316598	0.580961	11388	8193	10300	11280	8817	10676
ENSG00000179750	9582	APOBEC3B	apolipoprotein B mRNA editing enzyme catalytic subunit 3B [Source:HGNC Symbol;Acc:HGNC:17352]	protein_coding	-0.402739	-0.197209	0.194749	0.0282363	0.406062	0.387573	8236	2691	5218	7917	3410	5526
ENSG00000244509	27350	APOBEC3C	apolipoprotein B mRNA editing enzyme catalytic subunit 3C [Source:HGNC Symbol;Acc:HGNC:17353]	protein_coding	0.136095	0.0164416	0.391588	0.490036	0.954449	0.0274596	6596	1903	4340	5927	1767	4233
ENSG00000243811	140564	APOBEC3D	apolipoprotein B mRNA editing enzyme catalytic subunit 3D [Source:HGNC Symbol;Acc:HGNC:17354]	protein_coding	0.413144	1.87846	1.30938	0.126153	0.139608	0.207719	16781	12111	16811	15867	11771	16085
ENSG00000128394	200316	APOBEC3F	apolipoprotein B mRNA editing enzyme catalytic subunit 3F [Source:HGNC Symbol;Acc:HGNC:17356]	protein_coding	-0.187683	-0.114499	-0.19433	0.476298	0.742667	0.543059	11365	9128	10351	11490	9319	10629
ENSG00000239713	60489	APOBEC3G	apolipoprotein B mRNA editing enzyme catalytic subunit 3G [Source:HGNC Symbol;Acc:HGNC:17357]	protein_coding	-0.542559	-0.0223983	0.46379	0.0513896	0.963456	0.245002	12315	5840	10439	12105	6928	10574
ENSG00000100298	164668	APOBEC3H	apolipoprotein B mRNA editing enzyme catalytic subunit 3H [Source:HGNC Symbol;Acc:HGNC:24100]	protein_coding	-0.569783	-0.599602	0.523921				18876	17160	18183	18438	17643	18625
ENSG00000184730	55911	APOBR	apolipoprotein B receptor [Source:HGNC Symbol;Acc:HGNC:24087]	protein_coding	0.276949	-0.196885	2.96366				18753	18079	16540	17668	17792	16736
ENSG00000130208	341	APOC1	apolipoprotein C1 [Source:HGNC Symbol;Acc:HGNC:607]	protein_coding	0.164748	0.48522	-0.117522	0.844629	0.656435	0.90256	14112	14599	15678	14260	14454	15606
ENSG00000234906	344	APOC2	apolipoprotein C2 [Source:HGNC Symbol;Acc:HGNC:609]	protein_coding	-1.34389	0.37556	-0.115029				16265	16720	16505	16205	17486	16225
ENSG00000224916		APOC4-APOC2	APOC4-APOC2 readthrough (NMD candidate) [Source:HGNC Symbol;Acc:HGNC:44426]	protein_coding	-1.50277	0.37612	-0.115751				16244	16575	16489	16186	17468	16211
ENSG00000189058	347	APOD	apolipoprotein D [Source:HGNC Symbol;Acc:HGNC:612]	protein_coding	1.15466	0.376613	1.40698	0.00178056	0.137259	2.53182e-15	8585	12770	5997	5974	12251	5122
ENSG00000130203	348	APOE	apolipoprotein E [Source:HGNC Symbol;Acc:HGNC:613]	protein_coding	-0.894827	0.823827	-1.19737	0.0980846	0.202843	0.0460552	12725	10974	12550	13459	11724	12201
ENSG00000091583	350	APOH	apolipoprotein H [Source:HGNC Symbol;Acc:HGNC:616]	protein_coding	0.988984	0.971829	0.668978				21727	21415	20593	21310	21023	20277
ENSG00000100342	8542	APOL1	apolipoprotein L1 [Source:HGNC Symbol;Acc:HGNC:618]	protein_coding	0.236053	-0.248293	2.42996	0.5366	0.671683	0.00552185	15588	10970	13539	14571	10745	13847
ENSG00000128335	23780	APOL2	apolipoprotein L2 [Source:HGNC Symbol;Acc:HGNC:619]	protein_coding	0.120421	-0.0711268	0.384761	0.566449	0.795729	0.0371503	7360	3556	5556	6671	3399	5684
ENSG00000128284	80833	APOL3	apolipoprotein L3 [Source:HGNC Symbol;Acc:HGNC:14868]	protein_coding	0.467928	0.416342	0.794059	0.0343567	0.175504	0.0530145	13605	10173	12147	13117	9587	11953
ENSG00000100336	80832	APOL4	apolipoprotein L4 [Source:HGNC Symbol;Acc:HGNC:14867]	protein_coding	0.27857	0.801295	1.10171	0.269652	0.000559226	1.30296e-05	12325	10442	10911	11696	10144	10083
ENSG00000221963	80830	APOL6	apolipoprotein L6 [Source:HGNC Symbol;Acc:HGNC:14870]	protein_coding	0.280854	-0.394804	0.451005	0.258052	0.151625	0.0786559	9774	3766	5849	9268	3261	6594
ENSG00000178878	81575	APOLD1	apolipoprotein L domain containing 1 [Source:HGNC Symbol;Acc:HGNC:25268]	protein_coding	-0.334299	-0.131707	-0.031189	0.0483605	0.560433	0.906426	2515	2275	3116	2709	2818	3233
ENSG00000204444	55937	APOM	apolipoprotein M [Source:HGNC Symbol;Acc:HGNC:13916]	protein_coding	-0.191976	-0.0240833	-0.0109031	0.541662	0.956936	0.979194	12028	11349	11477	12052	11504	11615
ENSG00000184831	79135	APOO	apolipoprotein O [Source:HGNC Symbol;Acc:HGNC:28727]	protein_coding	-0.50567	-0.223555	-0.287421	0.0277656	0.457481	0.275523	6291	4098	5814	6848	5076	6221
ENSG00000155008	139322	APOOL	apolipoprotein O like [Source:HGNC Symbol;Acc:HGNC:24009]	protein_coding	0.297886	-0.178073	0.158024	0.173149	0.512763	0.541409	6866	7085	5270	6548	6493	5544
ENSG00000260240		APOOP5	apolipoprotein O pseudogene 5 [Source:HGNC Symbol;Acc:HGNC:48743]	transcribed_processed_pseudogene	-1.71046	-2.15066	-1.25313				23163	22804	22766	23402	23402	23392
ENSG00000142192	351	APP	amyloid beta precursor protein [Source:HGNC Symbol;Acc:HGNC:620]	protein_coding	0.337611	-0.0666675	0.505394	0.0363161	0.785036	0.000864403	55	69	43	41	48	46
ENSG00000062725	10513	APPBP2	amyloid beta precursor protein binding protein 2 [Source:HGNC Symbol;Acc:HGNC:622]	protein_coding	0.285963	-0.23704	0.252883	0.0615469	0.184477	0.117946	3145	3277	2200	2879	2889	2421
ENSG00000259349		APPBP2-DT	APPBP2 divergent transcript [Source:HGNC Symbol;Acc:HGNC:55423]	lncRNA	-1.50062	-0.284492	-0.942918			0.288471	15035	16465	15193	15653	17279	15626
ENSG00000273492		APP-DT	APP divergent transcript [Source:HGNC Symbol;Acc:HGNC:55075]	lncRNA	0.491256	0.503661	0.391318	0.477461	0.377492	0.469457	14010	15371	14116	13667	14983	13895
ENSG00000157500	26060	APPL1	adaptor protein, phosphotyrosine interacting with PH domain and leucine zipper 1 [Source:HGNC Symbol;Acc:HGNC:24035]	protein_coding	0.335447	-0.195968	0.284986	0.059168	0.374877	0.132388	2705	2826	1822	2412	2362	1953
ENSG00000136044	55198	APPL2	adaptor protein, phosphotyrosine interacting with PH domain and leucine zipper 2 [Source:HGNC Symbol;Acc:HGNC:18242]	protein_coding	0.127343	-0.0900435	0.23915	0.347219	0.569032	0.0531828	5748	6217	3903	5340	6001	3967
ENSG00000198590	339883	APRG1	APRG1 tumor suppressor candidate [Source:HGNC Symbol;Acc:HGNC:24082]	lncRNA	-0.970894	-0.136755	-0.039673				15963	15996	16376	15734	16930	16609
ENSG00000198931	353	APRT	adenine phosphoribosyltransferase [Source:HGNC Symbol;Acc:HGNC:626]	protein_coding	-0.495808	0.569404	-0.487969	0.176357	0.167531	0.207041	4841	4791	5542	5984	5787	4465
ENSG00000214293	100505854	APTR	Alu-mediated CDKN1A/p21 transcriptional regulator [Source:HGNC Symbol;Acc:HGNC:44173]	lncRNA	-0.75117	0.0484769	-0.294805	0.0219957	0.93634	0.457619	9286	8462	10874	9607	9396	10925
ENSG00000137074	54840	APTX	aprataxin [Source:HGNC Symbol;Acc:HGNC:15984]	protein_coding	-0.417723	-0.302427	-0.232468	0.0491713	0.240721	0.340363	5576	4688	6340	6114	5487	6889
ENSG00000240583	358	AQP1	aquaporin 1 (Colton blood group) [Source:HGNC Symbol;Acc:HGNC:633]	protein_coding	0.40929	0.380852	-0.174548	0.497049	0.6493	0.842451	14539	14019	14870	14661	13674	14769
ENSG00000178301	282679	AQP11	aquaporin 11 [Source:HGNC Symbol;Acc:HGNC:19940]	protein_coding	-0.046247	0.38801	0.0161734	0.907898	0.333222	0.974164	12778	11150	12717	12768	11189	12598
ENSG00000165272	360	AQP3	aquaporin 3 (Gill blood group) [Source:HGNC Symbol;Acc:HGNC:636]	protein_coding	0.127529	-0.143426	0.133042	0.78605	0.841518	0.808543	12932	12498	13753	12804	12408	14019
ENSG00000171885	361	AQP4	aquaporin 4 [Source:HGNC Symbol;Acc:HGNC:637]	protein_coding	0.141663	0.353402	0.529562	0.767535	0.148558	0.0592539	12175	13120	5689	11883	13078	4870
ENSG00000260372		AQP4-AS1	AQP4 antisense RNA 1 [Source:HGNC Symbol;Acc:HGNC:26399]	lncRNA	-0.495962	-0.229603	-0.292431				18525	16660	15756	18525	16579	16128
ENSG00000161798	362	AQP5	aquaporin 5 [Source:HGNC Symbol;Acc:HGNC:638]	protein_coding	-0.161994	-0.236583	-0.292805				20536	18515	19911	20519	18611	19974
ENSG00000257588	101927318	AQP5-AS1	AQP5 and AQP2 antisense RNA 2 [Source:HGNC Symbol;Acc:HGNC:55474]	lncRNA	-0.99326	-0.607596	-1.22484	0.23337		0.126105	14802	15225	14939	15608	15905	15381
ENSG00000086159	363	AQP6	aquaporin 6 [Source:HGNC Symbol;Acc:HGNC:639]	protein_coding	0.159055	-0.649534	2.09049				18926	18443	17686	17628	18523	18237
ENSG00000165269	364	AQP7	aquaporin 7 [Source:HGNC Symbol;Acc:HGNC:640]	protein_coding	0.00618381	-1.23016	-2.93585				22080	22653	22595	23082	22707	23037
ENSG00000186466		AQP7P1	aquaporin 7 pseudogene 1 [Source:HGNC Symbol;Acc:HGNC:32048]	unprocessed_pseudogene	0.0719563	0.214703	-0.285238	0.982544	0.740925	0.607713	13975	17844	14277	14141	17832	14283
ENSG00000181997		AQP7P2	aquaporin 7 pseudogene 2 [Source:HGNC Symbol;Acc:HGNC:32049]	unprocessed_pseudogene	0.0719649	0.457641	0.0579858				17562	19667	17809	17311	19628	17704
ENSG00000279688		AQP7P3	aquaporin 7 pseudogene 3 [Source:HGNC Symbol;Acc:HGNC:31976]	unprocessed_pseudogene	0.071961	-0.268377	0.414567				22128	22665	22318	21810	22723	22398
ENSG00000278122		AQP7P5	aquaporin 7 pseudogene 5 [Source:HGNC Symbol;Acc:HGNC:51836]	unprocessed_pseudogene	-0.917187	-0.21179	-0.292804				20924	20604	18358	20908	20973	18492
ENSG00000021776	9716	AQR	aquarius intron-binding spliceosomal factor [Source:HGNC Symbol;Acc:HGNC:29513]	protein_coding	0.241613	-0.366634	0.263934	0.271406	0.116633	0.24365	3695	4271	2303	3367	3869	2716
ENSG00000169083	367	AR	androgen receptor [Source:HGNC Symbol;Acc:HGNC:644]	protein_coding	0.446359	-0.570719	0.248832	0.0989453	0.0518496	0.423263	4657	6378	2312	4278	5468	3070
ENSG00000078061	369	ARAF	A-Raf proto-oncogene, serine/threonine kinase [Source:HGNC Symbol;Acc:HGNC:646]	protein_coding	0.0281007	0.19208	0.110906	0.947818	0.623965	0.782139	5624	4251	3985	5480	4311	3519
ENSG00000186635	116985	ARAP1	ArfGAP with RhoGAP domain, ankyrin repeat and PH domain 1 [Source:HGNC Symbol;Acc:HGNC:16925]	protein_coding	0.19206	0.44581	0.376014	0.632296	0.263456	0.31814	7488	4823	6913	6901	4477	6058
ENSG00000047365	116984	ARAP2	ArfGAP with RhoGAP domain, ankyrin repeat and PH domain 2 [Source:HGNC Symbol;Acc:HGNC:16924]	protein_coding	0.150345	-0.258162	0.443863	0.554736	0.315851	0.0321582	7505	9483	8233	6657	9260	8707
ENSG00000120318	64411	ARAP3	ArfGAP with RhoGAP domain, ankyrin repeat and PH domain 3 [Source:HGNC Symbol;Acc:HGNC:24097]	protein_coding	0.365898	0.00833997	0.354655	0.201323	0.986403	0.236197	4667	7272	6514	4064	6571	6459
ENSG00000198576	23237	ARC	activity regulated cytoskeleton associated protein [Source:HGNC Symbol;Acc:HGNC:648]	protein_coding	-0.0577742	0.579914	-0.50223	0.940312	0.304265	0.34616	6442	12261	7646	7578	12314	6755
ENSG00000095139	372	ARCN1	archain 1 [Source:HGNC Symbol;Acc:HGNC:649]	protein_coding	0.186046	-0.331121	0.0898835	0.133093	0.00880029	0.549001	750	503	782	777	447	920
ENSG00000109321	374	AREG	amphiregulin [Source:HGNC Symbol;Acc:HGNC:651]	protein_coding	-1.08476	-0.268403	-0.292798				20053	15696	19894	20071	16627	20085
ENSG00000119682	9870	AREL1	apoptosis resistant E3 ubiquitin protein ligase 1 [Source:HGNC Symbol;Acc:HGNC:20363]	protein_coding	0.435627	-0.283194	0.520078	0.0870787	0.366075	0.0433432	4370	4523	3952	3515	3685	4374
ENSG00000143761	375	ARF1	ADP ribosylation factor 1 [Source:HGNC Symbol;Acc:HGNC:652]	protein_coding	-0.184678	0.063903	-0.197444	0.327308	0.812086	0.31504	447	384	533	545	444	498
ENSG00000213137		ARF1P2	ADP ribosylation factor 1 pseudogene 2 [Source:HGNC Symbol;Acc:HGNC:39883]	processed_pseudogene	0.0719054	0.693347	1.29558				23276	23515	23500	22807	23505	23243
ENSG00000134287	377	ARF3	ADP ribosylation factor 3 [Source:HGNC Symbol;Acc:HGNC:654]	protein_coding	0.249326	-0.0378099	0.475517	0.305505	0.921175	0.0375856	1098	641	503	864	530	494
ENSG00000168374	378	ARF4	ADP ribosylation factor 4 [Source:HGNC Symbol;Acc:HGNC:655]	protein_coding	-0.117553	-0.24009	-0.0729999	0.615622	0.307264	0.786336	660	440	548	767	483	639
ENSG00000272146	106144532	ARF4-AS1	ARF4 antisense RNA 1 [Source:HGNC Symbol;Acc:HGNC:51593]	lncRNA	-0.820024	0.420856	-1.34481	0.0717866	0.4231	0.00179275	13054	13289	13131	13910	13849	12998
ENSG00000271525		ARF4P1	ADP ribosylation factor 4 pseudogene 1 [Source:HGNC Symbol;Acc:HGNC:657]	processed_pseudogene	-0.854572	-2.11599	-2.37165				22802	23113	22728	23386	23374	23364
ENSG00000236527		ARF4P2	ADP ribosylation factor 4 pseudogene 2 [Source:HGNC Symbol;Acc:HGNC:16599]	processed_pseudogene	2.503	1.84319	3.80983				21790	21778	21671	19829	20908	21173
ENSG00000004059	381	ARF5	ADP ribosylation factor 5 [Source:HGNC Symbol;Acc:HGNC:658]	protein_coding	-0.524373	0.161552	-0.41005	0.0108083	0.566077	0.0593361	1444	1400	3048	2066	1979	2709
ENSG00000165527	382	ARF6	ADP ribosylation factor 6 [Source:HGNC Symbol;Acc:HGNC:659]	protein_coding	0.208704	0.00123235	0.152352	0.0938852	0.995878	0.265566	2304	2896	3574	2230	2633	3471
ENSG00000101199	55738	ARFGAP1	ADP ribosylation factor GTPase activating protein 1 [Source:HGNC Symbol;Acc:HGNC:15852]	protein_coding	-0.0591418	0.459825	-0.48938	0.908919	0.293772	0.21881	4907	6359	6721	6132	6491	5880
ENSG00000149182	84364	ARFGAP2	ADP ribosylation factor GTPase activating protein 2 [Source:HGNC Symbol;Acc:HGNC:13504]	protein_coding	-0.033961	-0.0918685	0.0697965	0.859403	0.640405	0.710958	2922	2376	2758	2925	2454	2752
ENSG00000242247	26286	ARFGAP3	ADP ribosylation factor GTPase activating protein 3 [Source:HGNC Symbol;Acc:HGNC:661]	protein_coding	0.0244942	-0.147877	-0.128981	0.914429	0.479763	0.507588	3291	2682	3810	3667	2688	3966
ENSG00000066777	10565	ARFGEF1	ADP ribosylation factor guanine nucleotide exchange factor 1 [Source:HGNC Symbol;Acc:HGNC:15772]	protein_coding	0.308327	-0.422387	0.256864	0.0742149	0.0227864	0.16835	3418	2482	2068	3120	2090	2503
ENSG00000271966		ARFGEF1-DT	ARFGEF1 divergent transcript [Source:HGNC Symbol;Acc:HGNC:55237]	lncRNA	-0.236293	-0.07492	-0.374359	0.84794	0.950382	0.674955	14260	16194	15036	14527	16259	15187
ENSG00000124198	10564	ARFGEF2	ADP ribosylation factor guanine nucleotide exchange factor 2 [Source:HGNC Symbol;Acc:HGNC:15853]	protein_coding	0.344515	-0.297124	0.261694	0.0880584	0.214382	0.241412	5217	3726	4975	4821	3172	5403
ENSG00000112379	57221	ARFGEF3	ARFGEF family member 3 [Source:HGNC Symbol;Acc:HGNC:21213]	protein_coding	1.38379	-0.0704601	1.49701	5.2509e-11	0.828748	1.97569e-14	11811	12096	8188	10799	11060	8335
ENSG00000164144	27236	ARFIP1	ADP ribosylation factor interacting protein 1 [Source:HGNC Symbol;Acc:HGNC:21496]	protein_coding	-0.162632	-0.129587	-0.0137618	0.487075	0.650849	0.96193	4623	3614	6189	4797	3989	6401
ENSG00000132254	23647	ARFIP2	ADP ribosylation factor interacting protein 2 [Source:HGNC Symbol;Acc:HGNC:17160]	protein_coding	-0.183416	0.00448108	-0.0471125	0.278074	0.987404	0.839867	4670	3936	4871	4867	4313	4780
ENSG00000101246	10139	ARFRP1	ADP ribosylation factor related protein 1 [Source:HGNC Symbol;Acc:HGNC:662]	protein_coding	-0.215759	0.454604	-0.247507	0.604946	0.282271	0.568412	8907	8071	9607	9284	8431	9067
ENSG00000081181	384	ARG2	arginase 2 [Source:HGNC Symbol;Acc:HGNC:664]	protein_coding	-0.346978	-0.141854	-0.63075	0.261714	0.704441	0.011043	11659	12462	12095	12028	12724	12336
ENSG00000134884	55082	ARGLU1	arginine and glutamate rich 1 [Source:HGNC Symbol;Acc:HGNC:25482]	protein_coding	-0.0392841	0.154056	-0.654209	0.914821	0.667319	0.00932893	2420	4819	5627	3683	4907	5262
ENSG00000175220	392	ARHGAP1	Rho GTPase activating protein 1 [Source:HGNC Symbol;Acc:HGNC:673]	protein_coding	0.358428	0.0711961	0.687559	0.297711	0.890653	0.033446	5528	3133	2320	4325	2568	2138
ENSG00000071205	79658	ARHGAP10	Rho GTPase activating protein 10 [Source:HGNC Symbol;Acc:HGNC:26099]	protein_coding	0.219948	-0.420925	0.205859	0.19301	0.0423025	0.264899	9495	8482	10379	9201	8102	10908
ENSG00000198826	9824	ARHGAP11A	Rho GTPase activating protein 11A [Source:HGNC Symbol;Acc:HGNC:15783]	protein_coding	0.178457	-0.397512	0.384082	0.389537	0.0558295	0.043722	1816	1600	1424	1527	1454	1726
ENSG00000285077	89839	ARHGAP11B	Rho GTPase activating protein 11B [Source:HGNC Symbol;Acc:HGNC:15782]	protein_coding	0.107495	0.0593355	0.0322356	0.753105	0.893367	0.929816	10080	10599	10705	10000	10524	10750
ENSG00000247728		ARHGAP11B-DT	ARHGAP11B divergent transcript [Source:HGNC Symbol;Acc:HGNC:55586]	lncRNA	-0.0422842	-0.27952	0.135026	0.976614		0.920458	15467	15611	15334	15240	15646	15783
ENSG00000165322	94134	ARHGAP12	Rho GTPase activating protein 12 [Source:HGNC Symbol;Acc:HGNC:16348]	protein_coding	0.0944325	-0.113656	0.315982	0.642568	0.619406	0.0649668	2948	3322	4556	2580	3227	4666
ENSG00000075884	55843	ARHGAP15	Rho GTPase activating protein 15 [Source:HGNC Symbol;Acc:HGNC:21030]	protein_coding	-1.31692	-0.373605	-0.509969	0.306319	0.506782	0.261699	12693	15993	13350	13045	16517	13777
ENSG00000140750	55114	ARHGAP17	Rho GTPase activating protein 17 [Source:HGNC Symbol;Acc:HGNC:18239]	protein_coding	0.17762	-0.120869	0.360699	0.497575	0.705927	0.136442	5019	4986	4561	4385	4623	4692
ENSG00000146376	93663	ARHGAP18	Rho GTPase activating protein 18 [Source:HGNC Symbol;Acc:HGNC:21035]	protein_coding	-0.543625	-0.357325	-0.09105	0.0199494	0.260803	0.785352	6790	1772	9845	6975	2595	10306
ENSG00000213390	84986	ARHGAP19	Rho GTPase activating protein 19 [Source:HGNC Symbol;Acc:HGNC:23724]	protein_coding	0.282431	-0.122339	0.693009	0.121696	0.601373	6.27663e-06	2655	5344	1933	1801	4826	2004
ENSG00000269891		ARHGAP19-SLIT1	ARHGAP19-SLIT1 readthrough (NMD candidate) [Source:HGNC Symbol;Acc:HGNC:48348]	protein_coding	0.283764	-0.153397	0.708083	0.0652934	0.384455	1.79642e-09	6891	8979	5479	5479	8585	5750
ENSG00000137727	57569	ARHGAP20	Rho GTPase activating protein 20 [Source:HGNC Symbol;Acc:HGNC:18357]	protein_coding	-0.311372	-0.533081	0.337366	0.702784	8.8334e-06	0.00719456	7967	13674	7305	7350	13760	8315
ENSG00000107863	57584	ARHGAP21	Rho GTPase activating protein 21 [Source:HGNC Symbol;Acc:HGNC:23725]	protein_coding	0.477497	-0.0204899	0.455494	0.00698823	0.946572	0.0111985	595	1266	1294	479	943	1209
ENSG00000128805	58504	ARHGAP22	Rho GTPase activating protein 22 [Source:HGNC Symbol;Acc:HGNC:30320]	protein_coding	-0.229237	0.0888721	1.19449	0.523378	0.86033	0.00523283	13579	10468	11367	12880	10717	11457
ENSG00000275832	57636	ARHGAP23	Rho GTPase activating protein 23 [Source:HGNC Symbol;Acc:HGNC:29293]	protein_coding	0.299099	-0.0883586	0.0187871	0.431393	0.869366	0.969671	7234	6316	5532	7282	5723	5696
ENSG00000260781		ARHGAP23P1	Rho GTPase activating protein 23 pseudogene 1 [Source:HGNC Symbol;Acc:HGNC:45039]	transcribed_unprocessed_pseudogene	0.0719041	2.36991	-0.291333				23018	23289	23249	22979	23275	22359
ENSG00000138639	83478	ARHGAP24	Rho GTPase activating protein 24 [Source:HGNC Symbol;Acc:HGNC:25361]	protein_coding	0.107252	-0.0765201	-0.674239	0.75325	0.887284	0.189273	13702	10353	12755	14021	10215	12983
ENSG00000163219	9938	ARHGAP25	Rho GTPase activating protein 25 [Source:HGNC Symbol;Acc:HGNC:28951]	protein_coding	0.435744	-0.125929	0.672622	0.0512727	0.732777	0.00468555	11552	9819	11521	11079	9237	11725
ENSG00000145819	23092	ARHGAP26	Rho GTPase activating protein 26 [Source:HGNC Symbol;Acc:HGNC:17073]	protein_coding	0.381272	-0.593847	0.0622634	0.0923023	0.0126172	0.863849	10541	6857	6629	10481	6069	7773
ENSG00000226272	100874239	ARHGAP26-AS1	ARHGAP26 antisense RNA 1 [Source:HGNC Symbol;Acc:HGNC:40792]	lncRNA	-2.72129	0.693356	-0.29287				23451	22332	23415	23422	23440	23175
ENSG00000159314	201176	ARHGAP27	Rho GTPase activating protein 27 [Source:HGNC Symbol;Acc:HGNC:31813]	protein_coding	0.147576	0.55909	-0.665029	0.75048	0.218605	0.199522	13466	11778	12646	13822	11675	12368
ENSG00000215769	109286553	ARHGAP27P1-BPTFP1-KPNA2P3	ARHGAP27P1-BPTFP1-KPNA2P3 readthrough, transcribed pseudogene [Source:HGNC Symbol;Acc:HGNC:52873]	lncRNA	0.483972	0.542381	-0.302715	0.318634	0.29945	0.573709	12399	13044	12721	12564	12752	12437
ENSG00000088756	79822	ARHGAP28	Rho GTPase activating protein 28 [Source:HGNC Symbol;Acc:HGNC:25509]	protein_coding	0.735198	-0.220134	2.12813	0.639092	0.605425	0.341559	17894	17350	11794	17399	17045	12088
ENSG00000266441		ARHGAP28-AS1	ARHGAP28 antisense RNA 1 [Source:HGNC Symbol;Acc:HGNC:55320]	lncRNA	0.0719766	1.02099	-0.292799				20288	20384	16997	20322	20333	16407
ENSG00000137962	9411	ARHGAP29	Rho GTPase activating protein 29 [Source:HGNC Symbol;Acc:HGNC:30207]	protein_coding	0.306048	-0.512058	-0.0425143	0.137962	0.0192267	0.899653	9046	1852	4729	9107	1560	5636
ENSG00000226835	107985092	ARHGAP29-AS1	ARHGAP29 antisense RNA 1 [Source:HGNC Symbol;Acc:HGNC:54311]	lncRNA	0.0889302	0.666443	1.65203				19923	17597	19364	19408	17472	19183
ENSG00000186517	257106	ARHGAP30	Rho GTPase activating protein 30 [Source:HGNC Symbol;Acc:HGNC:27414]	protein_coding	-0.403987	-1.55139	-1.04252				17492	17504	17835	18120	17815	18864
ENSG00000031081	57514	ARHGAP31	Rho GTPase activating protein 31 [Source:HGNC Symbol;Acc:HGNC:29216]	protein_coding	0.282195	-0.0641757	0.72337	0.242469	0.856168	0.000549165	4784	5203	1779	3507	4659	1756
ENSG00000241155	100874246	ARHGAP31-AS1	ARHGAP31 antisense RNA 1 [Source:HGNC Symbol;Acc:HGNC:41235]	lncRNA	-0.279796	-0.0965636	-0.0468479	0.715265	0.91805	0.948339	13141	14328	13837	13135	14580	14055
ENSG00000134909	9743	ARHGAP32	Rho GTPase activating protein 32 [Source:HGNC Symbol;Acc:HGNC:17399]	protein_coding	0.478603	-0.171395	0.348281	0.0555301	0.60889	0.200714	6156	6845	4689	5504	5910	4906
ENSG00000004777	115703	ARHGAP33	Rho GTPase activating protein 33 [Source:HGNC Symbol;Acc:HGNC:23085]	protein_coding	-0.0559881	0.588627	-0.123882	0.932513	0.272122	0.849644	5051	9733	5565	5628	9820	4418
ENSG00000160007	2909	ARHGAP35	Rho GTPase activating protein 35 [Source:HGNC Symbol;Acc:HGNC:4591]	protein_coding	0.354018	-0.189671	0.379138	0.183847	0.575302	0.169677	727	1095	444	617	874	491
ENSG00000147799	80728	ARHGAP39	Rho GTPase activating protein 39 [Source:HGNC Symbol;Acc:HGNC:29351]	protein_coding	-0.264217	0.947537	-0.264936	0.659791	0.08199	0.67126	9722	10626	10295	10093	10892	9257
ENSG00000089820	393	ARHGAP4	Rho GTPase activating protein 4 [Source:HGNC Symbol;Acc:HGNC:674]	protein_coding	-0.772799	0.0256278	-0.568878	0.000658125	0.948435	0.0176797	4802	4124	5266	6015	5558	5168
ENSG00000165895	143872	ARHGAP42	Rho GTPase activating protein 42 [Source:HGNC Symbol;Acc:HGNC:26545]	protein_coding	0.294228	-0.333329	0.413357	0.0679432	0.0657179	0.00552413	2728	6918	6006	2207	6384	6582
ENSG00000248027	100128386	ARHGAP42-AS1	ARHGAP42 antisense RNA 1 [Source:HGNC Symbol;Acc:HGNC:54801]	lncRNA	0.403803	-0.404854	1.06631			0.25627	15989	16628	15751	15147	16447	16139
ENSG00000006740	9912	ARHGAP44	Rho GTPase activating protein 44 [Source:HGNC Symbol;Acc:HGNC:29096]	protein_coding	-1.28119	-0.14588	0.379781	0.350338	0.869662	0.831847	17252	17106	13660	17041	17571	13938
ENSG00000180448	23526	ARHGAP45	Rho GTPase activating protein 45 [Source:HGNC Symbol;Acc:HGNC:17102]	protein_coding	0.105587	1.91923	1.66792	0.907577	0.0153614	0.0224318	14659	12161	14798	13521	12149	13762
ENSG00000100852	394	ARHGAP5	Rho GTPase activating protein 5 [Source:HGNC Symbol;Acc:HGNC:675]	protein_coding	0.439714	-0.475518	0.233338	0.02971	0.0325346	0.312014	1642	3316	2020	1526	2677	2522
ENSG00000258655		ARHGAP5-AS1	ARHGAP5 antisense RNA 1 (head to head) [Source:HGNC Symbol;Acc:HGNC:20279]	lncRNA	0.0209623	-0.0495606	-0.0200285	0.969502	0.920058	0.961772	11918	12845	11648	11950	12821	11790
ENSG00000047648	395	ARHGAP6	Rho GTPase activating protein 6 [Source:HGNC Symbol;Acc:HGNC:676]	protein_coding	1.33722	0.339001	0.282517	0.0001712	0.0391875	0.0521487	8479	13369	9303	7944	12715	8813
ENSG00000241484	23779	ARHGAP8	Rho GTPase activating protein 8 [Source:HGNC Symbol;Acc:HGNC:677]	protein_coding	1.90523	-0.268409	-0.187301				18609	20194	20437	18640	19306	20515
ENSG00000123329	64333	ARHGAP9	Rho GTPase activating protein 9 [Source:HGNC Symbol;Acc:HGNC:14130]	protein_coding	-0.266171	-0.281416	0.0626961				16690	18040	16006	16325	18164	16312
ENSG00000141522	396	ARHGDIA	Rho GDP dissociation inhibitor alpha [Source:HGNC Symbol;Acc:HGNC:678]	protein_coding	-0.319122	0.672695	-0.309213	0.544178	0.202843	0.58195	596	556	968	859	762	635
ENSG00000111348	397	ARHGDIB	Rho GDP dissociation inhibitor beta [Source:HGNC Symbol;Acc:HGNC:679]	protein_coding	-0.0953425	0.0693685	0.32981	0.850561	0.907518	0.690921	15067	13277	12933	14879	13355	13040
ENSG00000242173	398	ARHGDIG	Rho GDP dissociation inhibitor gamma [Source:HGNC Symbol;Acc:HGNC:680]	protein_coding	2.51559	0.40271	-0.697594	0.229262	0.542783	0.148574	12419	17318	14007	12968	16894	13903
ENSG00000076928	9138	ARHGEF1	Rho guanine nucleotide exchange factor 1 [Source:HGNC Symbol;Acc:HGNC:681]	protein_coding	-0.173195	0.604857	-0.278257	0.74303	0.215983	0.594556	6542	6839	6680	7250	7186	5554
ENSG00000104728	9639	ARHGEF10	Rho guanine nucleotide exchange factor 10 [Source:HGNC Symbol;Acc:HGNC:14103]	protein_coding	0.401804	0.0370512	0.108501	0.0576044	0.917732	0.697343	6321	5184	3778	6169	4418	3586
ENSG00000074964	55160	ARHGEF10L	Rho guanine nucleotide exchange factor 10 like [Source:HGNC Symbol;Acc:HGNC:25540]	protein_coding	-0.0551372	0.407198	-0.1625	0.919566	0.395312	0.754372	8405	8772	8336	8803	8850	7711
ENSG00000132694	9826	ARHGEF11	Rho guanine nucleotide exchange factor 11 [Source:HGNC Symbol;Acc:HGNC:14580]	protein_coding	0.164197	-0.255599	0.11794	0.586896	0.41765	0.722384	3369	5959	3244	3309	5622	3598
ENSG00000196914	23365	ARHGEF12	Rho guanine nucleotide exchange factor 12 [Source:HGNC Symbol;Acc:HGNC:14193]	protein_coding	0.436341	-0.37439	0.449173	0.0591569	0.166662	0.0593361	788	685	549	633	482	693
ENSG00000130762	27237	ARHGEF16	Rho guanine nucleotide exchange factor 16 [Source:HGNC Symbol;Acc:HGNC:15515]	protein_coding	1.46605	0.603697	-1.10533			0.295561	15201	18111	16154	16103	17717	15732
ENSG00000110237	9828	ARHGEF17	Rho guanine nucleotide exchange factor 17 [Source:HGNC Symbol;Acc:HGNC:21726]	protein_coding	0.0863911	0.486007	-0.0323057	0.839999	0.202882	0.942501	5377	7452	7966	5616	7301	7151
ENSG00000257038		ARHGEF17-AS1	ARHGEF17 antisense RNA 1 [Source:HGNC Symbol;Acc:HGNC:55485]	lncRNA	-1.52735	0.347025	-0.899404				15814	16934	18312	16481	17885	18384
ENSG00000104880	23370	ARHGEF18	Rho/Rac guanine nucleotide exchange factor 18 [Source:HGNC Symbol;Acc:HGNC:17090]	protein_coding	0.127162	0.364113	0.058294	0.77668	0.406174	0.915702	4685	5097	4178	4762	4930	3405
ENSG00000267852		ARHGEF18-AS1	ARHGEF18 antisense RNA 1 [Source:HGNC Symbol;Acc:HGNC:55284]	lncRNA	2.93504	-0.35481	0.668956				21934	21918	20755	21531	20786	20759
ENSG00000142632	128272	ARHGEF19	Rho guanine nucleotide exchange factor 19 [Source:HGNC Symbol;Acc:HGNC:26604]	protein_coding	0.0112697	0.157337	-0.0279602	0.982544	0.835489	0.961151	13177	11915	14011	13184	11929	14046
ENSG00000116584	9181	ARHGEF2	Rho/Rac guanine nucleotide exchange factor 2 [Source:HGNC Symbol;Acc:HGNC:682]	protein_coding	0.265744	-0.0216956	0.271429	0.404895	0.96332	0.412934	2120	5213	2021	1912	4681	1948
ENSG00000240771	115557	ARHGEF25	Rho guanine nucleotide exchange factor 25 [Source:HGNC Symbol;Acc:HGNC:30275]	protein_coding	0.459811	0.40197	0.149133	0.00257626	0.0184781	0.364693	6538	9713	9468	6269	9158	8959
ENSG00000114790	26084	ARHGEF26	Rho guanine nucleotide exchange factor 26 [Source:HGNC Symbol;Acc:HGNC:24490]	protein_coding	-0.068049	-0.0576743	0.326874	0.801882	0.859303	0.139068	5949	7334	3176	5343	7359	3179
ENSG00000243069	100507524	ARHGEF26-AS1	ARHGEF26 antisense RNA 1 [Source:HGNC Symbol;Acc:HGNC:41048]	lncRNA	-0.39302	0.180085	0.244184	0.45093	0.683077	0.591868	13057	13866	11981	12853	14188	11975
ENSG00000214944	64283	ARHGEF28	Rho guanine nucleotide exchange factor 28 [Source:HGNC Symbol;Acc:HGNC:30322]	protein_coding	0.332505	-0.236278	0.273743	0.0500759	0.327121	0.13683	9765	9127	10724	9391	8592	11026
ENSG00000224276	107985210	ARHGEF2-AS1	ARHGEF2 antisense RNA 1 [Source:HGNC Symbol;Acc:HGNC:40082]	lncRNA	1.0337	-0.992352	-0.292865				23106	23084	21933	23139	22709	22378
ENSG00000273002	107985209	ARHGEF2-AS2	ARHGEF2 antisense RNA 2 [Source:HGNC Symbol;Acc:HGNC:55175]	lncRNA	0.127897	-0.0678332	-0.22685	0.89882	0.953692	0.774178	14166	15578	15343	14294	15502	15570
ENSG00000163947	50650	ARHGEF3	Rho guanine nucleotide exchange factor 3 [Source:HGNC Symbol;Acc:HGNC:683]	protein_coding	0.223177	-0.0804204	0.335794	0.0702941	0.659607	0.00362592	5307	5953	7554	4709	5505	7671
ENSG00000214694	100271715	ARHGEF33	Rho guanine nucleotide exchange factor 33 [Source:HGNC Symbol;Acc:HGNC:37252]	protein_coding	0.23381	0.344792	0.289493				16896	17431	17454	16521	17379	17359
ENSG00000204959		ARHGEF34P	Rho guanine nucleotide exchange factor 34, pseudogene [Source:HGNC Symbol;Acc:HGNC:38086]	unprocessed_pseudogene	0.489461	-0.268406	-0.292808				21359	19510	21283	21333	19193	21417
ENSG00000213214	445328	ARHGEF35	Rho guanine nucleotide exchange factor 35 [Source:HGNC Symbol;Acc:HGNC:33846]	protein_coding	-0.3646	-0.268409	-0.292809				20990	17956	20876	20974	18543	21021
ENSG00000183111	389337	ARHGEF37	Rho guanine nucleotide exchange factor 37 [Source:HGNC Symbol;Acc:HGNC:34430]	protein_coding	1.52116	1.20552	2.70578	1.36335e-13	7.16063e-08	6.45966e-19	13037	9973	10597	11656	7753	9062
ENSG00000236699	54848	ARHGEF38	Rho guanine nucleotide exchange factor 38 [Source:HGNC Symbol;Acc:HGNC:25968]	protein_coding	3.49424	-2.05243	-1.76188				20298	21707	20926	21082	20389	21706
ENSG00000137135	84904	ARHGEF39	Rho guanine nucleotide exchange factor 39 [Source:HGNC Symbol;Acc:HGNC:25909]	protein_coding	0.0714554	0.210082	0.327089	0.772047	0.476348	0.10538	9664	9384	11371	9220	9238	11332
ENSG00000136002	50649	ARHGEF4	Rho guanine nucleotide exchange factor 4 [Source:HGNC Symbol;Acc:HGNC:684]	protein_coding	-0.134924	-0.157222	-0.468651	0.690007	0.677563	0.385747	13170	9163	9494	13388	9349	9812
ENSG00000165801	55701	ARHGEF40	Rho guanine nucleotide exchange factor 40 [Source:HGNC Symbol;Acc:HGNC:25516]	protein_coding	-0.122341	0.0627145	-0.0582311	0.742731	0.896018	0.897538	2328	4232	3169	2611	4509	2979
ENSG00000233221		ARHGEF4-AS1	ARHGEF4 antisense RNA 1 [Source:HGNC Symbol;Acc:HGNC:55716]	lncRNA	-0.162614	1.68676	-0.292431				19237	17102	18590	19248	17395	17917
ENSG00000050327	7984	ARHGEF5	Rho guanine nucleotide exchange factor 5 [Source:HGNC Symbol;Acc:HGNC:13209]	protein_coding	0.806352	0.693387	-0.292804	0.20267	0.848049	0.929776	19012	14018	18893	19074	13274	18834
ENSG00000129675	9459	ARHGEF6	Rac/Cdc42 guanine nucleotide exchange factor 6 [Source:HGNC Symbol;Acc:HGNC:685]	protein_coding	0.302287	-0.126632	0.527834	0.0554241	0.510434	6.09792e-05	2378	7533	2807	1779	7043	2892
ENSG00000102606	8874	ARHGEF7	Rho guanine nucleotide exchange factor 7 [Source:HGNC Symbol;Acc:HGNC:15607]	protein_coding	0.328508	0.102116	0.248252	0.0589829	0.669367	0.180225	2139	5107	3636	1942	4496	3343
ENSG00000235875	100874238	ARHGEF7-AS2	ARHGEF7 antisense RNA 2 [Source:HGNC Symbol;Acc:HGNC:40717]	lncRNA	0.0719655	-0.834324	-0.168825				15568	19125	17138	15584	19109	17662
ENSG00000131089	23229	ARHGEF9	Cdc42 guanine nucleotide exchange factor 9 [Source:HGNC Symbol;Acc:HGNC:14561]	protein_coding	0.320787	0.00689776	0.633921	0.0497912	0.978684	3.45384e-07	4371	8799	1736	3298	8394	1641
ENSG00000117713	8289	ARID1A	AT-rich interaction domain 1A [Source:HGNC Symbol;Acc:HGNC:11110]	protein_coding	0.281045	-0.117088	0.340399	0.366176	0.780196	0.281269	1930	2923	1610	1679	2545	1628
ENSG00000049618	57492	ARID1B	AT-rich interaction domain 1B [Source:HGNC Symbol;Acc:HGNC:18040]	protein_coding	0.375908	-0.137487	0.419957	0.144727	0.694372	0.111764	3449	4363	2852	2870	3668	2945
ENSG00000189079	196528	ARID2	AT-rich interaction domain 2 [Source:HGNC Symbol;Acc:HGNC:18037]	protein_coding	0.321437	-0.370957	0.45477	0.107315	0.0903998	0.0174043	4412	6858	3940	3646	6237	4551
ENSG00000116017	1820	ARID3A	AT-rich interaction domain 3A [Source:HGNC Symbol;Acc:HGNC:3031]	protein_coding	1.11901	1.0223	0.733704	0.00120386	0.023462	0.0455594	11175	11529	13035	10551	10597	12462
ENSG00000179361	10620	ARID3B	AT-rich interaction domain 3B [Source:HGNC Symbol;Acc:HGNC:14350]	protein_coding	0.340171	-0.214326	0.0226983	0.455809	0.695827	0.964698	12088	13122	12744	12100	12900	13090
ENSG00000205143	138715	ARID3C	AT-rich interaction domain 3C [Source:HGNC Symbol;Acc:HGNC:21209]	protein_coding	-0.0414454	0.460186	-0.198904				17083	15929	16877	17115	16192	16816
ENSG00000032219	5926	ARID4A	AT-rich interaction domain 4A [Source:HGNC Symbol;Acc:HGNC:9885]	protein_coding	0.156298	-0.184951	0.44031	0.422009	0.402053	0.00677977	7221	8405	8185	6398	8159	8504
ENSG00000054267	51742	ARID4B	AT-rich interaction domain 4B [Source:HGNC Symbol;Acc:HGNC:15550]	protein_coding	0.0821775	-0.155536	0.297601	0.637582	0.384455	0.0393726	2240	2875	2586	1978	2809	2678
ENSG00000196843	10865	ARID5A	AT-rich interaction domain 5A [Source:HGNC Symbol;Acc:HGNC:17361]	protein_coding	-0.254052	0.703186	-0.432045	0.571318	0.100329	0.30765	9107	9776	9792	9719	10068	8969
ENSG00000150347	84159	ARID5B	AT-rich interaction domain 5B [Source:HGNC Symbol;Acc:HGNC:17362]	protein_coding	0.457549	-0.521896	0.708771	0.0426803	0.0368951	0.00090791	7164	5241	5072	5882	4302	6027
ENSG00000166233	25820	ARIH1	ariadne RBR E3 ubiquitin protein ligase 1 [Source:HGNC Symbol;Acc:HGNC:689]	protein_coding	0.267882	-0.257959	0.212241	0.137532	0.213319	0.280421	3688	4431	3503	3437	3935	3893
ENSG00000177479	10425	ARIH2	ariadne RBR E3 ubiquitin protein ligase 2 [Source:HGNC Symbol;Acc:HGNC:690]	protein_coding	0.0229713	-0.266397	0.0692064	0.904509	0.0761979	0.691269	2788	3729	1900	2803	3744	2158
ENSG00000221883		ARIH2OS	ARIH2 opposite strand lncRNA [Source:HGNC Symbol;Acc:HGNC:34425]	lncRNA	-0.615163	0.341398	-0.108824	0.313146	0.57515	0.88072	13348	14147	13007	13353	14516	12914
ENSG00000266296		ARIH2P1	ariadne RBR E3 ubiquitin protein ligase 2 pseudogene 1 [Source:HGNC Symbol;Acc:HGNC:31732]	processed_pseudogene	-2.08555	-0.268434	0.0964019				21707	21890	22447	21594	22560	22545
ENSG00000120805	400	ARL1	ADP ribosylation factor like GTPase 1 [Source:HGNC Symbol;Acc:HGNC:692]	protein_coding	-0.574153	-0.19992	-0.220397	0.0639193	0.636466	0.568412	3155	2437	3466	3755	3304	3748
ENSG00000175414	285598	ARL10	ADP ribosylation factor like GTPase 10 [Source:HGNC Symbol;Acc:HGNC:22042]	protein_coding	1.27341	0.359105	0.923537	9.76749e-22	0.0526651	1.43251e-11	3489	4859	3235	2153	2709	2533
ENSG00000169379	200894	ARL13B	ADP ribosylation factor like GTPase 13B [Source:HGNC Symbol;Acc:HGNC:25419]	protein_coding	0.0113626	-0.318533	-0.0512007	0.970498	0.159388	0.856494	7696	6320	6718	7760	6319	7328
ENSG00000152219	120534	ARL14EP	ADP ribosylation factor like GTPase 14 effector protein [Source:HGNC Symbol;Acc:HGNC:26798]	protein_coding	-0.160545	-0.0836035	-0.019346	0.61591	0.842202	0.95866	6923	6924	7439	6995	7190	7591
ENSG00000254532		ARL14EP-DT	ARL14EP divergent transcript [Source:HGNC Symbol;Acc:HGNC:55517]	lncRNA	1.20073	-0.308786	-0.0585755				17937	17974	17555	17860	17007	17964
ENSG00000185305	54622	ARL15	ADP ribosylation factor like GTPase 15 [Source:HGNC Symbol;Acc:HGNC:25945]	protein_coding	0.337554	-0.192883	0.189977	0.0831233	0.454503	0.379926	8656	9571	9870	8328	9109	10210
ENSG00000214087	339231	ARL16	ADP ribosylation factor like GTPase 16 [Source:HGNC Symbol;Acc:HGNC:27902]	protein_coding	-1.0692	0.111298	-0.723844	0.000229723	0.820816	0.0208512	5817	3862	6884	7221	5816	6654
ENSG00000185829	51326	ARL17A	ADP ribosylation factor like GTPase 17A [Source:HGNC Symbol;Acc:HGNC:24096]	protein_coding	0.142708	-0.361431	0.188915	0.750067	0.470176	0.686675	12342	12152	12831	12197	12101	13191
ENSG00000228696	51326	ARL17B	ADP ribosylation factor like GTPase 17B [Source:HGNC Symbol;Acc:HGNC:32387]	protein_coding	0.0445465	0.0862649	-0.948407	0.920827	0.862979	0.0404953	13724	12636	12688	14280	12638	12761
ENSG00000213465	402	ARL2	ADP ribosylation factor like GTPase 2 [Source:HGNC Symbol;Acc:HGNC:693]	protein_coding	-0.503718	0.212904	-0.479225	0.0467551	0.527205	0.0698431	5497	4270	6832	6510	5292	6437
ENSG00000102931	23568	ARL2BP	ADP ribosylation factor like GTPase 2 binding protein [Source:HGNC Symbol;Acc:HGNC:17146]	protein_coding	-0.121388	-0.0578732	0.0366554	0.476015	0.800404	0.868328	1658	1683	2116	1761	1848	2082
ENSG00000273003		ARL2-SNX15	ARL2-SNX15 readthrough (NMD candidate) [Source:HGNC Symbol;Acc:HGNC:49197]	protein_coding	-0.173628	0.0958307	-0.0498262	0.371758	0.699794	0.846525	4518	3467	4776	4732	3851	4490
ENSG00000138175	403	ARL3	ADP ribosylation factor like GTPase 3 [Source:HGNC Symbol;Acc:HGNC:694]	protein_coding	-0.769862	-0.124814	-0.217669	0.0106078	0.789853	0.572811	2170	2321	3924	2647	3499	4060
ENSG00000122644	10124	ARL4A	ADP ribosylation factor like GTPase 4A [Source:HGNC Symbol;Acc:HGNC:695]	protein_coding	-0.232602	-0.239172	0.221035	0.284752	0.352471	0.33665	4216	4101	6934	3953	4588	7346
ENSG00000248780		ARL4AP2	ADP ribosylation factor like GTPase 4A pseudogene 2 [Source:HGNC Symbol;Acc:HGNC:32379]	processed_pseudogene	-0.249278	-0.268413	0.364671				20619	19971	21249	20436	20261	21370
ENSG00000218996		ARL4AP5	ADP ribosylation factor like GTPase 4A pseudogene 5 [Source:HGNC Symbol;Acc:HGNC:52374]	processed_pseudogene	0.208644	-0.182522	1.02172				17892	17157	17009	17312	17086	17567
ENSG00000188042	10123	ARL4C	ADP ribosylation factor like GTPase 4C [Source:HGNC Symbol;Acc:HGNC:698]	protein_coding	0.398929	0.0418606	0.322175	0.0570948	0.904171	0.149468	1554	3004	1914	1354	2429	1780
ENSG00000175906	379	ARL4D	ADP ribosylation factor like GTPase 4D [Source:HGNC Symbol;Acc:HGNC:656]	protein_coding	-0.697132	0.0887723	-0.205975	0.00240019	0.827656	0.468988	11455	11140	12010	11573	11705	12062
ENSG00000162980	26225	ARL5A	ADP ribosylation factor like GTPase 5A [Source:HGNC Symbol;Acc:HGNC:696]	protein_coding	0.10579	-0.279502	-0.0418535	0.674042	0.246255	0.892684	2858	5303	4090	3072	5131	4536
ENSG00000228431		ARL5AP3	ARL5A pseudogene 3 [Source:HGNC Symbol;Acc:HGNC:43935]	processed_pseudogene	0.0719497	1.4651	-0.203603				22488	23021	22974	22467	23006	22478
ENSG00000165997	221079	ARL5B	ADP ribosylation factor like GTPase 5B [Source:HGNC Symbol;Acc:HGNC:23052]	protein_coding	0.0926117	-0.477215	-0.193554	0.773235	0.0989798	0.528223	2765	4321	5465	3263	4200	6336
ENSG00000141748	390790	ARL5C	ADP ribosylation factor like GTPase 5C [Source:HGNC Symbol;Acc:HGNC:31111]	protein_coding	1.01843	-0.268425	-3.25898				21530	22432	22673	22735	22154	22769
ENSG00000113966	84100	ARL6	ADP ribosylation factor like GTPase 6 [Source:HGNC Symbol;Acc:HGNC:13210]	protein_coding	-0.0650256	-0.0812756	0.226968	0.904926	0.899931	0.648445	9956	8882	10272	9726	8906	10475
ENSG00000170540	23204	ARL6IP1	ADP ribosylation factor like GTPase 6 interacting protein 1 [Source:HGNC Symbol;Acc:HGNC:697]	protein_coding	-0.145358	-0.19877	0.254804	0.511442	0.407384	0.227898	252	261	151	211	290	175
ENSG00000225355		ARL6IP1P2	ADP ribosylation factor like GTPase 6 interacting protein 1 pseudogene 2 [Source:HGNC Symbol;Acc:HGNC:44971]	processed_pseudogene	0.142277	1.25386	-3.60994				20727	21138	21289	21772	21110	20850
ENSG00000182196	51329	ARL6IP4	ADP ribosylation factor like GTPase 6 interacting protein 4 [Source:HGNC Symbol;Acc:HGNC:18076]	protein_coding	-0.540759	0.37415	-0.151287	0.0419787	0.240797	0.66273	2629	2964	3671	3013	3889	2960
ENSG00000144746	10550	ARL6IP5	ADP ribosylation factor like GTPase 6 interacting protein 5 [Source:HGNC Symbol;Acc:HGNC:16937]	protein_coding	-0.133942	-0.0328632	-0.0215039	0.643252	0.93639	0.948442	2327	702	1851	2527	785	1794
ENSG00000177917	151188	ARL6IP6	ADP ribosylation factor like GTPase 6 interacting protein 6 [Source:HGNC Symbol;Acc:HGNC:24048]	protein_coding	-0.681433	0.182652	-0.463202	0.00870625	0.61785	0.0986585	4197	4717	7000	5305	5987	6643
ENSG00000143862	127829	ARL8A	ADP ribosylation factor like GTPase 8A [Source:HGNC Symbol;Acc:HGNC:25192]	protein_coding	0.100256	0.197057	-0.023812	0.708891	0.456904	0.933988	4576	7842	5237	4750	7695	4787
ENSG00000134108	55207	ARL8B	ADP ribosylation factor like GTPase 8B [Source:HGNC Symbol;Acc:HGNC:25564]	protein_coding	0.116027	-0.151979	-0.0508588	0.658258	0.593026	0.873076	2436	2295	2015	2665	2196	2120
ENSG00000196503	132946	ARL9	ADP ribosylation factor like GTPase 9 [Source:HGNC Symbol;Acc:HGNC:23592]	protein_coding	-0.137545	-0.268407	-1.31114	0.816385	0.944503	0.434634	17489	13641	18247	18092	13752	18532
ENSG00000260896	100996425	ARLNC1	androgen receptor regulated long noncoding RNA 1 [Source:HGNC Symbol;Acc:HGNC:53032]	lncRNA	-0.162304	-1.55528	-0.786736	0.897647		0.463147	14780	14998	15986	15279	15218	17102
ENSG00000104442	55156	ARMC1	armadillo repeat containing 1 [Source:HGNC Symbol;Acc:HGNC:17684]	protein_coding	-0.410686	-0.338554	-0.325954	0.166576	0.339419	0.317632	3043	2429	4562	3833	3131	5090
ENSG00000170632	83787	ARMC10	armadillo repeat containing 10 [Source:HGNC Symbol;Acc:HGNC:21706]	protein_coding	-0.14234	-0.213488	-0.166326	0.598426	0.469417	0.553307	4554	3624	6131	5008	3931	6481
ENSG00000178660		ARMC10P1	armadillo repeat containing 10 pseudogene 1 [Source:HGNC Symbol;Acc:HGNC:43646]	processed_pseudogene	-0.297544	-1.60457	-0.294621				16437	16087	16534	16639	16144	17496
ENSG00000157343	221481	ARMC12	armadillo repeat containing 12 [Source:HGNC Symbol;Acc:HGNC:21099]	protein_coding	0.240702	-0.365614	-0.028047	0.777925	0.594136	0.963893	13471	15520	14285	13452	15354	14705
ENSG00000118690	84071	ARMC2	armadillo repeat containing 2 [Source:HGNC Symbol;Acc:HGNC:23045]	protein_coding	-0.402576	0.137559	0.0679736	0.187194	0.778471	0.88348	11922	11142	12438	11880	11475	12472
ENSG00000165309	219681	ARMC3	armadillo repeat containing 3 [Source:HGNC Symbol;Acc:HGNC:30964]	protein_coding	0.116878	0.693383	2.58214	0.883874	0.847275	0.186315	18660	14517	18838	17496	14440	18818
ENSG00000140691	79798	ARMC5	armadillo repeat containing 5 [Source:HGNC Symbol;Acc:HGNC:25781]	protein_coding	-0.241338	0.96513	-0.445548	0.711303	0.0951288	0.461394	10241	10949	10622	10716	11212	9631
ENSG00000105676	93436	ARMC6	armadillo repeat containing 6 [Source:HGNC Symbol;Acc:HGNC:25049]	protein_coding	-0.50845	0.349176	-0.53003	0.129726	0.39226	0.124829	3334	6029	5733	4577	7001	5068
ENSG00000125449	79637	ARMC7	armadillo repeat containing 7 [Source:HGNC Symbol;Acc:HGNC:26168]	protein_coding	0.114155	-0.278257	-0.00642625	0.634387	0.215955	0.981038	10085	10102	8987	10051	9988	9433
ENSG00000114098	25852	ARMC8	armadillo repeat containing 8 [Source:HGNC Symbol;Acc:HGNC:24999]	protein_coding	-0.126752	-0.27755	-0.113017	0.530355	0.173413	0.609112	3936	2268	3056	4271	2510	3456
ENSG00000135931	80210	ARMC9	armadillo repeat containing 9 [Source:HGNC Symbol;Acc:HGNC:20730]	protein_coding	0.0956599	-0.158355	0.212708	0.496133	0.308363	0.10999	7881	6206	7077	7531	6052	7374
ENSG00000126947	51309	ARMCX1	armadillo repeat containing X-linked 1 [Source:HGNC Symbol;Acc:HGNC:18073]	protein_coding	-0.139488	0.262553	-0.0290846	0.482958	0.347711	0.914379	8441	8175	11483	8454	8372	11419
ENSG00000184867	9823	ARMCX2	armadillo repeat containing X-linked 2 [Source:HGNC Symbol;Acc:HGNC:16869]	protein_coding	0.44001	0.290473	0.30721	0.0197942	0.331889	0.126003	6057	7730	11263	5434	6891	11178
ENSG00000102401	51566	ARMCX3	armadillo repeat containing X-linked 3 [Source:HGNC Symbol;Acc:HGNC:24065]	protein_coding	0.301867	0.130461	0.399923	0.111493	0.596006	0.0324936	3401	4257	1662	2853	3778	1427
ENSG00000228275		ARMCX3-AS1	ARMCX3 antisense RNA 1 [Source:HGNC Symbol;Acc:HGNC:41038]	lncRNA	3.72317	0.225807	-0.528527				19436	20453	19153	19523	19210	19019
ENSG00000196440	100131755	ARMCX4	armadillo repeat containing X-linked 4 [Source:HGNC Symbol;Acc:HGNC:28615]	protein_coding	0.469932	-0.183042	0.648662	0.161069	0.673737	0.0517108	10517	10181	5348	9925	9654	5650
ENSG00000125962	64860	ARMCX5	armadillo repeat containing X-linked 5 [Source:HGNC Symbol;Acc:HGNC:25772]	protein_coding	-0.163815	-0.00156918	0.371703	0.477461	0.99703	0.0661421	7662	8600	8127	7025	8786	8164
ENSG00000271147		ARMCX5-GPRASP2	ARMCX5-GPRASP2 readthrough [Source:HGNC Symbol;Acc:HGNC:42000]	lncRNA	-0.0111971	-0.05695	0.428223	0.966849	0.830965	0.00852952	8843	9107	8415	8183	9085	8528
ENSG00000198960	54470	ARMCX6	armadillo repeat containing X-linked 6 [Source:HGNC Symbol;Acc:HGNC:26094]	protein_coding	-0.493722	0.174403	-0.172103	0.0282453	0.557337	0.540163	7684	6895	5471	7946	7708	5050
ENSG00000204072		ARMCX7P	armadillo repeat containing X-linked 7, pseudogene [Source:HGNC Symbol;Acc:HGNC:49917]	transcribed_unprocessed_pseudogene	-0.864393	2.08082	-2.41802				19784	21176	20953	20933	21484	20119
ENSG00000198520	339541	ARMH1	armadillo like helical domain containing 1 [Source:HGNC Symbol;Acc:HGNC:34345]	protein_coding	-0.0715141	-0.111005	0.323178	0.920827	0.899931	0.745073	15606	14072	14361	15359	14124	14549
ENSG00000260286	101928603	ARMH2	armadillo like helical domain containing 2 [Source:HGNC Symbol;Acc:HGNC:49394]	protein_coding	-0.739872	-0.268413	-1.25645				21540	20256	21840	21939	20820	21943
ENSG00000120029	79591	ARMH3	armadillo like helical domain containing 3 [Source:HGNC Symbol;Acc:HGNC:25788]	protein_coding	0.220984	-0.18416	0.273369	0.147179	0.317617	0.0748683	6259	5889	6197	5756	5451	6512
ENSG00000139971	145407	ARMH4	armadillo like helical domain containing 4 [Source:HGNC Symbol;Acc:HGNC:19846]	protein_coding	-0.0683186	-0.263811	0.427782	0.723185	0.119092	0.00171456	5670	7764	5392	4853	7842	5884
ENSG00000254636	387715	ARMS2	age-related maculopathy susceptibility 2 [Source:HGNC Symbol;Acc:HGNC:32685]	protein_coding	-2.46323	-0.268448	-3.00506				22000	21969	22897	22966	22951	22979
ENSG00000146476	79624	ARMT1	acidic residue methyltransferase 1 [Source:HGNC Symbol;Acc:HGNC:17872]	protein_coding	-0.28372	-0.369655	-0.0791419	0.337658	0.264002	0.842075	5790	4136	7001	6054	4765	7655
ENSG00000235072		ARNILA	androgen receptor negatively regulated lncRNA [Source:HGNC Symbol;Acc:HGNC:54484]	lncRNA	0.98445	0.157008	0.923351				18520	19253	16747	17491	19016	16710
ENSG00000143437	405	ARNT	aryl hydrocarbon receptor nuclear translocator [Source:HGNC Symbol;Acc:HGNC:700]	protein_coding	0.194939	-0.275249	0.268436	0.34063	0.206339	0.178395	6225	7057	5136	5727	6639	5598
ENSG00000172379	9915	ARNT2	aryl hydrocarbon receptor nuclear translocator 2 [Source:HGNC Symbol;Acc:HGNC:16876]	protein_coding	0.448374	0.0410354	0.546096	0.0489012	0.914407	0.0153255	968	3077	775	726	2451	714
ENSG00000259495		ARNT2-DT	ARNT2 divergent transcript [Source:HGNC Symbol;Acc:HGNC:56077]	lncRNA	0.873233	0.196001	0.434104	8.89268e-05	0.41478	0.0254217	10641	12175	9954	10224	11542	9800
ENSG00000133794	406	ARNTL	aryl hydrocarbon receptor nuclear translocator like [Source:HGNC Symbol;Acc:HGNC:701]	protein_coding	0.210124	0.154831	-0.107062	0.297855	0.52815	0.660389	8473	7955	7725	8625	7592	7450
ENSG00000029153	56938	ARNTL2	aryl hydrocarbon receptor nuclear translocator like 2 [Source:HGNC Symbol;Acc:HGNC:18984]	protein_coding	-0.131887	-0.42939	-0.311704	0.561462	0.0437813	0.125811	3219	3562	3913	3942	3859	4633
ENSG00000241685	10552	ARPC1A	actin related protein 2/3 complex subunit 1A [Source:HGNC Symbol;Acc:HGNC:703]	protein_coding	-0.204095	-0.154555	-0.318087	0.114582	0.326781	0.010955	523	442	1458	689	522	1484
ENSG00000130429	10095	ARPC1B	actin related protein 2/3 complex subunit 1B [Source:HGNC Symbol;Acc:HGNC:704]	protein_coding	-0.473352	0.558759	-0.69732	0.181255	0.190851	0.0454604	4010	2017	10429	5614	2820	10016
ENSG00000163466	10109	ARPC2	actin related protein 2/3 complex subunit 2 [Source:HGNC Symbol;Acc:HGNC:705]	protein_coding	-0.116407	-0.112264	-0.126571	0.506009	0.57839	0.489589	689	447	874	814	484	908
ENSG00000111229	10094	ARPC3	actin related protein 2/3 complex subunit 3 [Source:HGNC Symbol;Acc:HGNC:706]	protein_coding	-0.592986	-0.155716	-0.334537	0.0580734	0.728258	0.352863	886	775	1378	1208	1126	1409
ENSG00000226284		ARPC3P1	actin related protein 2/3 complex subunit 3 pseudogene 1 [Source:HGNC Symbol;Acc:HGNC:16092]	processed_pseudogene	-1.70279	0.298356	0.0490992				18851	18984	19470	18697	19671	19415
ENSG00000238137		ARPC3P2	actin related protein 2/3 complex subunit 3 pseudogene 2 [Source:HGNC Symbol;Acc:HGNC:39431]	processed_pseudogene	-0.855714	1.53747	-3.0298				21258	22094	21927	22392	22421	21451
ENSG00000256745		ARPC3P3	actin related protein 2/3 complex subunit 3 pseudogene 3 [Source:HGNC Symbol;Acc:HGNC:39432]	processed_pseudogene	-0.935877	-0.181907	-1.5318	0.227694		0.0403122	14565	15043	15955	15610	15596	16221
ENSG00000241553	10093	ARPC4	actin related protein 2/3 complex subunit 4 [Source:HGNC Symbol;Acc:HGNC:707]	protein_coding	-0.455992	0.00672244	-0.427627	0.00707091	0.982394	0.0136354	1128	820	1213	1592	1101	1120
ENSG00000250151	100526693	ARPC4-TTLL3	ARPC4-TTLL3 readthrough [Source:HGNC Symbol;Acc:HGNC:38830]	protein_coding	-0.441434	-0.0460799	-0.360963	0.0050383	0.859258	0.0285567	2376	1556	2208	3047	2054	2172
ENSG00000162704	10092	ARPC5	actin related protein 2/3 complex subunit 5 [Source:HGNC Symbol;Acc:HGNC:708]	protein_coding	-0.402615	-0.0910746	-0.365988	0.103444	0.809022	0.162674	882	1144	1210	1224	1494	1204
ENSG00000136950	81873	ARPC5L	actin related protein 2/3 complex subunit 5 like [Source:HGNC Symbol;Acc:HGNC:23366]	protein_coding	-0.0365663	-0.0281257	-0.0387593	0.827306	0.893766	0.835065	5933	5850	5674	6049	5946	5674
ENSG00000242498	348110	ARPIN	actin related protein 2/3 complex inhibitor [Source:HGNC Symbol;Acc:HGNC:28782]	protein_coding	0.244829	0.31385	0.390439	0.0566231	0.0266527	0.00123891	6208	5410	5945	5465	4935	5243
ENSG00000250021	100526783	ARPIN-AP3S2	ARPIN-AP3S2 readthrough [Source:HGNC Symbol;Acc:HGNC:38824]	protein_coding	-0.104061	-0.208721	0.153118	0.476189	0.161393	0.285522	4279	4007	3031	4122	4232	3287
ENSG00000128989	10776	ARPP19	cAMP regulated phosphoprotein 19 [Source:HGNC Symbol;Acc:HGNC:16967]	protein_coding	0.205692	-0.0720068	0.131376	0.323152	0.806807	0.582426	320	814	400	310	716	400
ENSG00000172995	10777	ARPP21	cAMP regulated phosphoprotein 21 [Source:HGNC Symbol;Acc:HGNC:16968]	protein_coding	1.95732	0.255946	0.815416	0.238941	0.456261	0.00185749	12904	16536	12568	12290	16051	12525
ENSG00000137486	408	ARRB1	arrestin beta 1 [Source:HGNC Symbol;Acc:HGNC:711]	protein_coding	0.189521	-0.0651693	0.547038	0.467474	0.821562	0.000678152	9100	11659	9875	8238	11547	10041
ENSG00000141480	409	ARRB2	arrestin beta 2 [Source:HGNC Symbol;Acc:HGNC:712]	protein_coding	-0.0187411	-0.0212982	0.0859635	0.93298	0.937052	0.669972	5423	3930	4551	5333	3998	4469
ENSG00000197070	92714	ARRDC1	arrestin domain containing 1 [Source:HGNC Symbol;Acc:HGNC:28633]	protein_coding	-0.36447	0.679339	-0.769402	0.462719	0.183859	0.0909983	9976	10144	10584	10709	10511	10003
ENSG00000203993	85026	ARRDC1-AS1	ARRDC1 antisense RNA 1 [Source:HGNC Symbol;Acc:HGNC:23395]	lncRNA	-0.559755	0.301005	-0.578569	0.0285392	0.340371	0.0243362	9404	9441	9473	10009	10035	9136
ENSG00000105643	27106	ARRDC2	arrestin domain containing 2 [Source:HGNC Symbol;Acc:HGNC:25225]	protein_coding	0.159126	0.0805937	-0.0302754	0.626243	0.848175	0.932539	11284	11711	11686	11321	11606	11722
ENSG00000113369	57561	ARRDC3	arrestin domain containing 3 [Source:HGNC Symbol;Acc:HGNC:29263]	protein_coding	0.545364	0.363744	0.121143	0.0464271	0.273017	0.74291	2512	3263	3610	2523	2481	2915
ENSG00000281357	100129716	ARRDC3-AS1	ARRDC3 antisense RNA 1 [Source:HGNC Symbol;Acc:HGNC:44145]	lncRNA	-0.977529	-1.19294	-0.592893	0.0478558	0.0787852	0.331582	13147	11965	13720	13512	12687	14726
ENSG00000140450	91947	ARRDC4	arrestin domain containing 4 [Source:HGNC Symbol;Acc:HGNC:28087]	protein_coding	1.1815	0.629159	2.006	2.20484e-14	0.00082715	4.45396e-42	7067	5634	6274	3224	3408	4999
ENSG00000100299	410	ARSA	arylsulfatase A [Source:HGNC Symbol;Acc:HGNC:713]	protein_coding	-0.29572	0.835679	-0.583643	0.54025	0.069767	0.196057	9735	8920	8869	10343	9313	7500
ENSG00000113273	411	ARSB	arylsulfatase B [Source:HGNC Symbol;Acc:HGNC:714]	protein_coding	0.244164	-0.378696	0.455288	0.270839	0.113247	0.0287513	6036	5244	5432	5161	4707	6126
ENSG00000006756	414	ARSD	arylsulfatase D [Source:HGNC Symbol;Acc:HGNC:717]	protein_coding	0.430623	0.198067	0.714728	0.000303366	0.166577	0.0110601	12243	7957	5009	11935	7191	4470
ENSG00000229851	100506356	ARSD-AS1	ARSD antisense RNA 1 [Source:HGNC Symbol;Acc:HGNC:40085]	lncRNA	2.48554	2.22865	-0.292886				23249	23222	23153	23259	22291	22178
ENSG00000062096	416	ARSF	arylsulfatase F [Source:HGNC Symbol;Acc:HGNC:721]	protein_coding	3.2427	2.02168	3.47919				20787	20873	20164	19239	19619	19165
ENSG00000141337	22901	ARSG	arylsulfatase G [Source:HGNC Symbol;Acc:HGNC:24102]	protein_coding	-1.308	-0.279865	0.0691559	0.000721994	0.400319	0.863068	12435	13404	12188	12350	14244	12548
ENSG00000183876	340075	ARSI	arylsulfatase family member I [Source:HGNC Symbol;Acc:HGNC:32521]	protein_coding	1.42841	0.753512	0.416813	0.0951108		0.695519	15860	16338	15460	15495	15469	15061
ENSG00000180801	79642	ARSJ	arylsulfatase family member J [Source:HGNC Symbol;Acc:HGNC:26286]	protein_coding	0.101811	-0.163272	0.0981328	0.405828	0.23131	0.457619	3777	2491	4558	3741	2377	4759
ENSG00000164291	153642	ARSK	arylsulfatase family member K [Source:HGNC Symbol;Acc:HGNC:25239]	protein_coding	0.031904	-0.100063	0.239814	0.909901	0.732042	0.284026	9788	9207	9595	9472	9118	9823
ENSG00000157399	415	ARSL	arylsulfatase L [Source:HGNC Symbol;Acc:HGNC:719]	protein_coding	0.31356	0.379482	0.894728	0.323864	0.145536	0.000627773	12367	12473	9142	11857	12297	8510
ENSG00000156219	419	ART3	ADP-ribosyltransferase 3 (inactive) [Source:HGNC Symbol;Acc:HGNC:725]	protein_coding	-1.24933	0.328238	0.732666	0.410999	0.626261	0.0724937	13284	16537	14596	12702	16996	14494
ENSG00000167311	116969	ART5	ADP-ribosyltransferase 5 [Source:HGNC Symbol;Acc:HGNC:24049]	protein_coding	-0.89258	-0.801201	0.244789				16051	18629	16168	15767	18878	16942
ENSG00000117407	9048	ARTN	artemin [Source:HGNC Symbol;Acc:HGNC:727]	protein_coding	0.454136	0.207122	-0.540531	0.695697	0.845772	0.481007	13550	16107	14462	13918	15985	14532
ENSG00000173409	64801	ARV1	ARV1 homolog, fatty acid homeostasis modulator [Source:HGNC Symbol;Acc:HGNC:29561]	protein_coding	-0.673744	-0.187561	-0.128613	0.0118387	0.61599	0.726242	8342	6795	7664	8541	7855	8007
ENSG00000099889	421	ARVCF	ARVCF delta catenin family member [Source:HGNC Symbol;Acc:HGNC:728]	protein_coding	-0.311429	1.29632	-0.599606	0.64885	0.0303061	0.340876	7302	10177	8626	8559	10468	6460
ENSG00000004848	170302	ARX	aristaless related homeobox [Source:HGNC Symbol;Acc:HGNC:18060]	protein_coding	0.196487	1.04576	-0.397663	0.755669	0.00357667	0.245086	10661	14044	12875	11033	13987	12287
ENSG00000214435	57412	AS3MT	arsenite methyltransferase [Source:HGNC Symbol;Acc:HGNC:17452]	protein_coding	-0.133222	0.293024	0.195784	0.563938	0.301916	0.35902	6238	8994	11254	5875	9157	11157
ENSG00000104763	427	ASAH1	N-acylsphingosine amidohydrolase 1 [Source:HGNC Symbol;Acc:HGNC:735]	protein_coding	-0.205386	-0.0620881	-0.103314	0.380266	0.851385	0.710974	2722	1554	1575	3012	1774	1543
ENSG00000245281	101929066	ASAH1-AS1	ASAH1 antisense RNA 1 [Source:HGNC Symbol;Acc:HGNC:55603]	lncRNA	0.0908752	0.0100725	0.0899754	0.87512	0.987937	0.890441	13698	13824	13113	13576	13706	13287
ENSG00000188611	56624	ASAH2	N-acylsphingosine amidohydrolase 2 [Source:HGNC Symbol;Acc:HGNC:18860]	protein_coding	0.154705	-1.28582	-0.0694937	0.724535	0.402171	0.894871	12203	12621	15734	12269	12529	16378
ENSG00000204147	653308	ASAH2B	N-acylsphingosine amidohydrolase 2B [Source:HGNC Symbol;Acc:HGNC:23456]	protein_coding	0.0703279	0.0146642	0.0876618	0.768696	0.964046	0.71175	10371	10559	10820	10238	10492	10910
ENSG00000153317	50807	ASAP1	ArfGAP with SH3 domain, ankyrin repeat and PH domain 1 [Source:HGNC Symbol;Acc:HGNC:2720]	protein_coding	0.35805	-0.364325	0.328143	0.158931	0.20976	0.228248	1967	1460	1328	1723	1159	1579
ENSG00000280543	100507117	ASAP1-IT2	ASAP1 intronic transcript 2 [Source:HGNC Symbol;Acc:HGNC:48917]	lncRNA	0.295333	-2.7933	1.13701				19211	19902	18014	18419	19771	19700
ENSG00000151693	8853	ASAP2	ArfGAP with SH3 domain, ankyrin repeat and PH domain 2 [Source:HGNC Symbol;Acc:HGNC:2721]	protein_coding	0.369147	-0.312108	0.455398	0.0925391	0.226375	0.04028	3709	1988	2695	3082	1611	3027
ENSG00000088280	55616	ASAP3	ArfGAP with SH3 domain, ankyrin repeat and PH domain 3 [Source:HGNC Symbol;Acc:HGNC:14987]	protein_coding	0.258249	-0.137688	0.126044	0.270436	0.646238	0.657746	5124	3695	3684	4978	3274	3844
ENSG00000065802	51665	ASB1	ankyrin repeat and SOCS box containing 1 [Source:HGNC Symbol;Acc:HGNC:16011]	protein_coding	0.235413	-0.110949	0.229023	0.310893	0.713306	0.353469	3902	2946	2304	3621	2619	2365
ENSG00000165192	140456	ASB11	ankyrin repeat and SOCS box containing 11 [Source:HGNC Symbol;Acc:HGNC:17186]	protein_coding	2.5246	-2.19704	-0.862365				19783	21145	19908	20206	20326	20773
ENSG00000198881	142689	ASB12	ankyrin repeat and SOCS box containing 12 [Source:HGNC Symbol;Acc:HGNC:19763]	protein_coding	0.0719681	1.01349	-0.292809				21819	21803	20328	21801	21856	19628
ENSG00000196372	79754	ASB13	ankyrin repeat and SOCS box containing 13 [Source:HGNC Symbol;Acc:HGNC:19765]	protein_coding	-0.352777	0.0842142	-0.133518	0.0659491	0.763204	0.561409	8627	9253	9022	8812	9636	8943
ENSG00000239388	142686	ASB14	ankyrin repeat and SOCS box containing 14 [Source:HGNC Symbol;Acc:HGNC:19766]	protein_coding	1.67826	-0.459501	0.479812				16748	17320	17209	16181	16430	17575
ENSG00000161664	92591	ASB16	ankyrin repeat and SOCS box containing 16 [Source:HGNC Symbol;Acc:HGNC:19768]	protein_coding	0.317701	0.6826	0.178811				18467	18968	18883	18257	18898	18683
ENSG00000267080	339201	ASB16-AS1	ASB16 antisense RNA 1 [Source:HGNC Symbol;Acc:HGNC:25442]	lncRNA	0.198328	0.0125373	-0.0999461	0.263695	0.960953	0.617911	10205	10506	9545	10239	10329	9587
ENSG00000100628	51676	ASB2	ankyrin repeat and SOCS box containing 2 [Source:HGNC Symbol;Acc:HGNC:16012]	protein_coding	-1.41456	0.456682	-0.296972	0.208111	0.641547	0.90134	17611	16397	14800	17700	17289	14607
ENSG00000115239	51130	ASB3	ankyrin repeat and SOCS box containing 3 [Source:HGNC Symbol;Acc:HGNC:16013]	protein_coding	-0.267293	-0.121847	-0.153002	0.198218	0.657362	0.527978	6949	6727	6823	7225	7171	7045
ENSG00000005981	51666	ASB4	ankyrin repeat and SOCS box containing 4 [Source:HGNC Symbol;Acc:HGNC:16009]	protein_coding	1.54794	1.99394	0.961716				16901	18734	17792	16004	18144	16769
ENSG00000164122	140458	ASB5	ankyrin repeat and SOCS box containing 5 [Source:HGNC Symbol;Acc:HGNC:17180]	protein_coding	-0.0983635	0.339104	1.27423	0.907671	0.711794	0.233418	16375	13810	14774	15639	13901	14663
ENSG00000148331	140459	ASB6	ankyrin repeat and SOCS box containing 6 [Source:HGNC Symbol;Acc:HGNC:17181]	protein_coding	0.0671865	0.0913351	-0.17388	0.864912	0.841914	0.643986	7183	7650	6492	7520	7508	6302
ENSG00000183475	140460	ASB7	ankyrin repeat and SOCS box containing 7 [Source:HGNC Symbol;Acc:HGNC:17182]	protein_coding	0.306021	-0.0797173	0.258295	0.176725	0.815477	0.293681	8724	8384	8108	8300	7888	8264
ENSG00000177981	140461	ASB8	ankyrin repeat and SOCS box containing 8 [Source:HGNC Symbol;Acc:HGNC:17183]	protein_coding	0.0535493	-0.0900065	0.342916	0.790132	0.684303	0.029626	7371	6577	6765	6740	6440	6922
ENSG00000102048	140462	ASB9	ankyrin repeat and SOCS box containing 9 [Source:HGNC Symbol;Acc:HGNC:17184]	protein_coding	-0.120639	0.292842	1.32019	0.776084	0.52499	0.019092	14313	10553	12098	13562	10643	11993
ENSG00000138303	51008	ASCC1	activating signal cointegrator 1 complex subunit 1 [Source:HGNC Symbol;Acc:HGNC:24268]	protein_coding	-0.222024	-0.161294	-0.104616	0.305304	0.547765	0.690823	5087	3274	5822	5392	3703	6095
ENSG00000100325	84164	ASCC2	activating signal cointegrator 1 complex subunit 2 [Source:HGNC Symbol;Acc:HGNC:24103]	protein_coding	0.103537	-0.0978208	0.129316	0.720561	0.776141	0.667044	5761	3989	4478	5596	3832	4549
ENSG00000112249	10973	ASCC3	activating signal cointegrator 1 complex subunit 3 [Source:HGNC Symbol;Acc:HGNC:18697]	protein_coding	0.372807	-0.318091	0.320424	0.0659491	0.181826	0.138862	2324	1914	2343	2019	1545	2656
ENSG00000139352	429	ASCL1	achaete-scute family bHLH transcription factor 1 [Source:HGNC Symbol;Acc:HGNC:738]	protein_coding	-0.519374	0.653251	0.176176	0.0229695	2.2694e-08	0.243736	6818	11363	5650	6457	11670	4225
ENSG00000232237	647219	ASCL5	achaete-scute family bHLH transcription factor 5 [Source:HGNC Symbol;Acc:HGNC:33169]	protein_coding	-3.68904	0.693348	1.66539				22617	20907	22465	21926	22603	22152
ENSG00000286053	110599588	ASDURF	ASNSD1 upstream open reading frame [Source:HGNC Symbol;Acc:HGNC:53619]	protein_coding	-0.409266	-0.20552	-0.14844	0.2496	0.658556	0.739349	6948	6833	8455	7307	7510	8833
ENSG00000111875	25842	ASF1A	anti-silencing function 1A histone chaperone [Source:HGNC Symbol;Acc:HGNC:20995]	protein_coding	-0.632866	-0.152971	-0.0965465	0.0132192	0.673732	0.790436	3832	4420	4992	4191	5557	5170
ENSG00000105011	55723	ASF1B	anti-silencing function 1B histone chaperone [Source:HGNC Symbol;Acc:HGNC:20996]	protein_coding	0.00730874	-0.114602	0.349389	0.980283	0.627129	0.0504814	3337	3656	2126	2864	3671	2169
ENSG00000141505	432	ASGR1	asialoglycoprotein receptor 1 [Source:HGNC Symbol;Acc:HGNC:742]	protein_coding	-0.635021	0.348799	-0.222509	0.333063	0.658376	0.739182	13786	14742	14733	13863	15104	14634
ENSG00000116539	55870	ASH1L	ASH1 like histone lysine methyltransferase [Source:HGNC Symbol;Acc:HGNC:19088]	protein_coding	0.562032	-0.31572	0.324184	0.0112066	0.242739	0.188567	3023	4045	2156	2649	3127	2466
ENSG00000235919	645676	ASH1L-AS1	ASH1L antisense RNA 1 [Source:HGNC Symbol;Acc:HGNC:44146]	lncRNA	-0.935353	0.275384	-0.69531	0.0393128	0.672272	0.0931955	12322	13394	13891	12791	13977	13838
ENSG00000227773		ASH1L-IT1	ASH1L intronic transcript 1 [Source:HGNC Symbol;Acc:HGNC:41449]	lncRNA	2.52766	0.693361	2.37205				22787	22733	22674	21820	21857	22419
ENSG00000129691	9070	ASH2L	ASH2 like, histone lysine methyltransferase complex subunit [Source:HGNC Symbol;Acc:HGNC:744]	protein_coding	-0.195123	-0.207873	0.0343347	0.0867328	0.113582	0.838586	3653	2440	2964	3735	2797	3210
ENSG00000110881	41	ASIC1	acid sensing ion channel subunit 1 [Source:HGNC Symbol;Acc:HGNC:100]	protein_coding	0.181939	-0.301462	0.316999	0.635184	0.399648	0.327805	8839	11333	7975	8334	11206	8514
ENSG00000108684	40	ASIC2	acid sensing ion channel subunit 2 [Source:HGNC Symbol;Acc:HGNC:99]	protein_coding	0.89583	-0.268361	-0.292842				23390	23057	23000	23377	22750	23056
ENSG00000213199	9311	ASIC3	acid sensing ion channel subunit 3 [Source:HGNC Symbol;Acc:HGNC:101]	protein_coding	0.926535	0.625686	-0.232833	0.177456	0.341155	0.734285	13354	15223	13983	13483	14640	13731
ENSG00000072182	55515	ASIC4	acid sensing ion channel subunit family member 4 [Source:HGNC Symbol;Acc:HGNC:21263]	protein_coding	-2.13668	1.09774	1.03858	0.114674	0.0986321	0.25781	16536	16713	14686	15572	17608	13980
ENSG00000227432		ASIC4-AS1	ASIC4 antisense RNA 1 [Source:HGNC Symbol;Acc:HGNC:40960]	lncRNA	0.0719628	-0.284758	-0.292815				22502	22449	20992	22497	22481	21182
ENSG00000101440	434	ASIP	agouti signaling protein [Source:HGNC Symbol;Acc:HGNC:745]	protein_coding	-0.427922	1.08274	1.6161				20558	18630	20201	20051	18843	20023
ENSG00000126522	435	ASL	argininosuccinate lyase [Source:HGNC Symbol;Acc:HGNC:746]	protein_coding	-0.335205	0.173047	-0.380425	0.119974	0.54959	0.089967	7361	4547	8387	7937	5217	8156
ENSG00000244723		ASLP1	argininosuccinate lyase pseudogene 1 [Source:HGNC Symbol;Acc:HGNC:747]	unprocessed_pseudogene	0.488021	-0.331498	-0.563182			0.527845	15153	16654	15221	15407	16465	15731
ENSG00000196433	438	ASMT	acetylserotonin O-methyltransferase [Source:HGNC Symbol;Acc:HGNC:750]	protein_coding	-2.48593	-0.26841	-0.292853				23581.5	23019.5	23584.5	23580.5	23581.5	23582.5
ENSG00000169093	8623	ASMTL	acetylserotonin O-methyltransferase like [Source:HGNC Symbol;Acc:HGNC:751]	protein_coding	-0.234852	0.355128	-0.337571	0.480794	0.304836	0.300184	8593	9064	7129	9078	9352	6450
ENSG00000236017		ASMTL-AS1	ASMTL antisense RNA 1 [Source:HGNC Symbol;Acc:HGNC:25811]	lncRNA	-0.699144	0.479477	-1.21498	0.38209	0.508075	0.00879716	12509	15195	14449	13360	15559	14281
ENSG00000070669	440	ASNS	asparagine synthetase (glutamine-hydrolyzing) [Source:HGNC Symbol;Acc:HGNC:753]	protein_coding	-0.127767	-0.755073	-0.394001	0.511224	3.83019e-07	0.0180168	2040	2969	2749	2777	3233	3912
ENSG00000138381	54529	ASNSD1	asparagine synthetase domain containing 1 [Source:HGNC Symbol;Acc:HGNC:24910]	protein_coding	-0.473851	-0.230046	-0.191155	0.140178	0.58115	0.634503	2649	2807	4321	3155	3618	4708
ENSG00000236554		ASNSP3	ASNS pseudogene 3 [Source:HGNC Symbol;Acc:HGNC:39399]	processed_pseudogene	-0.937859	-0.408058	-2.74716				20539	21557	21105	21650	21993	21383
ENSG00000108381	443	ASPA	aspartoacylase [Source:HGNC Symbol;Acc:HGNC:756]	protein_coding	-0.103656	0.305154	2.11308	0.798284	0.920058	0.346906	18058	11840	17487	17574	11956	17649
ENSG00000204653	554235	ASPDH	aspartate dehydrogenase domain containing [Source:HGNC Symbol;Acc:HGNC:33856]	protein_coding	-0.562149	0.899827	0.583662				19866	20107	18695	19380	20174	18450
ENSG00000198363	444	ASPH	aspartate beta-hydroxylase [Source:HGNC Symbol;Acc:HGNC:757]	protein_coding	0.319968	0.267327	0.724882	0.0560081	0.173526	5.32692e-07	870	769	1062	584	620	855
ENSG00000174939	253982	ASPHD1	aspartate beta-hydroxylase domain containing 1 [Source:HGNC Symbol;Acc:HGNC:27380]	protein_coding	-0.469786	0.801792	-0.603337	0.393208	0.152287	0.251233	10791	12007	11803	11362	12369	11321
ENSG00000128203	57168	ASPHD2	aspartate beta-hydroxylase domain containing 2 [Source:HGNC Symbol;Acc:HGNC:30437]	protein_coding	0.415452	0.048832	0.109449	0.170149	0.921845	0.78654	10484	10518	10232	10368	10080	10272
ENSG00000066279	259266	ASPM	assembly factor for spindle microtubules [Source:HGNC Symbol;Acc:HGNC:19048]	protein_coding	0.446023	-0.604049	0.520241	0.0997028	0.0391875	0.0577635	1309	2519	1499	991	1922	2078
ENSG00000106819	54829	ASPN	asporin [Source:HGNC Symbol;Acc:HGNC:14872]	protein_coding	-1.22424	-2.11975	-0.292805				20892	18308	20047	20876	19071	20946
ENSG00000244617	151516	ASPRV1	aspartic peptidase retroviral like 1 [Source:HGNC Symbol;Acc:HGNC:26321]	protein_coding	0.581539	0.308963	0.772497	0.573063	0.767045	0.332919	14233	15988	14256	13638	15551	14186
ENSG00000169696	79058	ASPSCR1	ASPSCR1 tether for SLC2A4, UBX domain containing [Source:HGNC Symbol;Acc:HGNC:13825]	protein_coding	-0.7978	0.688257	-0.973376	0.0473665	0.142475	0.0150557	8448	8408	9173	9755	9431	8228
ENSG00000162174	80150	ASRGL1	asparaginase and isoaspartyl peptidase 1 [Source:HGNC Symbol;Acc:HGNC:16448]	protein_coding	-0.430777	-0.181027	-0.00356726	0.00966501	0.173526	0.981665	6103	10537	5233	6151	10853	5509
ENSG00000130707	445	ASS1	argininosuccinate synthase 1 [Source:HGNC Symbol;Acc:HGNC:758]	protein_coding	-0.355066	-0.263271	0.32604	0.146731	0.474171	0.401823	12736	8343	11939	12517	8858	12269
ENSG00000220517		ASS1P1	argininosuccinate synthetase 1 pseudogene 1 [Source:HGNC Symbol;Acc:HGNC:759]	processed_pseudogene	1.58677	-0.27998	1.79468				20965	21089	20465	20298	20508	20377
ENSG00000223922		ASS1P2	argininosuccinate synthetase 1 pseudogene 2 [Source:HGNC Symbol;Acc:HGNC:765]	processed_pseudogene	3.1311	0.128175	0.411573				19266	19747	18398	18886	18658	18360
ENSG00000034533	28990	ASTE1	asteroid homolog 1 [Source:HGNC Symbol;Acc:HGNC:25021]	protein_coding	-0.0556937	0.096488	0.00768591	0.851902	0.777421	0.980922	9603	8260	9211	9562	8327	9149
ENSG00000152092	460	ASTN1	astrotactin 1 [Source:HGNC Symbol;Acc:HGNC:773]	protein_coding	0.494007	0.00904662	0.808645	0.0186379	0.979821	5.43537e-06	4756	8621	2401	3292	7914	2297
ENSG00000148219	23245	ASTN2	astrotactin 2 [Source:HGNC Symbol;Acc:HGNC:17021]	protein_coding	0.0485207	-0.298743	-0.196957	0.843531	0.122693	0.342274	10559	10597	8734	10719	10559	9259
ENSG00000171456	171023	ASXL1	ASXL transcriptional regulator 1 [Source:HGNC Symbol;Acc:HGNC:18318]	protein_coding	0.472709	-0.164059	0.304854	0.0251068	0.561712	0.189655	2217	2930	1960	1948	2236	2075
ENSG00000143970	55252	ASXL2	ASXL transcriptional regulator 2 [Source:HGNC Symbol;Acc:HGNC:23805]	protein_coding	0.511233	-0.497988	0.381797	0.0262258	0.0555067	0.122849	4778	4837	3728	4107	3857	4572
ENSG00000141431	80816	ASXL3	ASXL transcriptional regulator 3 [Source:HGNC Symbol;Acc:HGNC:29357]	protein_coding	1.47158	-0.385586	0.543675	0.232652	0.131431	0.0440968	12458	15695	9658	12078	15258	10304
ENSG00000138138	84896	ATAD1	ATPase family AAA domain containing 1 [Source:HGNC Symbol;Acc:HGNC:25903]	protein_coding	-0.0780903	-0.182522	0.08968	0.742348	0.446275	0.715061	3436	3620	4257	3407	3806	4529
ENSG00000156802	29028	ATAD2	ATPase family AAA domain containing 2 [Source:HGNC Symbol;Acc:HGNC:30123]	protein_coding	0.0332997	-0.516073	0.0020229	0.882258	0.0014495	0.992325	945	1107	724	1009	1091	971
ENSG00000119778	54454	ATAD2B	ATPase family AAA domain containing 2B [Source:HGNC Symbol;Acc:HGNC:29230]	protein_coding	0.115378	-0.464685	0.158773	0.627073	0.0247702	0.467261	7581	9647	8553	7293	9463	9311
ENSG00000197785	55210	ATAD3A	ATPase family AAA domain containing 3A [Source:HGNC Symbol;Acc:HGNC:25567]	protein_coding	-0.573778	0.688909	-0.74671	0.275705	0.237774	0.156456	6201	5967	7624	7741	7211	6543
ENSG00000160072	83858	ATAD3B	ATPase family AAA domain containing 3B [Source:HGNC Symbol;Acc:HGNC:24007]	protein_coding	-0.540805	0.351991	-1.08461	0.13678	0.444907	0.000937565	8046	9159	10669	9677	9791	10426
ENSG00000215915	219293	ATAD3C	ATPase family AAA domain containing 3C [Source:HGNC Symbol;Acc:HGNC:32151]	protein_coding	0.448928	0.32745	0.694343				18363	16961	17575	17727	16603	17571
ENSG00000176208	79915	ATAD5	ATPase family AAA domain containing 5 [Source:HGNC Symbol;Acc:HGNC:25752]	protein_coding	0.166332	-0.42446	0.0891849	0.458234	0.0579223	0.732598	7296	7701	7610	7132	7403	8347
ENSG00000137343	79969	ATAT1	alpha tubulin acetyltransferase 1 [Source:HGNC Symbol;Acc:HGNC:21186]	protein_coding	0.298749	0.179056	0.158418	0.0576044	0.323379	0.352572	6106	8363	5115	5843	7911	4682
ENSG00000167654	85300	ATCAY	ATCAY kinesin light chain interacting caytaxin [Source:HGNC Symbol;Acc:HGNC:779]	protein_coding	1.05445	0.328017	0.820332	0.0716612	0.16316	2.66334e-06	3672	12619	3829	2365	12428	3056
ENSG00000107669	11101	ATE1	arginyltransferase 1 [Source:HGNC Symbol;Acc:HGNC:782]	protein_coding	0.174216	-0.426307	0.0585404	0.334662	0.016908	0.795964	6143	7369	7018	6071	7039	7792
ENSG00000226864	100130887	ATE1-AS1	ATE1 antisense RNA 1 [Source:HGNC Symbol;Acc:HGNC:49496]	transcribed_unitary_pseudogene	0.073617	0.384215	0.0825314	0.982544	0.539574	0.895604	13022	17329	14340	12922	17358	14243
ENSG00000123268	466	ATF1	activating transcription factor 1 [Source:HGNC Symbol;Acc:HGNC:783]	protein_coding	-0.368473	-0.327763	-0.281224	0.141624	0.279109	0.31147	7793	6690	8731	8268	7325	9271
ENSG00000115966	1386	ATF2	activating transcription factor 2 [Source:HGNC Symbol;Acc:HGNC:784]	protein_coding	0.306053	-0.237581	0.106525	0.0728209	0.245456	0.623741	3840	3565	3872	3796	3133	4199
ENSG00000162772	467	ATF3	activating transcription factor 3 [Source:HGNC Symbol;Acc:HGNC:785]	protein_coding	-0.39551	-0.153168	-0.328288	0.0951744	0.632283	0.176435	4314	8736	8770	5183	9187	9042
ENSG00000128272	468	ATF4	activating transcription factor 4 [Source:HGNC Symbol;Acc:HGNC:786]	protein_coding	-0.327241	-0.175316	-0.246958	0.150776	0.547	0.326541	466	859	975	589	1069	1051
ENSG00000213338		ATF4P1	activating transcription factor 4 pseudogene 1 [Source:HGNC Symbol;Acc:HGNC:789]	processed_pseudogene	1.03369	-2.62002	-1.25727				23119	23441	22388	23460	23091	23415
ENSG00000228218		ATF4P3	activating transcription factor 4 pseudogene 3 [Source:HGNC Symbol;Acc:HGNC:788]	processed_pseudogene	-0.957131	0.274574	-0.364559				15813	16695	17004	16033	17280	17076
ENSG00000256167		ATF4P4	activating transcription factor 4 pseudogene 4 [Source:HGNC Symbol;Acc:HGNC:787]	transcribed_processed_pseudogene	0.199168	-0.539738	-0.417137				16319	18031	17624	16553	17734	18021
ENSG00000169136	22809	ATF5	activating transcription factor 5 [Source:HGNC Symbol;Acc:HGNC:790]	protein_coding	-0.207059	0.361856	-0.155349	0.422759	0.181046	0.589798	7115	7042	7484	7383	7402	6801
ENSG00000118217	22926	ATF6	activating transcription factor 6 [Source:HGNC Symbol;Acc:HGNC:791]	protein_coding	0.16904	-0.280868	0.337281	0.264028	0.076179	0.0154978	2599	3196	1849	2256	2972	2104
ENSG00000213676	1388	ATF6B	activating transcription factor 6 beta [Source:HGNC Symbol;Acc:HGNC:2349]	protein_coding	0.197946	0.0744354	0.186247	0.406843	0.823335	0.466869	3854	2298	2422	3682	2067	2239
ENSG00000226889		ATF6-DT	ATF6 divergent transcript [Source:HGNC Symbol;Acc:HGNC:55826]	lncRNA	1.09274	0.486879	1.72888				18401	18706	17293	17366	18173	17168
ENSG00000170653	11016	ATF7	activating transcription factor 7 [Source:HGNC Symbol;Acc:HGNC:792]	protein_coding	0.455499	-0.117379	0.34953	0.020437	0.667461	0.0920255	5451	6323	3989	4822	5423	4109
ENSG00000171681	55729	ATF7IP	activating transcription factor 7 interacting protein [Source:HGNC Symbol;Acc:HGNC:20092]	protein_coding	0.465295	-0.0512956	0.680187	0.0534327	0.8966	0.00300269	1921	3694	1523	1311	2950	1457
ENSG00000267281	114108587	ATF7-NPFF	ATF7-NPFF readthrough [Source:HGNC Symbol;Acc:HGNC:55073]	protein_coding	0.0645301	-0.179705	0.111678	0.803189	0.482968	0.662574	9134	9416	8454	8948	9285	8774
ENSG00000152348	83734	ATG10	autophagy related 10 [Source:HGNC Symbol;Acc:HGNC:20315]	protein_coding	-0.129047	-0.0307817	0.343006	0.65514	0.944164	0.18841	10101	8481	10399	9741	8630	10538
ENSG00000123395	60673	ATG101	autophagy related 101 [Source:HGNC Symbol;Acc:HGNC:25679]	protein_coding	-0.212999	-0.0421046	-0.0697282	0.188945	0.864284	0.738419	6655	5724	5641	6790	6159	5677
ENSG00000145782	9140	ATG12	autophagy related 12 [Source:HGNC Symbol;Acc:HGNC:588]	protein_coding	-0.373924	-0.0701011	-0.137787	0.23615	0.885298	0.728377	3184	3313	5344	3617	3983	5384
ENSG00000266501		ATG12P1	autophagy related 12 pseudogene 1 [Source:HGNC Symbol;Acc:HGNC:21466]	processed_pseudogene	-0.262898	-0.642207	-0.143158				18740	18056	18396	18565	18179	18958
ENSG00000175224	9776	ATG13	autophagy related 13 [Source:HGNC Symbol;Acc:HGNC:29091]	protein_coding	0.392159	-0.0426948	0.408352	0.081732	0.909327	0.0812991	4317	2905	2341	3713	2311	2309
ENSG00000126775	22863	ATG14	autophagy related 14 [Source:HGNC Symbol;Acc:HGNC:19962]	protein_coding	-0.085675	0.00543071	-0.228618	0.734853	0.988011	0.298007	8287	9091	9783	8651	9185	9879
ENSG00000085978	55054	ATG16L1	autophagy related 16 like 1 [Source:HGNC Symbol;Acc:HGNC:21498]	protein_coding	0.0744236	-0.323195	-0.105922	0.581888	0.0133845	0.43868	6865	5379	7259	7037	5223	7836
ENSG00000168010	89849	ATG16L2	autophagy related 16 like 2 [Source:HGNC Symbol;Acc:HGNC:25464]	protein_coding	0.25259	0.395162	-0.583804	0.535312	0.330207	0.0783184	9858	11885	11275	10438	11725	11036
ENSG00000110046	23130	ATG2A	autophagy related 2A [Source:HGNC Symbol;Acc:HGNC:29028]	protein_coding	-0.136513	0.714974	-0.0148066	0.834755	0.22049	0.982651	9133	8281	8601	9288	8577	7452
ENSG00000066739	55102	ATG2B	autophagy related 2B [Source:HGNC Symbol;Acc:HGNC:20187]	protein_coding	0.531423	-0.385748	0.424087	0.010026	0.106107	0.0487099	6471	7204	3963	5672	6186	4622
ENSG00000144848	64422	ATG3	autophagy related 3 [Source:HGNC Symbol;Acc:HGNC:20962]	protein_coding	-0.422004	-0.266905	-0.00689515	0.0758591	0.365025	0.983124	3663	1188	2826	3863	1599	3128
ENSG00000101844	115201	ATG4A	autophagy related 4A cysteine peptidase [Source:HGNC Symbol;Acc:HGNC:16489]	protein_coding	-0.68752	-0.427015	0.00387161	0.00585021	0.169231	0.991233	9613	3772	8220	9578	5171	8957
ENSG00000168397	23192	ATG4B	autophagy related 4B cysteine peptidase [Source:HGNC Symbol;Acc:HGNC:20790]	protein_coding	-0.148138	0.0709436	-0.383223	0.579836	0.841791	0.10538	4286	4615	5216	5239	4926	5019
ENSG00000125703	84938	ATG4C	autophagy related 4C cysteine peptidase [Source:HGNC Symbol;Acc:HGNC:16040]	protein_coding	-0.0088666	-0.198108	0.0547665	0.982544	0.607769	0.901114	8387	7993	9213	8352	8004	9556
ENSG00000130734	84971	ATG4D	autophagy related 4D cysteine peptidase [Source:HGNC Symbol;Acc:HGNC:20789]	protein_coding	-0.530137	0.323758	-0.312772	0.195534	0.52932	0.510629	6769	6478	8085	7458	7517	7610
ENSG00000057663	9474	ATG5	autophagy related 5 [Source:HGNC Symbol;Acc:HGNC:589]	protein_coding	-0.540826	-0.218486	-0.230398	0.0581263	0.567172	0.507417	4255	2818	5714	4898	3726	6103
ENSG00000197548	10533	ATG7	autophagy related 7 [Source:HGNC Symbol;Acc:HGNC:16935]	protein_coding	-0.106316	-0.0533491	0.131555	0.498573	0.797758	0.430905	8049	5572	5180	7842	5792	5201
ENSG00000198925	79065	ATG9A	autophagy related 9A [Source:HGNC Symbol;Acc:HGNC:22408]	protein_coding	0.229656	0.114292	0.34115	0.521325	0.811017	0.332919	3814	3388	2487	3379	3038	2251
ENSG00000181652	285973	ATG9B	autophagy related 9B [Source:HGNC Symbol;Acc:HGNC:21899]	protein_coding	0.757249	2.64803	1.66363	0.548006	0.00289392	0.0395813	14667	16773	15831	13380	16157	14101
ENSG00000138363	471	ATIC	5-aminoimidazole-4-carboxamide ribonucleotide formyltransferase/IMP cyclohydrolase [Source:HGNC Symbol;Acc:HGNC:794]	protein_coding	0.131045	0.104651	0.215186	0.527979	0.674971	0.284334	3141	2501	3800	2921	2322	3499
ENSG00000198513	51062	ATL1	atlastin GTPase 1 [Source:HGNC Symbol;Acc:HGNC:11231]	protein_coding	-0.318834	-0.148949	-0.0449621	0.200316	0.648357	0.902972	5005	6840	6842	5204	7345	7108
ENSG00000119787	64225	ATL2	atlastin GTPase 2 [Source:HGNC Symbol;Acc:HGNC:24047]	protein_coding	-0.255012	-0.331021	-0.262086	0.36182	0.280485	0.369427	2528	3547	4474	3136	4057	4985
ENSG00000184743	25923	ATL3	atlastin GTPase 3 [Source:HGNC Symbol;Acc:HGNC:24526]	protein_coding	0.0496383	0.00156468	0.105355	0.793565	0.995856	0.569718	2466	1251	6118	2454	1254	6080
ENSG00000149311	472	ATM	ATM serine/threonine kinase [Source:HGNC Symbol;Acc:HGNC:795]	protein_coding	0.458508	-0.343507	0.0301066	0.0285812	0.166983	0.928439	2908	3241	2961	2986	2631	3427
ENSG00000166454	23300	ATMIN	ATM interactor [Source:HGNC Symbol;Acc:HGNC:29034]	protein_coding	0.206541	-0.245464	0.3229	0.179871	0.155882	0.0281765	2844	3992	3005	2471	3674	3319
ENSG00000111676	1822	ATN1	atrophin 1 [Source:HGNC Symbol;Acc:HGNC:3033]	protein_coding	0.0438007	0.10675	-0.0554363	0.932964	0.849126	0.922348	1111	1773	813	1293	1785	730
ENSG00000179774	220202	ATOH7	atonal bHLH transcription factor 7 [Source:HGNC Symbol;Acc:HGNC:13907]	protein_coding	-1.63392	0.583321	-0.913937				15215	18447	16568	15801	18782	16439
ENSG00000168874	84913	ATOH8	atonal bHLH transcription factor 8 [Source:HGNC Symbol;Acc:HGNC:24126]	protein_coding	-0.866693	0.506142	-0.29804	0.00651838	0.166871	0.396349	10109	11332	11163	10386	11979	10839
ENSG00000177556	475	ATOX1	antioxidant 1 copper chaperone [Source:HGNC Symbol;Acc:HGNC:798]	protein_coding	-0.497424	-0.160813	-0.365077	0.00257261	0.483748	0.0402705	5100	2600	5927	5920	3446	6177
ENSG00000206190	57194	ATP10A	ATPase phospholipid transporting 10A (putative) [Source:HGNC Symbol;Acc:HGNC:13542]	protein_coding	0.299868	-0.244856	-0.0663109	0.36942	0.47023	0.865329	8495	11490	7698	8603	11331	8159
ENSG00000118322	23120	ATP10B	ATPase phospholipid transporting 10B (putative) [Source:HGNC Symbol;Acc:HGNC:13543]	protein_coding	0.149512	0.388333	1.5607	0.959307	0.045137	4.2141e-24	11631	15348	9150	10332	15331	8485
ENSG00000145246	57205	ATP10D	ATPase phospholipid transporting 10D (putative) [Source:HGNC Symbol;Acc:HGNC:13549]	protein_coding	0.185584	-0.134959	0.753026	0.372224	0.61312	9.00497e-06	9310	7229	8937	8225	6853	9229
ENSG00000068650	23250	ATP11A	ATPase phospholipid transporting 11A [Source:HGNC Symbol;Acc:HGNC:13552]	protein_coding	0.219606	0.0896214	0.37259	0.455421	0.820946	0.170073	3492	8450	5885	2976	8116	5644
ENSG00000232684	100874205	ATP11A-AS1	ATP11A antisense RNA 1 [Source:HGNC Symbol;Acc:HGNC:40645]	lncRNA	0.0719155	-0.268428	-2.30143				22270	23328	23306	23104	23310	23303
ENSG00000058063	23200	ATP11B	ATPase phospholipid transporting 11B (putative) [Source:HGNC Symbol;Acc:HGNC:13553]	protein_coding	0.32223	-0.436179	0.347212	0.0856036	0.0320561	0.0731789	3154	2448	2544	2749	2034	3071
ENSG00000240063		ATP11B-DT	ATP11B divergent transcript [Source:HGNC Symbol;Acc:HGNC:55642]	lncRNA	-1.73803	-0.0501076	-0.785866				17283	17471	18034	17738	18484	18276
ENSG00000101974	286410	ATP11C	ATPase phospholipid transporting 11C [Source:HGNC Symbol;Acc:HGNC:13554]	protein_coding	0.512549	-0.460703	0.245744	0.0133498	0.0526651	0.308239	6592	6083	5667	6167	5049	6535
ENSG00000075673	479	ATP12A	ATPase H+/K+ transporting non-gastric alpha2 subunit [Source:HGNC Symbol;Acc:HGNC:13816]	protein_coding	-0.726806	-1.72294	0.668982				20330	18704	18531	19993	19331	19487
ENSG00000105726	57130	ATP13A1	ATPase 13A1 [Source:HGNC Symbol;Acc:HGNC:24215]	protein_coding	0.0945033	0.347375	-0.205112	0.862089	0.504674	0.696492	3914	6890	4058	4581	6787	3353
ENSG00000159363	23400	ATP13A2	ATPase cation transporting 13A2 [Source:HGNC Symbol;Acc:HGNC:30213]	protein_coding	0.00205954	0.282201	0.332302	0.997054	0.640863	0.543788	8653	4905	7300	8288	5015	6900
ENSG00000133657	79572	ATP13A3	ATPase 13A3 [Source:HGNC Symbol;Acc:HGNC:24113]	protein_coding	0.363586	-0.42364	0.188523	0.0746857	0.0634476	0.429454	915	1220	1187	858	975	1491
ENSG00000233058		ATP13A3-DT	ATP13A3 divergent transcript [Source:HGNC Symbol;Acc:HGNC:48570]	lncRNA	0.745018	0.0686663	-0.0869644	0.148023	0.943661	0.929776	15111	14341	14595	15098	13806	14728
ENSG00000127249	84239	ATP13A4	ATPase 13A4 [Source:HGNC Symbol;Acc:HGNC:25422]	protein_coding	0.862679	0.776646	0.973794	0.199795	0.00379967	2.5167e-10	9889	14884	12800	8447	14380	12385
ENSG00000225473		ATP13A4-AS1	ATP13A4 antisense RNA 1 [Source:HGNC Symbol;Acc:HGNC:41095]	lncRNA	0.0719702	1.61475	0.552495				19307	21104	20979	18709	21117	20399
ENSG00000187527	344905	ATP13A5	ATPase 13A5 [Source:HGNC Symbol;Acc:HGNC:31789]	protein_coding	-1.70772	1.64247	0.54835	0.482574	0.0529435	0.253285	13349	17671	16361	12898	18048	15419
ENSG00000236508		ATP13A5-AS1	ATP13A5 antisense RNA 1 [Source:HGNC Symbol;Acc:HGNC:41281]	lncRNA	0.0719638	0.852004	0.456827				16015	19440	18316	15522	19424	18080
ENSG00000163399	476	ATP1A1	ATPase Na+/K+ transporting subunit alpha 1 [Source:HGNC Symbol;Acc:HGNC:799]	protein_coding	0.407432	-0.269039	0.368393	0.0806252	0.345171	0.136392	416	196	289	347	129	334
ENSG00000203865	84852	ATP1A1-AS1	ATP1A1 antisense RNA 1 [Source:HGNC Symbol;Acc:HGNC:28262]	lncRNA	0.0466291	0.297599	-0.146665	0.914909	0.47023	0.734916	12251	11894	12331	12317	11896	12222
ENSG00000018625	477	ATP1A2	ATPase Na+/K+ transporting subunit alpha 2 [Source:HGNC Symbol;Acc:HGNC:800]	protein_coding	1.17719	0.0817627	-1.44844	0.126271	0.929997	0.0451661	14558	15745	13006	15402	15316	13086
ENSG00000105409	478	ATP1A3	ATPase Na+/K+ transporting subunit alpha 3 [Source:HGNC Symbol;Acc:HGNC:801]	protein_coding	-0.280758	0.235508	0.135935	0.514807	0.641547	0.807689	11610	9716	9109	11555	10041	8801
ENSG00000143153	481	ATP1B1	ATPase Na+/K+ transporting subunit beta 1 [Source:HGNC Symbol;Acc:HGNC:804]	protein_coding	-0.431374	-0.000100961	0.154267	0.00140261	0.999756	0.342389	5977	4832	2122	5721	5643	2014
ENSG00000249212		ATP1B1P1	ATPase Na+/K+ transporting subunit beta 1 pseudogene 1 [Source:HGNC Symbol;Acc:HGNC:809]	unprocessed_pseudogene	1.71167	-1.23019	-1.07336				20314	20762	20853	20629	19800	21333
ENSG00000129244	482	ATP1B2	ATPase Na+/K+ transporting subunit beta 2 [Source:HGNC Symbol;Acc:HGNC:805]	protein_coding	0.0980827	0.502908	1.05205	0.842109	0.0286161	6.58326e-09	7326	11971	1905	5284	11970	1235
ENSG00000069849	483	ATP1B3	ATPase Na+/K+ transporting subunit beta 3 [Source:HGNC Symbol;Acc:HGNC:806]	protein_coding	-0.286263	-0.322008	-0.247873	0.0842139	0.0854996	0.162206	901	835	1271	1138	1011	1471
ENSG00000271707		ATP1B3P1	ATPase Na+/K+ transporting subunit beta 3 pseudogene 1 [Source:HGNC Symbol;Acc:HGNC:807]	processed_pseudogene	0.267326	-2.1621	0.0945883				19674	19960	19570	19447	19613	20358
ENSG00000101892	23439	ATP1B4	ATPase Na+/K+ transporting family member beta 4 [Source:HGNC Symbol;Acc:HGNC:808]	protein_coding	0.071963	0.112166	-0.369769				19013	20375	18447	19184	20335	18181
ENSG00000166896	91419	ATP23	ATP23 metallopeptidase and ATP synthase assembly factor homolog [Source:HGNC Symbol;Acc:HGNC:29452]	protein_coding	-0.319891	0.3292	0.130972	0.372688	0.454763	0.789223	12084	10582	11967	12024	10844	11836
ENSG00000196296	487	ATP2A1	ATPase sarcoplasmic/endoplasmic reticulum Ca2+ transporting 1 [Source:HGNC Symbol;Acc:HGNC:811]	protein_coding	-0.100437	0.296921	-0.47092	0.886691	0.665591	0.412288	13305	13734	13696	13564	13877	13694
ENSG00000260442	100289092	ATP2A1-AS1	ATP2A1 antisense RNA 1 [Source:HGNC Symbol;Acc:HGNC:51370]	lncRNA	-1.17062	0.340786	-0.83724	0.00220855	0.489471	0.0228481	10954	12002	12019	11588	12764	11904
ENSG00000174437	488	ATP2A2	ATPase sarcoplasmic/endoplasmic reticulum Ca2+ transporting 2 [Source:HGNC Symbol;Acc:HGNC:812]	protein_coding	0.33454	-0.294476	0.35448	0.205785	0.341335	0.198159	400	590	216	335	451	274
ENSG00000074370	489	ATP2A3	ATPase sarcoplasmic/endoplasmic reticulum Ca2+ transporting 3 [Source:HGNC Symbol;Acc:HGNC:813]	protein_coding	0.50202	0.741654	-0.567667	0.375962	0.275924	0.593051	15736	13587	14474	15841	13227	14105
ENSG00000070961	490	ATP2B1	ATPase plasma membrane Ca2+ transporting 1 [Source:HGNC Symbol;Acc:HGNC:814]	protein_coding	0.237458	-0.351042	0.504768	0.237917	0.100688	0.00545995	2755	4234	1865	2129	3844	2225
ENSG00000271614		ATP2B1-AS1	ATP2B1 antisense RNA 1 [Source:HGNC Symbol;Acc:HGNC:27883]	lncRNA	-0.336218	0.290629	-0.212296	0.701739	0.605821	0.710799	13102	15188	12959	13240	15377	12885
ENSG00000157087	491	ATP2B2	ATPase plasma membrane Ca2+ transporting 2 [Source:HGNC Symbol;Acc:HGNC:815]	protein_coding	-0.931025	-0.120335	-0.346211	0.135803	0.708377	0.140979	10001	14035	10625	10335	14426	10851
ENSG00000067842	492	ATP2B3	ATPase plasma membrane Ca2+ transporting 3 [Source:HGNC Symbol;Acc:HGNC:816]	protein_coding	-1.14554	0.745018	-0.292814				20091	19347	17478	20096	19525	16805
ENSG00000058668	493	ATP2B4	ATPase plasma membrane Ca2+ transporting 4 [Source:HGNC Symbol;Acc:HGNC:817]	protein_coding	0.686683	0.0322828	0.883446	0.00357409	0.93993	7.54363e-05	4403	1137	1337	3052	696	1189
ENSG00000017260	27032	ATP2C1	ATPase secretory pathway Ca2+ transporting 1 [Source:HGNC Symbol;Acc:HGNC:13211]	protein_coding	0.21437	-0.28361	0.358611	0.246862	0.165093	0.0445573	1573	670	996	1353	585	1153
ENSG00000064270	9914	ATP2C2	ATPase secretory pathway Ca2+ transporting 2 [Source:HGNC Symbol;Acc:HGNC:29103]	protein_coding	0.513447	1.46795	0.128042	0.478835	0.148076	0.93911	17004	14666	16485	16911	14276	15685
ENSG00000261286	105371374	ATP2C2-AS1	ATP2C2 antisense RNA 1 [Source:HGNC Symbol;Acc:HGNC:53167]	lncRNA	-0.0176642	2.2219	1.19918				18291	16604	18153	17671	16632	17075
ENSG00000105675	495	ATP4A	ATPase H+/K+ transporting subunit alpha [Source:HGNC Symbol;Acc:HGNC:819]	protein_coding	-2.08402	1.9415	-0.292869				23056	22195	22486	23134	22988	21740
ENSG00000152234	498	ATP5F1A	ATP synthase F1 subunit alpha [Source:HGNC Symbol;Acc:HGNC:823]	protein_coding	-0.411236	-0.24146	-0.0865257	0.0248248	0.280688	0.726895	159	67	84	167	96	104
ENSG00000277297		ATP5F1AP10	ATP synthase F1 subunit alpha pseudogene 10 [Source:HGNC Symbol;Acc:HGNC:37668]	processed_pseudogene	-3.41009	-0.268388	-1.31802				21488	20743	21641	21782	22183	21759
ENSG00000263232		ATP5F1AP3	ATP synthase F1 subunit alpha pseudogene 3 [Source:HGNC Symbol;Acc:HGNC:829]	processed_pseudogene	-1.06294	-0.268393	2.72322				21458	21172	21297	20149	21455	21447
ENSG00000241571		ATP5F1AP7	ATP synthase F1 subunit alpha pseudogene 7 [Source:HGNC Symbol;Acc:HGNC:37665]	processed_pseudogene	-2.67273	-0.268454	-1.33655				22473	22171	23075	22789	23141	23150
ENSG00000110955	506	ATP5F1B	ATP synthase F1 subunit beta [Source:HGNC Symbol;Acc:HGNC:830]	protein_coding	-0.337107	-0.243535	-0.0344311	0.018358	0.152612	0.874667	137	38	101	142	50	119
ENSG00000165629	509	ATP5F1C	ATP synthase F1 subunit gamma [Source:HGNC Symbol;Acc:HGNC:833]	protein_coding	-0.769474	-0.307231	-0.292812	0.00816442	0.416665	0.402367	932	348	1984	1223	612	2262
ENSG00000224004		ATP5F1CP1	ATP synthase F1 subunit gamma pseudogene 1 [Source:HGNC Symbol;Acc:HGNC:834]	processed_pseudogene	-1.81296	0.693383	-0.281676				21427	21063	22000	21460	21767	21721
ENSG00000099624	513	ATP5F1D	ATP synthase F1 subunit delta [Source:HGNC Symbol;Acc:HGNC:837]	protein_coding	-0.834191	1.48671	-0.916698	0.310026	0.0828851	0.282712	5992	5737	7787	7943	7425	5399
ENSG00000124172	514	ATP5F1E	ATP synthase F1 subunit epsilon [Source:HGNC Symbol;Acc:HGNC:838]	protein_coding	-0.606135	0.0823604	-0.394189	0.0219957	0.846149	0.176435	726	425	977	1031	666	902
ENSG00000180389		ATP5F1EP2	ATP synthase F1 subunit epsilon pseudogene 2 [Source:HGNC Symbol;Acc:HGNC:34026]	processed_pseudogene	0.0472034	0.270131	-1.25522				20015	18997	19271	20258	19026	19127
ENSG00000130770	93974	ATP5IF1	ATP synthase inhibitory factor subunit 1 [Source:HGNC Symbol;Acc:HGNC:871]	protein_coding	-0.878278	0.320296	0.0332392	0.00267559	0.404179	0.937909	3747	2782	2851	3837	4109	2293
ENSG00000159199	516	ATP5MC1	ATP synthase membrane subunit c locus 1 [Source:HGNC Symbol;Acc:HGNC:841]	protein_coding	-0.790746	-0.186983	-0.263532	0.00278178	0.618158	0.418345	3649	1176	2265	4290	1971	2426
ENSG00000283016		ATP5MC1P2	ATP synthase membrane subunit c locus 1 pseudogene 2 [Source:HGNC Symbol;Acc:HGNC:19817]	processed_pseudogene	-0.193825	-0.268419	-0.87249				22268	22138	22739	22433	22157	22825
ENSG00000135390	517	ATP5MC2	ATP synthase membrane subunit c locus 2 [Source:HGNC Symbol;Acc:HGNC:842]	protein_coding	-0.19144	0.00508527	0.22336	0.327101	0.987311	0.265451	1133	922	865	1044	1067	828
ENSG00000228847		ATP5MC2P4	ATP synthase membrane subunit c locus 2 pseudogene 4 [Source:HGNC Symbol;Acc:HGNC:42188]	processed_pseudogene	1.03369	-0.268432	0.984257				23274	23495	23483	22837	23247	23479
ENSG00000154518	518	ATP5MC3	ATP synthase membrane subunit c locus 3 [Source:HGNC Symbol;Acc:HGNC:843]	protein_coding	-0.769133	-0.191533	-0.312614	0.000122548	0.496772	0.187551	1575	251	1085	2073	440	1164
ENSG00000169020	521	ATP5ME	ATP synthase membrane subunit e [Source:HGNC Symbol;Acc:HGNC:846]	protein_coding	-1.05782	0.110135	-0.640414	0.000528081	0.830084	0.0553205	3266	2204	4980	4603	3823	4665
ENSG00000241468	9551	ATP5MF	ATP synthase membrane subunit f [Source:HGNC Symbol;Acc:HGNC:848]	protein_coding	-1.15295	-0.0884537	-0.469949	0.0030451	0.894628	0.30848	603	336	1634	913	740	1624
ENSG00000228834		ATP5MFP2	ATP synthase membrane subunit f pseudogene 2 [Source:HGNC Symbol;Acc:HGNC:21540]	processed_pseudogene	-1.18134	-0.268407	-2.22166				19805	19041	20903	20662	19710	21022
ENSG00000248919	100526740	ATP5MF-PTCD1	ATP5MF-PTCD1 readthrough [Source:HGNC Symbol;Acc:HGNC:38844]	protein_coding	-1.10693	-0.0546902	-0.326525	0.00190655	0.933436	0.464377	816	402	1758	1114	885	1740
ENSG00000167283	10632	ATP5MG	ATP synthase membrane subunit g [Source:HGNC Symbol;Acc:HGNC:14247]	protein_coding	-1.00965	-0.201391	-0.553187	0.00406431	0.694226	0.159935	891	423	1448	1398	877	1540
ENSG00000249222	267020	ATP5MGL	ATP synthase membrane subunit g like [Source:HGNC Symbol;Acc:HGNC:13213]	protein_coding	-0.967397	2.15272	-1.96695				19883	18955	20798	20556	19595	20024
ENSG00000256280		ATP5MGP1	ATP synthase membrane subunit g pseudogene 1 [Source:HGNC Symbol;Acc:HGNC:13214]	processed_pseudogene	0.0963306	0.179958	-1.45644				20807	21185	20092	21132	21160	20186
ENSG00000232362		ATP5MGP2	ATP synthase membrane subunit g pseudogene 2 [Source:HGNC Symbol;Acc:HGNC:13215]	processed_pseudogene	-1.77664	-1.23016	0.668947				22882	21713	22398	22486	22484	22867
ENSG00000267376		ATP5MGP6	ATP synthase membrane subunit g pseudogene 6 [Source:HGNC Symbol;Acc:HGNC:38168]	processed_pseudogene	0.0719047	-0.268344	-2.88618				22636	23493	23144	23502	23481	23190
ENSG00000156411	9556	ATP5MJ	ATP synthase membrane subunit j [Source:HGNC Symbol;Acc:HGNC:1188]	protein_coding	-0.890491	-0.133373	-0.414699	0.00664733	0.795754	0.27716	2825	1572	2477	3687	2656	2556
ENSG00000173915	84833	ATP5MK	ATP synthase membrane subunit k [Source:HGNC Symbol;Acc:HGNC:30889]	protein_coding	-0.946465	-0.207044	-0.664832	0.0086006	0.691531	0.0865533	2282	1917	5381	3512	3248	5699
ENSG00000231549		ATP5MKP1	ATP5MK pseudogene 1 [Source:HGNC Symbol;Acc:HGNC:31716]	processed_pseudogene	-2.00936	0.661438	-1.30817				19019	19683	20296	19648	20406	20112
ENSG00000116459	515	ATP5PB	ATP synthase peripheral stalk-membrane subunit b [Source:HGNC Symbol;Acc:HGNC:840]	protein_coding	-0.803207	-0.178724	-0.249102	0.0113483	0.695277	0.534679	638	247	928	826	433	1006
ENSG00000254944		ATP5PBP5	ATP synthase peripheral stalk-membrane subunit b pseudogene 5 [Source:HGNC Symbol;Acc:HGNC:39746]	processed_pseudogene	0.114468	0.0634056	0.560947			0.86418	18234	15762	16000	18090	15618	16226
ENSG00000167863	10476	ATP5PD	ATP synthase peripheral stalk subunit d [Source:HGNC Symbol;Acc:HGNC:845]	protein_coding	-0.726745	-0.244447	-0.309289	0.0107642	0.523289	0.360009	1641	601	1645	2197	1002	1811
ENSG00000234925		ATP5PDP4	ATP synthase peripheral stalk subunit d pseudogene 4 [Source:HGNC Symbol;Acc:HGNC:49626]	processed_pseudogene	-3.34549	-1.18345	-1.29687				19788	19076	20142	20310	20614	20609
ENSG00000154723	522	ATP5PF	ATP synthase peripheral stalk subunit F6 [Source:HGNC Symbol;Acc:HGNC:847]	protein_coding	-0.636199	-0.146535	-0.3067	0.0233725	0.716943	0.349339	2031	1276	2155	2613	1876	2242
ENSG00000241837	539	ATP5PO	ATP synthase peripheral stalk subunit OSCP [Source:HGNC Symbol;Acc:HGNC:850]	protein_coding	-0.931152	-0.0838543	-0.226672	0.0102118	0.889725	0.636804	781	371	909	995	703	929
ENSG00000071553	537	ATP6AP1	ATPase H+ transporting accessory protein 1 [Source:HGNC Symbol;Acc:HGNC:868]	protein_coding	0.157279	0.192897	0.294882	0.550571	0.505186	0.233467	1577	1550	834	1412	1444	702
ENSG00000197180	158960	ATP6AP1-DT	ATP6AP1 divergent transcript [Source:HGNC Symbol;Acc:HGNC:25138]	lncRNA	-0.30894	0.413244	-0.353476	0.503461	0.362614	0.429384	12640	13061	12616	12848	13239	12463
ENSG00000205464		ATP6AP1L	ATPase H+ transporting accessory protein 1 like (pseudogene) [Source:HGNC Symbol;Acc:HGNC:28091]	transcribed_unitary_pseudogene	0.231916	-0.189069	-0.0898147	0.489977	0.671646	0.834391	11858	11960	12485	11909	11783	12777
ENSG00000182220	10159	ATP6AP2	ATPase H+ transporting accessory protein 2 [Source:HGNC Symbol;Acc:HGNC:18305]	protein_coding	-0.036211	-0.0558883	0.0383916	0.887105	0.847426	0.893827	1218	990	882	1299	1017	888
ENSG00000033627	535	ATP6V0A1	ATPase H+ transporting V0 subunit a1 [Source:HGNC Symbol;Acc:HGNC:865]	protein_coding	0.362379	-0.181874	0.109999	0.12403	0.54629	0.717823	4062	4345	2417	3983	3672	2555
ENSG00000185344	23545	ATP6V0A2	ATPase H+ transporting V0 subunit a2 [Source:HGNC Symbol;Acc:HGNC:18481]	protein_coding	0.0669581	-0.425092	0.0544454	0.684133	0.000755715	0.747865	3983	6630	4736	3986	6482	5453
ENSG00000105929	50617	ATP6V0A4	ATPase H+ transporting V0 subunit a4 [Source:HGNC Symbol;Acc:HGNC:866]	protein_coding	0.823656	0.866282	-0.255764				18209	16692	16674	18310	16118	16153
ENSG00000117410	533	ATP6V0B	ATPase H+ transporting V0 subunit b [Source:HGNC Symbol;Acc:HGNC:861]	protein_coding	-0.933862	0.121986	-0.655534	0.00178771	0.799372	0.04028	1442	1521	2991	2404	2604	2705
ENSG00000185883	527	ATP6V0C	ATPase H+ transporting V0 subunit c [Source:HGNC Symbol;Acc:HGNC:855]	protein_coding	-0.232223	0.824503	-0.485086	0.643573	0.0748384	0.296063	3645	4026	4534	4852	4569	3054
ENSG00000284138		ATP6V0CP4	ATPase H+ transporting V0 subunit c pseudogene 4 [Source:HGNC Symbol;Acc:HGNC:40002]	processed_pseudogene	2.48822	-0.268389	0.687511				21767	22252	21819	21392	21508	21925
ENSG00000159720	9114	ATP6V0D1	ATPase H+ transporting V0 subunit d1 [Source:HGNC Symbol;Acc:HGNC:13724]	protein_coding	0.0167632	-0.126722	0.198878	0.940798	0.534117	0.25263	4194	2621	2835	3954	2644	2908
ENSG00000270049	101927837	ATP6V0D1-DT	ATP6V0D1 divergent transcript [Source:HGNC Symbol;Acc:HGNC:55268]	lncRNA	-0.340435	0.144865	-0.153104	0.408224	0.807726	0.761794	12274	12153	12700	12351	12410	12753
ENSG00000147614	245972	ATP6V0D2	ATPase H+ transporting V0 subunit d2 [Source:HGNC Symbol;Acc:HGNC:18266]	protein_coding	0.187828	-1.73128	-0.479611				17427	18181	18715	17773	18176	19330
ENSG00000113732	8992	ATP6V0E1	ATPase H+ transporting V0 subunit e1 [Source:HGNC Symbol;Acc:HGNC:863]	protein_coding	-0.385677	-0.141814	-0.193466	0.0936353	0.651526	0.478963	2611	1626	3050	3077	2079	3198
ENSG00000171130	155066	ATP6V0E2	ATPase H+ transporting V0 subunit e2 [Source:HGNC Symbol;Acc:HGNC:21723]	protein_coding	0.0219165	0.138105	0.0389862	0.962188	0.754821	0.929776	858	1084	2069	911	1096	1822
ENSG00000204934	401431	ATP6V0E2-AS1	ATP6V0E2 antisense RNA 1 [Source:HGNC Symbol;Acc:HGNC:44180]	lncRNA	-0.111912	-0.306217	-0.0455116	0.551998	0.155687	0.839811	9803	10005	10983	9832	10124	11330
ENSG00000114573	523	ATP6V1A	ATPase H+ transporting V1 subunit A [Source:HGNC Symbol;Acc:HGNC:851]	protein_coding	0.175712	-0.30785	0.176587	0.4068	0.166104	0.431206	3163	1367	1492	3040	1268	1729
ENSG00000116039	525	ATP6V1B1	ATPase H+ transporting V1 subunit B1 [Source:HGNC Symbol;Acc:HGNC:853]	protein_coding	-0.209652	0.233246	-0.579979	0.738783	0.650085	0.0842764	11761	14310	13238	12139	14333	13269
ENSG00000239322		ATP6V1B1-AS1	ATP6V1B1 antisense RNA 1 [Source:HGNC Symbol;Acc:HGNC:51118]	lncRNA	-1.38927	0.581207	0.950977				17845	17781	18150	17241	18489	17836
ENSG00000147416	526	ATP6V1B2	ATPase H+ transporting V1 subunit B2 [Source:HGNC Symbol;Acc:HGNC:854]	protein_coding	-0.117298	-0.195402	0.0603984	0.374282	0.161908	0.697948	1042	1153	1101	1075	1290	1185
ENSG00000155097	528	ATP6V1C1	ATPase H+ transporting V1 subunit C1 [Source:HGNC Symbol;Acc:HGNC:856]	protein_coding	0.0631375	-0.262737	0.0637913	0.789477	0.232323	0.807501	2984	2315	3195	3030	2265	3549
ENSG00000143882	245973	ATP6V1C2	ATPase H+ transporting V1 subunit C2 [Source:HGNC Symbol;Acc:HGNC:18264]	protein_coding	0.718627	0.0842671	0.347975	0.248561	0.9423	0.7695	15909	14102	14903	15860	13582	14912
ENSG00000100554	51382	ATP6V1D	ATPase H+ transporting V1 subunit D [Source:HGNC Symbol;Acc:HGNC:13527]	protein_coding	-0.286789	-0.276248	-0.0335777	0.233274	0.324589	0.925945	3146	2069	4210	3386	2540	4642
ENSG00000131100	529	ATP6V1E1	ATPase H+ transporting V1 subunit E1 [Source:HGNC Symbol;Acc:HGNC:857]	protein_coding	-0.514376	-0.323697	-0.268629	0.0225227	0.235032	0.301153	1191	630	1313	1555	926	1525
ENSG00000225099		ATP6V1E1P1	ATPase H+ transporting V1 subunit E1 pseudogene 1 [Source:HGNC Symbol;Acc:HGNC:859]	processed_pseudogene	-1.54996	-0.230767	0.529877				20618	19366	20252	20410	20367	20376
ENSG00000256293		ATP6V1E1P3	ATPase H+ transporting V1 subunit E1 pseudogene 3 [Source:HGNC Symbol;Acc:HGNC:858]	processed_pseudogene	-1.05941	-0.459505	-1.09272				21360	21321	21291	21733	21689	21467
ENSG00000250565	90423	ATP6V1E2	ATPase H+ transporting V1 subunit E2 [Source:HGNC Symbol;Acc:HGNC:18125]	protein_coding	0.355208	0.0837134	0.353551	0.0767145	0.775124	0.0746309	10923	11143	10904	10642	10831	10922
ENSG00000128524	9296	ATP6V1F	ATPase H+ transporting V1 subunit F [Source:HGNC Symbol;Acc:HGNC:16832]	protein_coding	-0.655584	-0.016013	-0.401692	0.00212892	0.966004	0.0862773	3000	2225	4692	3865	3268	4598
ENSG00000272899	100130705	ATP6V1FNB	ATP6V1F neighbor [Source:HGNC Symbol;Acc:HGNC:52392]	protein_coding	0.744953	0.396746	0.447853	0.168057	0.536867	0.461338	13183	13521	12664	12851	13090	12514
ENSG00000136888	9550	ATP6V1G1	ATPase H+ transporting V1 subunit G1 [Source:HGNC Symbol;Acc:HGNC:864]	protein_coding	-0.78491	-0.0383966	-0.503946	0.0146783	0.944657	0.152718	2057	2650	3780	2982	3800	3737
ENSG00000213760	534	ATP6V1G2	ATPase H+ transporting V1 subunit G2 [Source:HGNC Symbol;Acc:HGNC:862]	protein_coding	-0.0226237	0.0583528	0.133755	0.959404	0.89159	0.716957	11595	11931	10474	11502	11981	10499
ENSG00000254870		ATP6V1G2-DDX39B	ATP6V1G2-DDX39B readthrough (NMD candidate) [Source:HGNC Symbol;Acc:HGNC:41999]	protein_coding	-0.124192	-0.373775	-0.0570871	0.338884	0.00143384	0.714294	529	785	552	576	861	698
ENSG00000047249	51606	ATP6V1H	ATPase H+ transporting V1 subunit H [Source:HGNC Symbol;Acc:HGNC:18303]	protein_coding	-0.309318	-0.0617343	-0.243017	0.0344364	0.786657	0.125466	5113	3421	5395	5666	4013	5438
ENSG00000165240	538	ATP7A	ATPase copper transporting alpha [Source:HGNC Symbol;Acc:HGNC:869]	protein_coding	0.406894	-0.317336	0.450021	0.022461	0.133033	0.0110601	7415	7444	6747	6584	6659	7338
ENSG00000123191	540	ATP7B	ATPase copper transporting beta [Source:HGNC Symbol;Acc:HGNC:870]	protein_coding	0.0590084	-0.356995	0.0100749	0.865937	0.233171	0.978558	11303	11196	10638	11270	11125	11094
ENSG00000124406	10396	ATP8A1	ATPase phospholipid transporting 8A1 [Source:HGNC Symbol;Acc:HGNC:13531]	protein_coding	0.164737	-0.210175	-0.347792	0.781063	0.675376	0.646179	14643	14039	11965	14794	13931	12255
ENSG00000132932	51761	ATP8A2	ATPase phospholipid transporting 8A2 [Source:HGNC Symbol;Acc:HGNC:13533]	protein_coding	0.213292	-0.0708751	1.56852				17690	16313	15598	17075	16173	16010
ENSG00000233963		ATP8A2P3	ATPase phospholipid transporting 8A2 pseudogene 3 [Source:HGNC Symbol;Acc:HGNC:42641]	unprocessed_pseudogene	-1.13034	-0.268415	-1.18525				17088	19278	20104	17961	19652	20229
ENSG00000081923	5205	ATP8B1	ATPase phospholipid transporting 8B1 [Source:HGNC Symbol;Acc:HGNC:3706]	protein_coding	0.309671	-0.625706	0.674698	0.21156	0.0606721	0.012405	12027	9851	12115	11627	9420	12666
ENSG00000267040	100505549	ATP8B1-AS1	ATP8B1 antisense RNA 1 [Source:HGNC Symbol;Acc:HGNC:56042]	lncRNA	-0.382039	-0.0366101	-0.0185225	0.294338	0.945862	0.967574	12460	12787	12637	12422	13041	12794
ENSG00000143515	57198	ATP8B2	ATPase phospholipid transporting 8B2 [Source:HGNC Symbol;Acc:HGNC:13534]	protein_coding	0.360379	-0.205702	-0.0328717	0.11419	0.476791	0.925945	6329	6907	6154	6399	6177	6527
ENSG00000130270	148229	ATP8B3	ATPase phospholipid transporting 8B3 [Source:HGNC Symbol;Acc:HGNC:13535]	protein_coding	0.938792	0.307071	0.370036	0.000393099	0.622991	0.294629	12513	11759	14017	12251	10940	14009
ENSG00000104043	79895	ATP8B4	ATPase phospholipid transporting 8B4 (putative) [Source:HGNC Symbol;Acc:HGNC:13536]	protein_coding	0.169557	-0.824652	-2.70233				17996	15575	16748	18702	15456	17415
ENSG00000179766	158381	ATP8B5P	ATPase phospholipid transporting 8B5, pseudogene [Source:HGNC Symbol;Acc:HGNC:27245]	transcribed_unprocessed_pseudogene	0.950454	1.52485	-1.7877				17259	18815	18705	18395	18492	18023
ENSG00000054793	10079	ATP9A	ATPase phospholipid transporting 9A (putative) [Source:HGNC Symbol;Acc:HGNC:13540]	protein_coding	0.440234	-0.243503	0.450913	0.0311975	0.32646	0.0272344	1686	5032	972	1347	4254	1105
ENSG00000166377	374868	ATP9B	ATPase phospholipid transporting 9B (putative) [Source:HGNC Symbol;Acc:HGNC:13541]	protein_coding	-0.0183356	-8.63552e-05	-0.0377359	0.944472	0.999756	0.874815	6743	9594	5020	6829	9592	4901
ENSG00000123472	64756	ATPAF1	ATP synthase mitochondrial F1 complex assembly factor 1 [Source:HGNC Symbol;Acc:HGNC:18803]	protein_coding	0.10111	-0.13836	0.0593393	0.508924	0.410707	0.74244	3944	2051	2663	3958	1975	2732
ENSG00000171953	91647	ATPAF2	ATP synthase mitochondrial F1 complex assembly factor 2 [Source:HGNC Symbol;Acc:HGNC:18802]	protein_coding	-0.252907	0.151174	-0.126661	0.190061	0.544769	0.587211	8663	7844	8811	8824	8210	8600
ENSG00000150756	134145	ATPSCKMT	ATP synthase c subunit lysine N-methyltransferase [Source:HGNC Symbol;Acc:HGNC:27029]	protein_coding	-0.168145	-0.274345	0.0532551	0.511563	0.312115	0.871308	8205	7817	7880	8131	8077	8356
ENSG00000175054	545	ATR	ATR serine/threonine kinase [Source:HGNC Symbol;Acc:HGNC:882]	protein_coding	0.113518	-0.429728	0.124432	0.544824	0.0104573	0.528791	5168	3602	3291	5034	3459	3977
ENSG00000138085	51374	ATRAID	all-trans retinoic acid induced differentiation factor [Source:HGNC Symbol;Acc:HGNC:24090]	protein_coding	-0.736895	0.236441	-0.200268	0.00758052	0.526058	0.573709	2385	1590	2988	2829	2433	2512
ENSG00000164053	84126	ATRIP	ATR interacting protein [Source:HGNC Symbol;Acc:HGNC:33499]	protein_coding	-0.344829	0.0110398	-0.171581	0.0938852	0.97438	0.467845	6566	7889	6114	6927	8405	6049
ENSG00000088812	8455	ATRN	attractin [Source:HGNC Symbol;Acc:HGNC:885]	protein_coding	0.52443	-0.0750043	0.665752	0.0182468	0.831882	0.0017867	2087	2546	1162	1449	1867	1150
ENSG00000107518	26033	ATRNL1	attractin like 1 [Source:HGNC Symbol;Acc:HGNC:29063]	protein_coding	0.346424	0.0373408	0.386434	0.0235823	0.89079	0.124667	11945	7946	9598	11765	7320	9613
ENSG00000085224	546	ATRX	ATRX chromatin remodeler [Source:HGNC Symbol;Acc:HGNC:886]	protein_coding	0.622283	-0.20599	0.433341	0.00201355	0.442204	0.044281	1742	2402	1037	1415	1675	1139
ENSG00000124788	6310	ATXN1	ataxin 1 [Source:HGNC Symbol;Acc:HGNC:10548]	protein_coding	0.530929	-0.0674089	0.201888	0.00248145	0.814551	0.3426	5864	3641	3650	5543	2802	3689
ENSG00000130638	25814	ATXN10	ataxin 10 [Source:HGNC Symbol;Acc:HGNC:10549]	protein_coding	-0.0264708	-0.0505594	0.138639	0.901939	0.833387	0.442298	1020	1039	893	1003	1078	897
ENSG00000229931		ATXN1-AS1	ATXN1 antisense RNA 1 [Source:HGNC Symbol;Acc:HGNC:40515]	lncRNA	-0.253031	-0.34216	-0.427856	0.618881	0.628851	0.549672	14597	12909	14272	14837	13106	14626
ENSG00000224470	342371	ATXN1L	ataxin 1 like [Source:HGNC Symbol;Acc:HGNC:33279]	protein_coding	0.409516	-0.211223	0.453218	0.0489101	0.415342	0.0290639	4351	5965	3261	3632	5165	3540
ENSG00000204842	6311	ATXN2	ataxin 2 [Source:HGNC Symbol;Acc:HGNC:10555]	protein_coding	0.305728	-0.259291	0.131018	0.214316	0.370008	0.66528	5732	6511	4783	5541	5871	5190
ENSG00000258099	102723619	ATXN2-AS	ATXN2 antisense RNA [Source:HGNC Symbol;Acc:HGNC:51838]	lncRNA	-2.08997	0.90573	-0.859494			0.532015	15365	15543	16740	16047	17148	16377
ENSG00000168488	11273	ATXN2L	ataxin 2 like [Source:HGNC Symbol;Acc:HGNC:31326]	protein_coding	0.133802	-0.0221095	-0.145703	0.728986	0.965421	0.71875	1697	2540	1720	2052	2390	1675
ENSG00000066427	4287	ATXN3	ataxin 3 [Source:HGNC Symbol;Acc:HGNC:7106]	protein_coding	0.44089	-0.306294	0.282717	0.0176924	0.161908	0.149945	9194	9726	8672	8806	9190	9222
ENSG00000163635	6314	ATXN7	ataxin 7 [Source:HGNC Symbol;Acc:HGNC:10560]	protein_coding	0.531869	-0.289364	0.28816	0.02497	0.322321	0.287775	7282	7233	5151	6753	6181	5654
ENSG00000146776	222255	ATXN7L1	ataxin 7 like 1 [Source:HGNC Symbol;Acc:HGNC:22210]	protein_coding	0.057164	-0.38816	0.205688	0.793671	0.0398058	0.263005	9901	9996	9687	9633	9959	10278
ENSG00000162650	127002	ATXN7L2	ataxin 7 like 2 [Source:HGNC Symbol;Acc:HGNC:28713]	protein_coding	0.055603	0.309556	-0.301016	0.896261	0.386217	0.34005	9658	11545	10827	9992	11523	10603
ENSG00000087152	56970	ATXN7L3	ataxin 7 like 3 [Source:HGNC Symbol;Acc:HGNC:25416]	protein_coding	0.27593	0.0364029	0.159526	0.158224	0.908559	0.481929	3202	3566	3414	3088	3161	3235
ENSG00000267394		ATXN7L3-AS1	ATXN7L3 antisense RNA 1 [Source:HGNC Symbol;Acc:HGNC:55298]	lncRNA	0.446472	-1.23019	1.07025				19534	18863	19881	18818	18491	20298
ENSG00000253719	552889	ATXN7L3B	ataxin 7 like 3B [Source:HGNC Symbol;Acc:HGNC:37931]	protein_coding	0.368257	-0.0291981	0.354061	0.0116262	0.906334	0.0165385	2902	3787	2430	2473	3213	2386
ENSG00000148090	549	AUH	AU RNA binding methylglutaconyl-CoA hydratase [Source:HGNC Symbol;Acc:HGNC:890]	protein_coding	-0.406709	0.00905883	-0.294588	0.268436	0.988327	0.477465	10772	10230	11217	10998	10539	11339
ENSG00000127423	79000	AUNIP	aurora kinase A and ninein interacting protein [Source:HGNC Symbol;Acc:HGNC:28363]	protein_coding	-0.260817	-0.308073	-0.162494	0.16671	0.15867	0.438204	10007	9941	10104	10128	10204	10569
ENSG00000115307	550	AUP1	AUP1 lipid droplet regulating VLDL assembly factor [Source:HGNC Symbol;Acc:HGNC:891]	protein_coding	-0.30137	-0.15697	-0.313416	0.0510491	0.424792	0.0477729	1826	1893	2658	2380	2304	2733
ENSG00000087586	6790	AURKA	aurora kinase A [Source:HGNC Symbol;Acc:HGNC:11393]	protein_coding	-0.195179	-0.401137	0.150635	0.176623	0.0058026	0.351507	3267	1285	2795	3163	1514	3321
ENSG00000175756	54998	AURKAIP1	aurora kinase A interacting protein 1 [Source:HGNC Symbol;Acc:HGNC:24114]	protein_coding	-0.902948	0.729344	-0.851256	0.0253923	0.123301	0.0418521	4283	3474	6241	6214	5196	4925
ENSG00000213033		AURKAP1	aurora kinase A pseudogene 1 [Source:HGNC Symbol;Acc:HGNC:18611]	transcribed_processed_pseudogene	0.455066	-0.0113659	-0.402964	0.61591	0.992464	0.666932	14935	15566	14829	15133	15227	14974
ENSG00000178999	9212	AURKB	aurora kinase B [Source:HGNC Symbol;Acc:HGNC:11390]	protein_coding	-0.397191	-0.168286	-0.123253	0.000166779	0.219447	0.34616	3788	3116	3970	4161	3839	4183
ENSG00000105146	6795	AURKC	aurora kinase C [Source:HGNC Symbol;Acc:HGNC:11391]	protein_coding	-0.744264	0.0294446	-0.0757478	0.274586	0.977636	0.929311	13615	14468	14347	13644	15023	14566
ENSG00000158321	26053	AUTS2	activator of transcription and developmental regulator AUTS2 [Source:HGNC Symbol;Acc:HGNC:14262]	protein_coding	0.340145	0.0884697	0.13968	0.26242	0.843501	0.70874	2945	2687	3644	2867	2224	3381
ENSG00000169857	57099	AVEN	apoptosis and caspase activation inhibitor [Source:HGNC Symbol;Acc:HGNC:13509]	protein_coding	-0.0259687	-0.433902	0.0558737	0.919377	0.0358561	0.826379	9165	9439	9816	9085	9426	10422
ENSG00000135407	10677	AVIL	advillin [Source:HGNC Symbol;Acc:HGNC:14188]	protein_coding	0.318392	0.695559	-0.361446	0.456306	0.109189	0.35105	12104	13180	13301	12328	13009	12947
ENSG00000105778	23080	AVL9	AVL9 cell migration associated [Source:HGNC Symbol;Acc:HGNC:28994]	protein_coding	0.414318	-0.215517	0.247076	0.00561904	0.255568	0.138785	2731	1081	3200	2483	816	3431
ENSG00000119986	60370	AVPI1	arginine vasopressin induced 1 [Source:HGNC Symbol;Acc:HGNC:30898]	protein_coding	-0.543982	0.960194	-0.116111	0.185915	0.0371648	0.853477	12875	11866	13098	12914	12311	12562
ENSG00000166148	552	AVPR1A	arginine vasopressin receptor 1A [Source:HGNC Symbol;Acc:HGNC:895]	protein_coding	-0.00487282	0.693389	-0.292802	0.995198	0.847615	0.929776	19268	14363	19144	19322	14383	19109
ENSG00000198049	553	AVPR1B	arginine vasopressin receptor 1B [Source:HGNC Symbol;Acc:HGNC:896]	protein_coding	-1.8758	-1.29389	-1.84894				20728	21032	20391	21265	21712	20739
ENSG00000126895	554	AVPR2	arginine vasopressin receptor 2 [Source:HGNC Symbol;Acc:HGNC:897]	protein_coding	1.10809	0.555973	-0.292831				21619	20647	21080	21617	19520	21011
ENSG00000162779	126859	AXDND1	axonemal dynein light chain domain containing 1 [Source:HGNC Symbol;Acc:HGNC:26564]	protein_coding	0.111333	0.210039	-0.279833				16705	15413	16549	16756	15367	16583
ENSG00000103126	8312	AXIN1	axin 1 [Source:HGNC Symbol;Acc:HGNC:903]	protein_coding	-0.0117022	0.321534	-0.24502	0.982544	0.465899	0.565028	6589	7932	7648	7182	7989	7130
ENSG00000168646	8313	AXIN2	axin 2 [Source:HGNC Symbol;Acc:HGNC:904]	protein_coding	0.0521276	-0.0876408	0.098266	0.873201	0.772385	0.71685	9996	11398	9088	9889	11366	9282
ENSG00000167601	558	AXL	AXL receptor tyrosine kinase [Source:HGNC Symbol;Acc:HGNC:905]	protein_coding	0.186725	-0.289078	-0.0719717	0.445239	0.26913	0.820058	4615	1293	2195	4865	1166	2459
ENSG00000160862	563	AZGP1	alpha-2-glycoprotein 1, zinc-binding [Source:HGNC Symbol;Acc:HGNC:910]	protein_coding	-0.546755	0.330733	-0.358538	0.108475	0.464361	0.425369	12139	9139	11501	12323	9765	11331
ENSG00000214313	646282	AZGP1P1	AZGP1 pseudogene 1 [Source:HGNC Symbol;Acc:HGNC:911]	transcribed_unprocessed_pseudogene	3.24822	1.50225	-0.292858				22852	22789	22729	22836	21303	22142
ENSG00000163512	64343	AZI2	5-azacytidine induced 2 [Source:HGNC Symbol;Acc:HGNC:24002]	protein_coding	-0.122589	-0.0753613	0.111765	0.662929	0.833674	0.709315	4311	4243	4404	4265	4499	4455
ENSG00000155096	51582	AZIN1	antizyme inhibitor 1 [Source:HGNC Symbol;Acc:HGNC:16432]	protein_coding	-0.151428	-0.189012	-0.181668	0.4889	0.434327	0.414883	565	912	905	693	1007	986
ENSG00000142920	113451	AZIN2	antizyme inhibitor 2 [Source:HGNC Symbol;Acc:HGNC:29957]	protein_coding	0.364753	-0.128295	0.173985	0.385775	0.834108	0.708547	12231	12954	13026	12112	12700	13196
ENSG00000172232	566	AZU1	azurocidin 1 [Source:HGNC Symbol;Acc:HGNC:913]	protein_coding	0.0719426	-0.268422	-1.3607				20587	22257	22179	21110	22296	22272
ENSG00000166710	567	B2M	beta-2-microglobulin [Source:HGNC Symbol;Acc:HGNC:914]	protein_coding	-0.630609	0.0502888	-0.25906	0.0682431	0.933436	0.543241	158	42	154	194	69	141
ENSG00000169255	8706	B3GALNT1	beta-1,3-N-acetylgalactosaminyltransferase 1 (globoside blood group) [Source:HGNC Symbol;Acc:HGNC:918]	protein_coding	-0.324611	-0.0693082	0.498107	0.300921	0.883168	0.121646	10102	4216	5564	9644	4881	5673
ENSG00000162885	148789	B3GALNT2	beta-1,3-N-acetylgalactosaminyltransferase 2 [Source:HGNC Symbol;Acc:HGNC:28596]	protein_coding	0.108807	-0.417311	0.0771156	0.507493	0.00417769	0.670473	5407	6292	5663	5331	6105	6438
ENSG00000172318	8708	B3GALT1	beta-1,3-galactosyltransferase 1 [Source:HGNC Symbol;Acc:HGNC:916]	protein_coding	0.0259942	-0.262178	0.590402	0.966849	0.440109	0.0217885	7312	12813	9650	6108	12800	10098
ENSG00000235335		B3GALT1-AS1	B3GALT1 antisense RNA 1 [Source:HGNC Symbol;Acc:HGNC:40089]	lncRNA	0.695348	-1.2302	-0.097068				18297	18398	19409	18088	17702	19846
ENSG00000162630	8707	B3GALT2	beta-1,3-galactosyltransferase 2 [Source:HGNC Symbol;Acc:HGNC:917]	protein_coding	1.22166	0.0821179	0.222567	0.146473	0.890653	0.606233	10755	15327	12234	10550	14744	12322
ENSG00000235863	8705	B3GALT4	beta-1,3-galactosyltransferase 4 [Source:HGNC Symbol;Acc:HGNC:919]	protein_coding	0.0574242	1.0535	0.426853	0.95129	0.655787	0.700599	16266	14211	17649	16151	14153	17429
ENSG00000183778	10317	B3GALT5	beta-1,3-galactosyltransferase 5 [Source:HGNC Symbol;Acc:HGNC:920]	protein_coding	0.144179	0.0901795	0.774032	0.94313	0.783325	0.066998	14484	16287	10363	13784	16304	10351
ENSG00000184809		B3GALT5-AS1	B3GALT5 antisense RNA 1 [Source:HGNC Symbol;Acc:HGNC:16424]	lncRNA	0.73479	0.245112	0.890705	0.640211	0.575043	0.224064	15864	16941	12154	15181	16694	12056
ENSG00000176022	126792	B3GALT6	beta-1,3-galactosyltransferase 6 [Source:HGNC Symbol;Acc:HGNC:17978]	protein_coding	0.336687	0.37568	0.0420375	0.200564	0.196724	0.914083	6460	8053	5755	6430	7539	4960
ENSG00000214654	100288842	B3GALT9	beta-1,3-galactosyltransferase 9 [Source:HGNC Symbol;Acc:HGNC:53652]	protein_coding	-0.150558	-0.26524	-0.424287	0.725057	0.552109	0.266849	10634	10464	10063	11008	10568	10521
ENSG00000109956	27087	B3GAT1	beta-1,3-glucuronyltransferase 1 [Source:HGNC Symbol;Acc:HGNC:921]	protein_coding	0.229232	0.309081	0.111071	0.823102	0.31709	0.74504	4347	12981	4044	4304	12996	3322
ENSG00000255545		B3GAT1-DT	B3GAT1 divergent transcript [Source:HGNC Symbol;Acc:HGNC:27449]	lncRNA	1.03375	0.394212	0.16728	0.721908		0.867838	15160	18280	15220	14872	18075	14994
ENSG00000112309	135152	B3GAT2	beta-1,3-glucuronyltransferase 2 [Source:HGNC Symbol;Acc:HGNC:922]	protein_coding	1.21274	-0.242165	-0.876454	0.410498	0.769893	0.507419	16717	17788	13325	17126	17166	13666
ENSG00000149541	26229	B3GAT3	beta-1,3-glucuronyltransferase 3 [Source:HGNC Symbol;Acc:HGNC:923]	protein_coding	-0.403207	0.62897	-0.514614	0.331326	0.15867	0.219504	3972	3261	5181	5252	4078	3976
ENSG00000244009		B3GAT3P1	beta-1,3-glucuronyltransferase 3 pseudogene 1 [Source:HGNC Symbol;Acc:HGNC:35243]	processed_pseudogene	0.435651	0.470699	-1.05104				16909	17054	18307	17421	16742	18134
ENSG00000187676	145173	B3GLCT	beta 3-glucosyltransferase [Source:HGNC Symbol;Acc:HGNC:20207]	protein_coding	-0.211386	-0.297304	0.137798	0.380716	0.259498	0.622756	9408	8266	8437	9208	8556	8947
ENSG00000170340	10678	B3GNT2	UDP-GlcNAc:betaGal beta-1,3-N-acetylglucosaminyltransferase 2 [Source:HGNC Symbol;Acc:HGNC:15629]	protein_coding	-0.100982	-0.678114	-0.420114	0.753506	0.0166861	0.116546	8283	8125	9761	8927	8251	10647
ENSG00000176383	79369	B3GNT4	UDP-GlcNAc:betaGal beta-1,3-N-acetylglucosaminyltransferase 4 [Source:HGNC Symbol;Acc:HGNC:15683]	protein_coding	0.816556	0.942609	0.510877	0.207044	0.211732	0.372247	13966	15380	15331	13557	14840	14823
ENSG00000176597	84002	B3GNT5	UDP-GlcNAc:betaGal beta-1,3-N-acetylglucosaminyltransferase 5 [Source:HGNC Symbol;Acc:HGNC:15684]	protein_coding	0.228747	-0.250797	0.0182922	0.32191	0.338634	0.950447	2291	3922	4197	2420	3592	4573
ENSG00000198488	192134	B3GNT6	UDP-GlcNAc:betaGal beta-1,3-N-acetylglucosaminyltransferase 6 [Source:HGNC Symbol;Acc:HGNC:24141]	protein_coding	-3.32944	-0.268417	-0.292834				22337	19910	22195	22326	21920	22301
ENSG00000156966	93010	B3GNT7	UDP-GlcNAc:betaGal beta-1,3-N-acetylglucosaminyltransferase 7 [Source:HGNC Symbol;Acc:HGNC:18811]	protein_coding	0.678905	0.255967	0.770711	0.482333	0.829333	0.455457	15549	15507	14321	15093	15169	14260
ENSG00000177191	374907	B3GNT8	UDP-GlcNAc:betaGal beta-1,3-N-acetylglucosaminyltransferase 8 [Source:HGNC Symbol;Acc:HGNC:24139]	protein_coding	1.56455	-0.947658	1.7721				20355	20720	20054	19411	20225	20463
ENSG00000237172	84752	B3GNT9	UDP-GlcNAc:betaGal beta-1,3-N-acetylglucosaminyltransferase 9 [Source:HGNC Symbol;Acc:HGNC:28714]	protein_coding	0.31121	0.764406	0.523615	0.239122	0.0137008	0.0890257	12048	9001	12112	11762	8509	11693
ENSG00000175711	146712	B3GNTL1	UDP-GlcNAc:betaGal beta-1,3-N-acetylglucosaminyltransferase like 1 [Source:HGNC Symbol;Acc:HGNC:21727]	protein_coding	-0.11475	0.293069	-0.367261	0.712691	0.378084	0.219518	12094	11521	12243	12338	11630	12144
ENSG00000135454	2583	B4GALNT1	beta-1,4-N-acetyl-galactosaminyltransferase 1 [Source:HGNC Symbol;Acc:HGNC:4117]	protein_coding	-0.105888	-0.209891	0.233237	0.728059	0.500732	0.40567	1700	2883	1745	1586	3052	1891
ENSG00000167080	124872	B4GALNT2	beta-1,4-N-acetyl-galactosaminyltransferase 2 [Source:HGNC Symbol;Acc:HGNC:24136]	protein_coding	1.78592	-1.23017	1.27115				22376	21839	21897	21855	21043	22369
ENSG00000139044	283358	B4GALNT3	beta-1,4-N-acetyl-galactosaminyltransferase 3 [Source:HGNC Symbol;Acc:HGNC:24137]	protein_coding	0.757985	0.193875	0.700738	0.00966501	0.604219	0.0116032	9770	11167	7788	8890	10590	7404
ENSG00000182272	338707	B4GALNT4	beta-1,4-N-acetyl-galactosaminyltransferase 4 [Source:HGNC Symbol;Acc:HGNC:26315]	protein_coding	0.217538	1.26305	-0.345199	0.713758	0.00426107	0.512997	5455	11507	7961	6413	11422	5589
ENSG00000086062	2683	B4GALT1	beta-1,4-galactosyltransferase 1 [Source:HGNC Symbol;Acc:HGNC:924]	protein_coding	0.307961	-0.328815	0.483334	0.25287	0.292112	0.0681018	6947	2247	6681	6073	1831	7257
ENSG00000233554		B4GALT1-AS1	B4GALT1 antisense RNA 1 [Source:HGNC Symbol;Acc:HGNC:49910]	lncRNA	0.388102	-0.30907	-0.30877			0.744814	14985	15657	16855	15164	15427	17250
ENSG00000117411	8704	B4GALT2	beta-1,4-galactosyltransferase 2 [Source:HGNC Symbol;Acc:HGNC:925]	protein_coding	0.105089	0.253473	0.0707644	0.725372	0.392219	0.839811	2704	3920	2867	2747	3771	2400
ENSG00000158850	8703	B4GALT3	beta-1,4-galactosyltransferase 3 [Source:HGNC Symbol;Acc:HGNC:926]	protein_coding	0.0329473	-0.010001	0.125286	0.894272	0.973835	0.565895	5593	6249	5363	5399	6199	5317
ENSG00000121578	8702	B4GALT4	beta-1,4-galactosyltransferase 4 [Source:HGNC Symbol;Acc:HGNC:927]	protein_coding	0.120558	-0.117798	0.352691	0.568741	0.630863	0.0610725	8222	5659	5991	7644	5402	6209
ENSG00000240254	100874201	B4GALT4-AS1	B4GALT4 antisense RNA 1 [Source:HGNC Symbol;Acc:HGNC:40090]	lncRNA	3.22189	-0.268418	-0.292861				23577.5	23582.5	23577.5	23578.5	22566.5	23578.5
ENSG00000158470	9334	B4GALT5	beta-1,4-galactosyltransferase 5 [Source:HGNC Symbol;Acc:HGNC:928]	protein_coding	0.311931	-0.312247	0.433209	0.0916785	0.14132	0.0166476	652	1890	1195	518	1607	1390
ENSG00000118276	9331	B4GALT6	beta-1,4-galactosyltransferase 6 [Source:HGNC Symbol;Acc:HGNC:929]	protein_coding	0.160021	-0.158715	0.162134	0.411409	0.473305	0.425605	7486	7303	5506	7215	6993	5799
ENSG00000027847	11285	B4GALT7	beta-1,4-galactosyltransferase 7 [Source:HGNC Symbol;Acc:HGNC:930]	protein_coding	-0.214539	0.302053	-0.141583	0.506246	0.386545	0.699956	8232	7523	7516	8482	7852	6990
ENSG00000174684	11041	B4GAT1	beta-1,4-glucuronyltransferase 1 [Source:HGNC Symbol;Acc:HGNC:15685]	protein_coding	-0.180346	0.329093	-0.2849	0.464527	0.196724	0.233418	4425	4687	4854	5131	5069	4161
ENSG00000255468	102724064	B4GAT1-DT	B4GAT1 divergent transcript [Source:HGNC Symbol;Acc:HGNC:56070]	lncRNA	0.191104	0.221694	-0.295595	0.593145	0.556084	0.286067	11600	12832	12593	11799	12711	12589
ENSG00000108641	27077	B9D1	B9 domain containing 1 [Source:HGNC Symbol;Acc:HGNC:24123]	protein_coding	-0.615543	0.0672861	-0.0318709	0.0116853	0.868356	0.929816	9173	4824	7912	9199	6071	7806
ENSG00000123810	80776	B9D2	B9 domain containing 2 [Source:HGNC Symbol;Acc:HGNC:28636]	protein_coding	-0.434568	0.295497	-0.759096	0.277835	0.547307	0.0403122	10688	11276	11592	11318	11598	11490
ENSG00000164929	79870	BAALC	BAALC binder of MAP3K1 and KLF4 [Source:HGNC Symbol;Acc:HGNC:14333]	protein_coding	-0.0683937	0.290535	0.336227	0.796198	0.181076	0.0826533	1714	8631	1461	1468	8632	1085
ENSG00000247081	105369147	BAALC-AS1	BAALC antisense RNA 1 [Source:HGNC Symbol;Acc:HGNC:50461]	lncRNA	0.182746	0.424504	-0.283067	0.63429	0.188822	0.480165	12661	12579	11455	12830	12516	11192
ENSG00000236939		BAALC-AS2	BAALC antisense RNA 2 [Source:HGNC Symbol;Acc:HGNC:28595]	lncRNA	-0.306065	0.157527	-0.591391	0.883608	0.848413	0.242899	13552	17127	14660	13933	17327	14699
ENSG00000136881	570	BAAT	bile acid-CoA:amino acid N-acyltransferase [Source:HGNC Symbol;Acc:HGNC:932]	protein_coding	-0.444577	-0.439548	-0.744559			0.388403	14724	16935	16570	15223	17062	17006
ENSG00000105393	29086	BABAM1	BRISC and BRCA1 A complex member 1 [Source:HGNC Symbol;Acc:HGNC:25008]	protein_coding	-0.517703	0.181847	-0.24757	0.00440981	0.448539	0.233964	2957	3437	3045	3502	4365	2666
ENSG00000158019	9577	BABAM2	BRISC and BRCA1 A complex member 2 [Source:HGNC Symbol;Acc:HGNC:1106]	protein_coding	0.348486	-0.0983254	0.352647	0.139636	0.773194	0.162206	8864	6827	5495	8335	6110	5656
ENSG00000186318	23621	BACE1	beta-secretase 1 [Source:HGNC Symbol;Acc:HGNC:933]	protein_coding	0.434538	0.0782593	0.697294	0.0327101	0.805209	0.000200052	2917	2316	2621	2023	1782	2389
ENSG00000278768		BACE1-AS	BACE1 antisense RNA [Source:HGNC Symbol;Acc:HGNC:37125]	lncRNA	0.509785	-0.0205785	0.513804	0.0450415	0.960592	0.0461877	10731	10817	10087	10249	10338	10241
ENSG00000182240	25825	BACE2	beta-secretase 2 [Source:HGNC Symbol;Acc:HGNC:934]	protein_coding	0.400271	-0.311832	0.35088	0.0865257	0.266828	0.222645	10479	2817	4544	10197	2187	5075
ENSG00000156273	571	BACH1	BTB domain and CNC homolog 1 [Source:HGNC Symbol;Acc:HGNC:935]	protein_coding	0.440931	-0.25211	0.41365	0.00431684	0.166764	0.00534792	4431	7507	4662	3734	6741	5062
ENSG00000248476		BACH1-IT1	BACH1 intronic transcript 1 [Source:HGNC Symbol;Acc:HGNC:40006]	lncRNA	0.453764	0.0755813	0.796212	0.578823	0.944503	0.214049	14941	15620	15041	14297	15424	15141
ENSG00000228817		BACH1-IT2	BACH1 intronic transcript 2 [Source:HGNC Symbol;Acc:HGNC:40007]	lncRNA	0.417844	-0.614343	0.188106				16721	17609	16828	16331	17397	17459
ENSG00000112182	60468	BACH2	BTB domain and CNC homolog 2 [Source:HGNC Symbol;Acc:HGNC:14078]	protein_coding	0.164857	-0.156257	0.0344982	0.660707	0.577583	0.917612	9431	12359	8429	9344	12284	8736
ENSG00000002330	572	BAD	BCL2 associated agonist of cell death [Source:HGNC Symbol;Acc:HGNC:936]	protein_coding	-1.03832	1.15567	-0.934707	0.0270686	0.0248253	0.0565705	6443	4594	8325	8135	6532	6473
ENSG00000107262	573	BAG1	BAG cochaperone 1 [Source:HGNC Symbol;Acc:HGNC:937]	protein_coding	-0.321949	0.46128	0.14228	0.0703684	0.0170169	0.499982	4984	6050	7640	4758	6628	6785
ENSG00000112208	9532	BAG2	BAG cochaperone 2 [Source:HGNC Symbol;Acc:HGNC:938]	protein_coding	-0.521959	-0.23969	-0.535933	0.022898	0.453192	0.0272344	9219	5300	9844	9827	6345	10221
ENSG00000151929	9531	BAG3	BAG cochaperone 3 [Source:HGNC Symbol;Acc:HGNC:939]	protein_coding	0.04889	0.00139874	0.0243419	0.895467	0.997865	0.948411	6565	2447	5952	6527	2411	5896
ENSG00000156735	9530	BAG4	BAG cochaperone 4 [Source:HGNC Symbol;Acc:HGNC:940]	protein_coding	-0.129129	-0.307471	-0.206476	0.594262	0.197024	0.376288	7177	7123	6521	7519	7338	7074
ENSG00000166170	9529	BAG5	BAG cochaperone 5 [Source:HGNC Symbol;Acc:HGNC:941]	protein_coding	0.209586	-0.228931	0.138795	0.160291	0.174356	0.409404	2754	3048	2228	2658	2784	2444
ENSG00000204463	7917	BAG6	BAG cochaperone 6 [Source:HGNC Symbol;Acc:HGNC:13919]	protein_coding	0.178178	0.0176621	0.20245	0.59159	0.970102	0.558149	902	980	605	846	876	580
ENSG00000187172		BAGE2	BAGE family member 2, pseudogene [Source:HGNC Symbol;Acc:HGNC:15723]	transcribed_unprocessed_pseudogene	0.104936	-1.23017	-2.01787				21753	22376	22269	22343	22365	22717
ENSG00000266074	57597	BAHCC1	BAH domain and coiled-coil containing 1 [Source:HGNC Symbol;Acc:HGNC:29279]	protein_coding	-0.331073	0.762515	-0.33097	0.547604	0.162667	0.569497	6964	7647	7066	7628	8222	5708
ENSG00000140320	22893	BAHD1	bromo adjacent homology domain containing 1 [Source:HGNC Symbol;Acc:HGNC:29153]	protein_coding	0.0468608	0.0590444	-0.0713145	0.90644	0.897255	0.861219	5866	7774	6091	6128	7701	5946
ENSG00000175866	10458	BAIAP2	BAR/IMD domain containing adaptor protein 2 [Source:HGNC Symbol;Acc:HGNC:947]	protein_coding	-0.0374456	0.0855992	-0.601136	0.932513	0.859459	0.0556788	6111	3955	5454	7280	4101	5278
ENSG00000226137	440465	BAIAP2-DT	BAIAP2 divergent transcript [Source:HGNC Symbol;Acc:HGNC:44342]	lncRNA	0.29662	0.00257008	0.360433	0.336203	0.996111	0.255097	7929	6199	4802	7385	5600	4711
ENSG00000006453	55971	BAIAP2L1	BAR/IMD domain containing adaptor protein 2 like 1 [Source:HGNC Symbol;Acc:HGNC:21649]	protein_coding	0.291056	-1.2494	-0.152653	0.260073	0.0609279	0.80313	13637	7177	14054	13697	6500	14833
ENSG00000128298	80115	BAIAP2L2	BAR/IMD domain containing adaptor protein 2 like 2 [Source:HGNC Symbol;Acc:HGNC:26203]	protein_coding	0.399802	0.487414	0.2191	0.487439	0.568969	0.795964	14856	13920	15203	14688	13668	15052
ENSG00000007516	8938	BAIAP3	BAI1 associated protein 3 [Source:HGNC Symbol;Acc:HGNC:948]	protein_coding	0.626826	1.0768	-0.949753	0.198029	0.0335938	0.0632827	12565	12398	12474	13247	11963	11881
ENSG00000030110	578	BAK1	BCL2 antagonist/killer 1 [Source:HGNC Symbol;Acc:HGNC:949]	protein_coding	-0.396778	-0.309645	-0.141412	0.00435429	0.0651289	0.409404	6981	5246	6583	7211	6047	7134
ENSG00000175730		BAK1P1	BCL2 antagonist/killer 1 pseudogene 1 [Source:HGNC Symbol;Acc:HGNC:996]	processed_pseudogene	-0.00733586	-0.370387	-0.548771				19624	19315	18817	19819	19328	19228
ENSG00000095739	25805	BAMBI	BMP and activin membrane bound inhibitor [Source:HGNC Symbol;Acc:HGNC:30251]	protein_coding	-0.203794	0.24554	-0.266688	0.274048	0.21727	0.111019	6362	9351	8800	6898	9548	8415
ENSG00000278910		BANCR	BRAF-activated non-protein coding RNA [Source:HGNC Symbol;Acc:HGNC:43877]	lncRNA	1.18077	-0.58458	0.640484				15675	17953	16005	15059	17572	16677
ENSG00000175334	8815	BANF1	BAF nuclear assembly factor 1 [Source:HGNC Symbol;Acc:HGNC:17397]	protein_coding	-0.439001	-0.244554	-0.367082	0.059759	0.404592	0.141403	926	698	876	1261	945	995
ENSG00000230306		BANF1P2	BANF1 pseudogene 2 [Source:HGNC Symbol;Acc:HGNC:23426]	processed_pseudogene	0.0718953	0.0641818	-0.29289				23116	23083	21858	23144	23039	21946
ENSG00000237758		BANF1P3	BANF1 pseudogene 3 [Source:HGNC Symbol;Acc:HGNC:43883]	processed_pseudogene	-0.579813	0.542139	-0.0845236	0.201608	0.376668	0.912346	13991	13206	14226	13987	13597	14033
ENSG00000153064	55024	BANK1	B cell scaffold protein with ankyrin repeats 1 [Source:HGNC Symbol;Acc:HGNC:18233]	protein_coding	-1.68295	2.81029	-0.292825				21438	20592	20579	21441	21068	18673
ENSG00000172530	54971	BANP	BTG3 associated nuclear protein [Source:HGNC Symbol;Acc:HGNC:13450]	protein_coding	-0.102079	0.213288	-0.450414	0.734853	0.497261	0.0621358	9529	9792	10328	9994	9925	10207
ENSG00000163930	8314	BAP1	BRCA1 associated protein 1 [Source:HGNC Symbol;Acc:HGNC:950]	protein_coding	0.0892432	0.106999	0.214904	0.763649	0.752403	0.434551	2180	1997	1163	2037	1929	1019
ENSG00000138376	580	BARD1	BRCA1 associated RING domain 1 [Source:HGNC Symbol;Acc:HGNC:952]	protein_coding	-0.100469	-0.34495	0.0804896	0.543336	0.0234588	0.656648	5205	5243	4784	5155	5424	5345
ENSG00000131668	56033	BARX1	BARX homeobox 1 [Source:HGNC Symbol;Acc:HGNC:955]	protein_coding	-0.493278	1.70483	0.66897	0.324787	6.09992e-06	0.840741	17134	13637	13377	17033	14006	12218
ENSG00000235601	101928040	BARX1-DT	BARX1 divergent transcript [Source:HGNC Symbol;Acc:HGNC:50673]	lncRNA	0.607892	1.96727	-0.292805				19712	19099	17141	19759	18852	15713
ENSG00000176788	10409	BASP1	brain abundant membrane attached signal protein 1 [Source:HGNC Symbol;Acc:HGNC:957]	protein_coding	-0.00432617	0.277999	1.04545	0.996321	0.565554	0.620591	17537	16147	13266	17135	16111	13217
ENSG00000215196		BASP1-AS1	BASP1 antisense RNA 1 [Source:HGNC Symbol;Acc:HGNC:26609]	lncRNA	1.52593	-0.915368	-1.09658				19246	20625	20130	19854	20291	20421
ENSG00000168062	116071	BATF2	basic leucine zipper ATF-like transcription factor 2 [Source:HGNC Symbol;Acc:HGNC:25163]	protein_coding	0.165914	-0.116719	0.682246	0.796177	0.893095	0.506032	15850	13559	13980	15486	13434	14195
ENSG00000123685	55509	BATF3	basic leucine zipper ATF-like transcription factor 3 [Source:HGNC Symbol;Acc:HGNC:28915]	protein_coding	-0.318795	-0.17527	-0.38133	0.431199	0.723856	0.301467	9944	11909	11604	10304	12163	11845
ENSG00000087088	581	BAX	BCL2 associated X, apoptosis regulator [Source:HGNC Symbol;Acc:HGNC:959]	protein_coding	-0.242754	0.140968	-0.124204	0.218387	0.567903	0.592189	2828	5211	4690	3185	5674	4303
ENSG00000198604	11177	BAZ1A	bromodomain adjacent to zinc finger domain 1A [Source:HGNC Symbol;Acc:HGNC:960]	protein_coding	-0.0741893	-0.351146	0.282193	0.764621	0.119092	0.173113	3195	5720	5483	2838	5817	6138
ENSG00000258738	112268124	BAZ1A-AS1	BAZ1A antisense RNA 1 [Source:HGNC Symbol;Acc:HGNC:55440]	lncRNA	-0.144102	-0.0281118	0.341223	0.747284	0.960592	0.264442	11316	12980	12929	11028	13097	13077
ENSG00000009954	9031	BAZ1B	bromodomain adjacent to zinc finger domain 1B [Source:HGNC Symbol;Acc:HGNC:961]	protein_coding	0.349992	-0.374911	0.463218	0.107955	0.129317	0.032243	503	495	523	393	380	665
ENSG00000076108	11176	BAZ2A	bromodomain adjacent to zinc finger domain 2A [Source:HGNC Symbol;Acc:HGNC:962]	protein_coding	0.332368	-0.296403	0.236044	0.192256	0.317026	0.406188	2407	3118	1607	2220	2645	1832
ENSG00000123636	29994	BAZ2B	bromodomain adjacent to zinc finger domain 2B [Source:HGNC Symbol;Acc:HGNC:963]	protein_coding	0.308443	-0.375015	0.396215	0.163218	0.124171	0.0681243	6550	7908	5975	5803	7377	6706
ENSG00000224152		BAZ2B-AS1	BAZ2B antisense RNA 1 [Source:HGNC Symbol;Acc:HGNC:55862]	lncRNA	-0.168214	0.245176	-0.228027	0.628398	0.43436	0.410734	11126	12325	11587	11278	12476	11504
ENSG00000105327	27113	BBC3	BCL2 binding component 3 [Source:HGNC Symbol;Acc:HGNC:17868]	protein_coding	-0.637904	1.03775	-0.852701	0.424298	0.189841	0.222105	11762	13844	13776	12388	14266	13341
ENSG00000214413	92482	BBIP1	BBSome interacting protein 1 [Source:HGNC Symbol;Acc:HGNC:28093]	protein_coding	-0.277423	0.00634508	-0.0887363	0.435749	0.991135	0.84686	6336	7352	7997	6531	7732	8024
ENSG00000171159	79095	BBLN	bublin coiled coil protein [Source:HGNC Symbol;Acc:HGNC:17823]	protein_coding	-0.952948	1.38927	-0.777179	0.257832	0.124674	0.394741	7524	9072	8676	9020	10191	6656
ENSG00000119636	80127	BBOF1	basal body orientation factor 1 [Source:HGNC Symbol;Acc:HGNC:19855]	protein_coding	0.00988642	-0.0523713	0.186007	0.982544	0.923049	0.648687	12621	11698	12580	12444	11710	12762
ENSG00000129151	8424	BBOX1	gamma-butyrobetaine hydroxylase 1 [Source:HGNC Symbol;Acc:HGNC:964]	protein_coding	0.308493	0.709434	1.41648	0.530089	0.00343974	1.55295e-12	10824	13366	9442	9332	13175	8304
ENSG00000254560	103695435	BBOX1-AS1	BBOX1 antisense RNA 1 [Source:HGNC Symbol;Acc:HGNC:50700]	lncRNA	-0.873876	-0.0375911	-0.761944	0.0828923	0.960592	0.109032	13413	13867	13795	13846	14505	13984
ENSG00000174483	582	BBS1	Bardet-Biedl syndrome 1 [Source:HGNC Symbol;Acc:HGNC:966]	protein_coding	0.333016	0.203335	0.420362	0.11337	0.438454	0.04987	8816	7552	6991	8180	6899	6566
ENSG00000179941	79738	BBS10	Bardet-Biedl syndrome 10 [Source:HGNC Symbol;Acc:HGNC:26291]	protein_coding	-0.281033	-0.11299	-0.206436	0.348323	0.781849	0.537661	7336	7172	6611	7671	7624	6810
ENSG00000181004	166379	BBS12	Bardet-Biedl syndrome 12 [Source:HGNC Symbol;Acc:HGNC:26648]	protein_coding	-0.0748796	0.0380238	0.0472864	0.822612	0.93639	0.906896	11191	10808	11632	11156	10839	11707
ENSG00000125124	583	BBS2	Bardet-Biedl syndrome 2 [Source:HGNC Symbol;Acc:HGNC:967]	protein_coding	0.108753	-0.0203774	0.0229407	0.647356	0.948648	0.932354	5274	5618	4258	5329	5392	4219
ENSG00000140463	585	BBS4	Bardet-Biedl syndrome 4 [Source:HGNC Symbol;Acc:HGNC:969]	protein_coding	-0.709991	-0.239231	-0.176577	0.0109441	0.528349	0.631869	8643	7803	8825	8877	8796	9246
ENSG00000163093	129880	BBS5	Bardet-Biedl syndrome 5 [Source:HGNC Symbol;Acc:HGNC:970]	protein_coding	0.0562753	0.367902	0.0744156	0.853952	0.183517	0.827462	10727	9960	10676	10660	9926	10357
ENSG00000138686	55212	BBS7	Bardet-Biedl syndrome 7 [Source:HGNC Symbol;Acc:HGNC:18758]	protein_coding	-0.155363	-0.262419	-0.108583	0.540529	0.347324	0.706209	8418	7059	9128	8585	7326	9562
ENSG00000122507	27241	BBS9	Bardet-Biedl syndrome 9 [Source:HGNC Symbol;Acc:HGNC:30000]	protein_coding	0.393236	-0.0166883	0.656755	0.00552269	0.947017	4.28989e-07	9483	8271	8424	8588	7637	8450
ENSG00000114439	56987	BBX	BBX high mobility group box domain containing [Source:HGNC Symbol;Acc:HGNC:14422]	protein_coding	0.677431	-0.0623238	0.720855	7.08401e-05	0.830571	1.19059e-05	1964	1225	738	1335	792	727
ENSG00000187244	4059	BCAM	basal cell adhesion molecule (Lutheran blood group) [Source:HGNC Symbol;Acc:HGNC:6722]	protein_coding	-0.158181	0.858967	-0.398453	0.791672	0.103349	0.471448	5689	7559	5419	6696	7875	3839
ENSG00000132692	63827	BCAN	brevican [Source:HGNC Symbol;Acc:HGNC:23059]	protein_coding	0.244845	0.266969	0.222005	0.673457	0.605657	0.657072	2006	10960	564	1953	10860	443
ENSG00000272068		BCAN-AS1	BCAN antisense RNA 1 [Source:HGNC Symbol;Acc:HGNC:55233]	lncRNA	0.185652	-0.139498	0.036874	0.695328	0.818971	0.960392	14309	12860	13005	14304	12757	13284
ENSG00000075790	55973	BCAP29	B cell receptor associated protein 29 [Source:HGNC Symbol;Acc:HGNC:24131]	protein_coding	-0.101262	-0.112644	0.1209	0.717644	0.723212	0.674682	2935	2187	3932	2875	2386	4042
ENSG00000185825	10134	BCAP31	B cell receptor associated protein 31 [Source:HGNC Symbol;Acc:HGNC:16695]	protein_coding	0.111612	-0.0922005	0.0141017	0.422009	0.575268	0.935477	1832	1457	1338	1956	1414	1296
ENSG00000050820	9564	BCAR1	BCAR1 scaffold protein, Cas family member [Source:HGNC Symbol;Acc:HGNC:971]	protein_coding	-0.409617	1.04656	-0.686616	0.584094	0.154164	0.338068	4138	4407	7498	5939	5356	5819
ENSG00000137936	8412	BCAR3	BCAR3 adaptor protein, NSP family member [Source:HGNC Symbol;Acc:HGNC:973]	protein_coding	-0.00582159	-0.168666	0.324001	0.982544	0.485264	0.089403	9458	6699	9124	9043	6662	9390
ENSG00000224093		BCAR3-AS1	BCAR3 antisense RNA 1 [Source:HGNC Symbol;Acc:HGNC:40093]	lncRNA	0.436981	-0.268408	-1.24959				20754	21181	21754	21230	21016	21852
ENSG00000262117	400500	BCAR4	breast cancer anti-estrogen resistance 4 [Source:HGNC Symbol;Acc:HGNC:22170]	lncRNA	0.0223816	-2.05634	-2.28523				20999	21844	21469	21844	21897	22215
ENSG00000064787	8537	BCAS1	brain enriched myelin associated protein 1 [Source:HGNC Symbol;Acc:HGNC:974]	protein_coding	-0.168307	-0.410646	-1.11937	0.871428	0.567172	0.150156	15144	15817	13947	15797	15917	14393
ENSG00000116752	10286	BCAS2	BCAS2 pre-mRNA processing factor [Source:HGNC Symbol;Acc:HGNC:975]	protein_coding	-0.571084	-0.200234	-0.0798832	0.0376821	0.590434	0.843827	4300	2492	4911	4636	3451	5204
ENSG00000141376	54828	BCAS3	BCAS3 microtubule associated cell migration factor [Source:HGNC Symbol;Acc:HGNC:14347]	protein_coding	0.259948	-0.0618576	0.28409	0.239641	0.846993	0.236624	10127	8688	6314	9822	8248	6385
ENSG00000124243	55653	BCAS4	breast carcinoma amplified sequence 4 [Source:HGNC Symbol;Acc:HGNC:14367]	protein_coding	-0.680685	-0.245813	-0.661477	0.00180784	0.415068	0.00199481	9594	9532	10598	10227	10233	10941
ENSG00000060982	586	BCAT1	branched chain amino acid transaminase 1 [Source:HGNC Symbol;Acc:HGNC:976]	protein_coding	0.889166	-0.237885	0.490541	3.94652e-06	0.380082	0.0242785	604	842	1108	476	425	1231
ENSG00000105552	587	BCAT2	branched chain amino acid transaminase 2 [Source:HGNC Symbol;Acc:HGNC:977]	protein_coding	-0.163167	0.107737	-0.371994	0.586887	0.776141	0.175378	7387	5539	7010	7990	5919	6796
ENSG00000107949	56647	BCCIP	BRCA2 and CDKN1A interacting protein [Source:HGNC Symbol;Acc:HGNC:978]	protein_coding	-0.394322	-0.259794	-0.184626	0.115174	0.403159	0.541995	2816	3028	4568	3286	3731	4951
ENSG00000186666	144233	BCDIN3D	BCDIN3 domain containing RNA methyltransferase [Source:HGNC Symbol;Acc:HGNC:27050]	protein_coding	-0.294311	-0.239276	-0.181425	0.198737	0.377384	0.470995	9490	9952	9720	9662	10256	10135
ENSG00000258057	100286844	BCDIN3D-AS1	BCDIN3D antisense RNA 1 [Source:HGNC Symbol;Acc:HGNC:44113]	lncRNA	-0.36968	-0.351254	0.219796	0.396051	0.453192	0.700906	13913	13249	12881	13715	13559	13298
ENSG00000114200	590	BCHE	butyrylcholinesterase [Source:HGNC Symbol;Acc:HGNC:983]	protein_coding	0.119048	0.103977	0.453016	0.654337	0.737043	0.0397543	7168	6164	5089	6370	5963	4826
ENSG00000248098	593	BCKDHA	branched chain keto acid dehydrogenase E1 subunit alpha [Source:HGNC Symbol;Acc:HGNC:986]	protein_coding	0.486039	0.763411	0.638982	0.0289643	0.000368662	0.00301041	8138	7505	5924	7117	6621	4311
ENSG00000083123	594	BCKDHB	branched chain keto acid dehydrogenase E1 subunit beta [Source:HGNC Symbol;Acc:HGNC:987]	protein_coding	0.28351	0.058879	0.198231	0.09902	0.828759	0.328907	8805	5420	6459	8529	4871	6323
ENSG00000103507	10295	BCKDK	branched chain keto acid dehydrogenase kinase [Source:HGNC Symbol;Acc:HGNC:16902]	protein_coding	0.354573	0.739522	0.611914	0.21532	0.00895848	0.0245842	5767	6043	5845	4653	5396	4364
ENSG00000142867	8915	BCL10	BCL10 immune signaling adaptor [Source:HGNC Symbol;Acc:HGNC:989]	protein_coding	0.163722	-0.168086	0.0559611	0.326051	0.407541	0.799608	7986	6119	7908	7863	5793	8219
ENSG00000223653		BCL10-AS1	BCL10 antisense RNA 1 [Source:HGNC Symbol;Acc:HGNC:55868]	lncRNA	-0.808339	-0.290218	-0.0345642			0.978911	15951	15249	16300	15947	15857	16613
ENSG00000119866	53335	BCL11A	BAF chromatin remodeling complex subunit BCL11A [Source:HGNC Symbol;Acc:HGNC:13221]	protein_coding	1.02481	0.00876156	0.464722	0.35653	0.984751	0.198403	13498	16145	11914	13154	15755	12018
ENSG00000127152	64919	BCL11B	BAF chromatin remodeling complex subunit BCL11B [Source:HGNC Symbol;Acc:HGNC:13222]	protein_coding	1.03376	0.534613	1.07308	0.723752		0.630859	18565	19256	15033	18046	18960	14676
ENSG00000171791	596	BCL2	BCL2 apoptosis regulator [Source:HGNC Symbol;Acc:HGNC:990]	protein_coding	0.204773	-0.423859	0.120231	0.370967	0.0652477	0.650432	7723	7789	5974	7504	7404	6753
ENSG00000140379	597	BCL2A1	BCL2 related protein A1 [Source:HGNC Symbol;Acc:HGNC:991]	protein_coding	-1.83334	2.1667	-0.354076				18015	16251	19357	18167	17583	18741
ENSG00000171552	598	BCL2L1	BCL2 like 1 [Source:HGNC Symbol;Acc:HGNC:992]	protein_coding	-0.0909167	-0.116706	0.152197	0.590439	0.538425	0.353583	2869	1089	3229	2750	1171	3303
ENSG00000137875	10017	BCL2L10	BCL2 like 10 [Source:HGNC Symbol;Acc:HGNC:993]	protein_coding	1.92493	1.5138	3.38149				22186	22173	22092	20641	21517	21595
ENSG00000153094	10018	BCL2L11	BCL2 like 11 [Source:HGNC Symbol;Acc:HGNC:994]	protein_coding	0.559846	-0.228447	0.790095	0.00719046	0.326499	5.88787e-07	7830	10923	8413	6372	10454	8822
ENSG00000126453	83596	BCL2L12	BCL2 like 12 [Source:HGNC Symbol;Acc:HGNC:13787]	protein_coding	-0.591289	0.168554	-0.432251	0.0345473	0.671626	0.151254	8374	8192	9544	9056	9038	9394
ENSG00000099968	23786	BCL2L13	BCL2 like 13 [Source:HGNC Symbol;Acc:HGNC:17164]	protein_coding	-0.0499292	-0.274097	0.140796	0.717809	0.0231156	0.254882	2995	1435	2709	2900	1524	2990
ENSG00000121380	79370	BCL2L14	BCL2 like 14 [Source:HGNC Symbol;Acc:HGNC:16657]	protein_coding	-3.00615	0.245121	0.470343				19904	19985	19595	19487	20750	19385
ENSG00000188761	440603	BCL2L15	BCL2 like 15 [Source:HGNC Symbol;Acc:HGNC:33624]	protein_coding	-0.549809	0.691181	-0.44479				15959	16488	17401	16159	17011	17264
ENSG00000129473	599	BCL2L2	BCL2 like 2 [Source:HGNC Symbol;Acc:HGNC:995]	protein_coding	0.115276	0.0418327	0.378134	0.476939	0.86148	0.0056733	6236	5842	7905	5515	5617	7858
ENSG00000258643	100529063	BCL2L2-PABPN1	BCL2L2-PABPN1 readthrough [Source:HGNC Symbol;Acc:HGNC:42959]	protein_coding	0.126393	0.0101116	0.160981	0.323162	0.959276	0.205672	3161	3813	4076	3055	3643	3937
ENSG00000069399	602	BCL3	BCL3 transcription coactivator [Source:HGNC Symbol;Acc:HGNC:998]	protein_coding	0.134253	0.447759	-0.368284	0.779051	0.365911	0.391374	9341	10060	11875	9833	9960	11698
ENSG00000113916	604	BCL6	BCL6 transcription repressor [Source:HGNC Symbol;Acc:HGNC:1001]	protein_coding	0.397529	0.0782433	0.0974535	0.102908	0.833387	0.761794	4840	7309	4360	4747	6534	4123
ENSG00000161940	255877	BCL6B	BCL6B transcription repressor [Source:HGNC Symbol;Acc:HGNC:1002]	protein_coding	1.3599	-0.461084	1.07332				19022	19503	18486	18331	18781	18961
ENSG00000110987	605	BCL7A	BAF chromatin remodeling complex subunit BCL7A [Source:HGNC Symbol;Acc:HGNC:1004]	protein_coding	-0.451293	0.117314	0.0761814	0.0576044	0.664833	0.772245	6459	10880	7534	6378	11207	7309
ENSG00000106635	9275	BCL7B	BAF chromatin remodeling complex subunit BCL7B [Source:HGNC Symbol;Acc:HGNC:1005]	protein_coding	-0.404057	0.00452079	-0.308473	0.00915838	0.987655	0.0617796	3508	2330	5575	4219	2986	5500
ENSG00000099385	9274	BCL7C	BAF chromatin remodeling complex subunit BCL7C [Source:HGNC Symbol;Acc:HGNC:1006]	protein_coding	-0.825233	0.523824	-0.54489	0.0167252	0.206902	0.147419	4935	5035	6193	6136	6535	5189
ENSG00000116128	607	BCL9	BCL9 transcription coactivator [Source:HGNC Symbol;Acc:HGNC:1008]	protein_coding	0.433807	-0.268536	0.443213	0.107895	0.411065	0.10631	4805	7997	3755	4013	7309	4174
ENSG00000186174	283149	BCL9L	BCL9 like [Source:HGNC Symbol;Acc:HGNC:23688]	protein_coding	0.0915707	0.14929	-0.22626	0.875232	0.822749	0.685655	5059	2937	4740	5750	2948	4387
ENSG00000029363	9774	BCLAF1	BCL2 associated transcription factor 1 [Source:HGNC Symbol;Acc:HGNC:16863]	protein_coding	0.351799	-0.260749	0.453288	0.0971413	0.303483	0.0319786	998	1411	715	789	1147	807
ENSG00000248966		BCLAF1P1	BCL2 associated transcription factor 1 pseudogene 1 [Source:HGNC Symbol;Acc:HGNC:51329]	processed_pseudogene	-2.40486	0.863115	3.7421				21690	20844	21201	19862	21731	21089
ENSG00000279800		BCLAF1P2	BCL2 associated transcription factor 1 pseudogene 2 [Source:HGNC Symbol;Acc:HGNC:51807]	processed_pseudogene	0.286017	0.170757	0.504609	0.773369		0.543059	15180	15836	15299	14670	15742	15321
ENSG00000173681	256643	BCLAF3	BCLAF1 and THRAP3 family member 3 [Source:HGNC Symbol;Acc:HGNC:27413]	protein_coding	0.509662	-0.168963	0.24208	0.016216	0.538458	0.31504	9908	10143	8546	9591	9573	8863
ENSG00000135697	53630	BCO1	beta-carotene oxygenase 1 [Source:HGNC Symbol;Acc:HGNC:13815]	protein_coding	-0.410829	-0.531568	0.498159	0.301935	0.488419	0.699883	16432	12415	15053	16080	12751	15561
ENSG00000197580	83875	BCO2	beta-carotene oxygenase 2 [Source:HGNC Symbol;Acc:HGNC:18503]	protein_coding	-0.569338	-0.811333	-0.675707	0.307955	0.414516	0.329248	14533	13364	15406	14891	13802	16097
ENSG00000183337	54880	BCOR	BCL6 corepressor [Source:HGNC Symbol;Acc:HGNC:20893]	protein_coding	0.268216	-0.24536	0.263977	0.361739	0.471422	0.391247	4988	5901	3297	4554	5346	3641
ENSG00000085185	63035	BCORL1	BCL6 corepressor like 1 [Source:HGNC Symbol;Acc:HGNC:25657]	protein_coding	0.236686	-0.161826	0.165999	0.59159	0.763204	0.734249	8491	9271	6891	8219	8927	7199
ENSG00000215580	286554	BCORP1	BCL6 corepressor pseudogene 1 [Source:HGNC Symbol;Acc:HGNC:23953]	transcribed_unprocessed_pseudogene	1.17682	-0.268412	-0.386322				15165	18693	19119	15368	18063	19316
ENSG00000186716	613	BCR	BCR activator of RhoGEF and GTPase [Source:HGNC Symbol;Acc:HGNC:1014]	protein_coding	0.0806951	0.0528485	0.0438755	0.856903	0.926393	0.929776	3989	5931	3893	4099	5819	3700
ENSG00000215481		BCRP3	BCR pseudogene 3 [Source:HGNC Symbol;Acc:HGNC:1016]	lncRNA	1.5428	0.900515	0.223792				16972	18862	17108	17031	18430	16482
ENSG00000236794		BCRP8	BCR pseudogene 8 [Source:HGNC Symbol;Acc:HGNC:39076]	processed_pseudogene	-0.207343	-1.66379	1.78865				22216	21512	21212	21512	21558	21784
ENSG00000074582	617	BCS1L	BCS1 homolog, ubiquinol-cytochrome c reductase complex chaperone [Source:HGNC Symbol;Acc:HGNC:1020]	protein_coding	-0.417524	-0.164086	-0.320785	8.04557e-05	0.336857	0.00415538	8215	7390	9745	8699	8048	10037
ENSG00000236824	618	BCYRN1	brain cytoplasmic RNA 1 [Source:HGNC Symbol;Acc:HGNC:1022]	scRNA	-0.423131	-0.0758931	1.4286	0.416655	0.923501	0.0460147	13856	9556	7674	13216	10111	7778
ENSG00000161267	622	BDH1	3-hydroxybutyrate dehydrogenase 1 [Source:HGNC Symbol;Acc:HGNC:1027]	protein_coding	-0.418187	0.0705292	0.57138	0.00978807	0.848963	0.325879	13768	5060	12065	13486	6000	12122
ENSG00000164039	56898	BDH2	3-hydroxybutyrate dehydrogenase 2 [Source:HGNC Symbol;Acc:HGNC:32389]	protein_coding	-0.445012	0.0796307	0.148391	0.217687	0.885597	0.743168	7107	9009	8739	6853	9498	8674
ENSG00000232699		BDH2P1	3-hydroxybutyrate dehydrogenase 2, pseudogene 1 [Source:HGNC Symbol;Acc:HGNC:21476]	processed_pseudogene	0.0719549	-0.690332	-0.878969				20424	21562	20320	20683	21592	20645
ENSG00000168398	624	BDKRB2	bradykinin receptor B2 [Source:HGNC Symbol;Acc:HGNC:1030]	protein_coding	-0.478774	0.83821	0.668984				20443	19028	19419	20111	19320	19163
ENSG00000176697	627	BDNF	brain derived neurotrophic factor [Source:HGNC Symbol;Acc:HGNC:1033]	protein_coding	-0.435975	-0.421051	-0.380955	0.0590136	0.088173	0.0920255	7244	9717	7028	7870	10148	7825
ENSG00000245573	497258	BDNF-AS	BDNF antisense RNA [Source:HGNC Symbol;Acc:HGNC:20608]	lncRNA	-0.250843	0.249101	0.0594956	0.527027	0.540552	0.902972	11698	12355	11661	11647	12566	11571
ENSG00000145734	55814	BDP1	B double prime 1, subunit of RNA polymerase III transcription initiation factor IIIB [Source:HGNC Symbol;Acc:HGNC:13652]	protein_coding	0.452739	-0.431209	0.378815	0.0442466	0.0951723	0.11317	4447	4805	4293	3852	3958	5036
ENSG00000166546	146227	BEAN1	brain expressed associated with NEDD4 1 [Source:HGNC Symbol;Acc:HGNC:24160]	protein_coding	0.290847	0.272683	0.580632	0.616177	0.459377	0.0444898	11369	13971	11407	10920	13816	11299
ENSG00000261656	101927726	BEAN1-AS1	BEAN1 antisense RNA 1 [Source:HGNC Symbol;Acc:HGNC:51114]	lncRNA	-1.63832	-1.73232	-0.0384427				19546	20186	19778	19497	20551	20257
ENSG00000126581	8678	BECN1	beclin 1 [Source:HGNC Symbol;Acc:HGNC:1034]	protein_coding	0.0592217	0.00717849	0.259353	0.651777	0.968225	0.0158621	4120	2803	2624	3792	2776	2468
ENSG00000183092	57596	BEGAIN	brain enriched guanylate kinase associated [Source:HGNC Symbol;Acc:HGNC:24163]	protein_coding	0.0501168	0.689955	-0.221778	0.971668	0.307932	0.772891	11184	14874	10880	11400	14764	10322
ENSG00000178409	57673	BEND3	BEN domain containing 3 [Source:HGNC Symbol;Acc:HGNC:23040]	protein_coding	-0.0394406	-0.159357	0.18202	0.930907	0.679516	0.600538	8913	11491	8855	8642	11591	9173
ENSG00000224809		BEND3P2	BEN domain containing 3 pseudogene 2 [Source:HGNC Symbol;Acc:HGNC:45015]	processed_pseudogene	0.0718644	2.44843	-0.29292				22220	22183	21067	22204	22250	19378
ENSG00000188848	389206	BEND4	BEN domain containing 4 [Source:HGNC Symbol;Acc:HGNC:23815]	protein_coding	0.33308	0.100524	2.10247	0.383192	0.91187	0.35172	17225	12063	14931	16945	11778	15005
ENSG00000162373	79656	BEND5	BEN domain containing 5 [Source:HGNC Symbol;Acc:HGNC:25668]	protein_coding	1.26681	1.00465	1.69926	8.26598e-08	1.97228e-06	2.70919e-18	11128	12095	10041	9531	11136	8621
ENSG00000151917	221336	BEND6	BEN domain containing 6 [Source:HGNC Symbol;Acc:HGNC:20871]	protein_coding	0.323964	-0.0715337	0.110644	0.0659113	0.803059	0.648364	10485	9094	9932	10374	8593	10125
ENSG00000165626	222389	BEND7	BEN domain containing 7 [Source:HGNC Symbol;Acc:HGNC:23514]	protein_coding	0.0649681	-0.561484	0.324253	0.798786	0.00498753	0.0817514	9573	10741	10171	9130	10674	10892
ENSG00000167995	7439	BEST1	bestrophin 1 [Source:HGNC Symbol;Acc:HGNC:12703]	protein_coding	4.10999	0.125752	0.129305	0.0028557	0.956406	0.949086	14495	15153	12355	14347	13535	12373
ENSG00000039987	54831	BEST2	bestrophin 2 [Source:HGNC Symbol;Acc:HGNC:17107]	protein_coding	0.366489	2.12791	-1.2438				18187	18430	18485	18598	18425	17294
ENSG00000127325	144453	BEST3	bestrophin 3 [Source:HGNC Symbol;Acc:HGNC:17105]	protein_coding	-0.805351	0.588813	0.338889	0.0139541	0.0478171	0.238701	10031	12159	10896	9602	12714	10340
ENSG00000142959	266675	BEST4	bestrophin 4 [Source:HGNC Symbol;Acc:HGNC:17106]	protein_coding	0.848541	1.72412	1.04479				17125	17198	18244	16229	16449	17566
ENSG00000105829	10282	BET1	Bet1 golgi vesicular membrane trafficking protein [Source:HGNC Symbol;Acc:HGNC:14562]	protein_coding	-0.417326	-0.0512964	-0.282896	0.238204	0.930247	0.478375	5566	5714	8145	6300	6467	8256
ENSG00000177951	51272	BET1L	Bet1 golgi vesicular membrane trafficking protein like [Source:HGNC Symbol;Acc:HGNC:19348]	protein_coding	0.447761	0.145535	0.450446	0.0217012	0.582562	0.0233991	5807	5341	5249	4992	4475	4891
ENSG00000133169	55859	BEX1	brain expressed X-linked 1 [Source:HGNC Symbol;Acc:HGNC:1036]	protein_coding	-0.574607	0.275608	0.0290443	0.011952	0.330533	0.930645	8148	5707	2767	8080	6748	2250
ENSG00000133134	84707	BEX2	brain expressed X-linked 2 [Source:HGNC Symbol;Acc:HGNC:30933]	protein_coding	-0.52256	0.249558	-0.638943	0.238204	0.60269	0.156995	13436	13538	12891	13834	13918	12864
ENSG00000166681	27018	BEX3	brain expressed X-linked 3 [Source:HGNC Symbol;Acc:HGNC:13388]	protein_coding	-0.20025	0.432133	-0.0348721	0.184816	0.00296981	0.871308	971	1260	823	1056	1472	584
ENSG00000102409	56271	BEX4	brain expressed X-linked 4 [Source:HGNC Symbol;Acc:HGNC:25475]	protein_coding	-0.0132218	0.395744	0.680265	0.974732	0.150498	0.0172332	11901	10783	6377	11500	10788	5444
ENSG00000184515	340542	BEX5	brain expressed X-linked 5 [Source:HGNC Symbol;Acc:HGNC:27990]	protein_coding	-0.279867	0.264977	0.299309				17353	17817	18666	16999	18018	18756
ENSG00000103429	51283	BFAR	bifunctional apoptosis regulator [Source:HGNC Symbol;Acc:HGNC:17613]	protein_coding	-0.12715	-0.201602	0.0885888	0.569686	0.393196	0.722042	2563	2869	2845	2583	3117	3040
ENSG00000125864	631	BFSP1	beaded filament structural protein 1 [Source:HGNC Symbol;Acc:HGNC:1040]	protein_coding	0.746356	0.401868	0.650664	0.0710361	0.400225	0.10134	13568	14079	13570	13075	13565	13459
ENSG00000242252	632	BGLAP	bone gamma-carboxyglutamate protein [Source:HGNC Symbol;Acc:HGNC:1043]	protein_coding	-1.15446	0.683677	-1.35816	0.042921	0.300019	0.010477	12100	13058	13050	13047	13751	12784
ENSG00000182492	633	BGN	biglycan [Source:HGNC Symbol;Acc:HGNC:1044]	protein_coding	-0.0888976	0.333832	0.515911	0.924176	0.681787	0.62853	15309	14140	12324	15109	14045	12179
ENSG00000180535	168620	BHLHA15	basic helix-loop-helix family member a15 [Source:HGNC Symbol;Acc:HGNC:22265]	protein_coding	-4.35101	-0.268436	-1.25718				22899	21398	23235	23382	23298	23295
ENSG00000198908	80823	BHLHB9	basic helix-loop-helix family member b9 [Source:HGNC Symbol;Acc:HGNC:29353]	protein_coding	0.24738	-0.0127614	0.788545	0.153318	0.963203	1.0486e-08	10179	10042	9501	9249	9749	9577
ENSG00000134107	8553	BHLHE40	basic helix-loop-helix family member e40 [Source:HGNC Symbol;Acc:HGNC:1046]	protein_coding	1.463	1.22316	1.78876	4.12326e-26	9.33563e-18	2.4179e-37	7163	3473	3866	3941	1483	1862
ENSG00000235831	100507582	BHLHE40-AS1	BHLHE40 antisense RNA 1 [Source:HGNC Symbol;Acc:HGNC:44471]	lncRNA	0.657757	0.310977	0.678952	0.231242	0.681144	0.326728	15056	14305	14404	14462	13835	14340
ENSG00000123095	79365	BHLHE41	basic helix-loop-helix family member e41 [Source:HGNC Symbol;Acc:HGNC:16617]	protein_coding	0.874479	0.362557	0.905686	0.00040846	0.274009	0.000135425	10309	10392	10951	9271	9394	10705
ENSG00000132840	23743	BHMT2	betaine--homocysteine S-methyltransferase 2 [Source:HGNC Symbol;Acc:HGNC:1048]	protein_coding	1.4945	-0.268442	1.66786				23131	22740	23037	22502	22166	23107
ENSG00000122870	80114	BICC1	BicC family RNA binding protein 1 [Source:HGNC Symbol;Acc:HGNC:19351]	protein_coding	0.567277	-0.420265	0.561803	0.00614974	0.108864	0.0115169	9747	4566	9065	9081	3450	9681
ENSG00000151746	636	BICD1	BICD cargo adaptor 1 [Source:HGNC Symbol;Acc:HGNC:1049]	protein_coding	0.895971	-0.0844973	0.135759	1.29357e-10	0.722414	0.499325	2986	4375	3123	2886	2873	3170
ENSG00000257530		BICD1-AS1	BICD1 antisense RNA 1 [Source:HGNC Symbol;Acc:HGNC:55475]	lncRNA	-0.0111113	-0.535063	-3.45317				17567	17474	17562	18936	17435	17956
ENSG00000185963	23299	BICD2	BICD cargo adaptor 2 [Source:HGNC Symbol;Acc:HGNC:17208]	protein_coding	0.11891	0.103686	0.0804455	0.70535	0.781404	0.822303	4250	5378	4933	4250	5127	4640
ENSG00000135127	92558	BICDL1	BICD family like cargo adaptor 1 [Source:HGNC Symbol;Acc:HGNC:28095]	protein_coding	0.308281	-0.298424	-0.877977	0.719454	0.72824	0.243432	14478	14983	13835	15082	14852	14183
ENSG00000063169	29998	BICRA	BRD4 interacting chromatin remodeling complex associated protein [Source:HGNC Symbol;Acc:HGNC:4332]	protein_coding	-0.144781	0.777745	-0.308103	0.821331	0.165988	0.611634	9352	11135	9987	9787	11342	9079
ENSG00000112624	23506	BICRAL	BICRA like chromatin remodeling complex associated protein [Source:HGNC Symbol;Acc:HGNC:21111]	protein_coding	0.585625	-0.188423	0.639476	0.0139467	0.557855	0.00675627	9167	9087	8165	8228	8165	8491
ENSG00000015475	637	BID	BH3 interacting domain death agonist [Source:HGNC Symbol;Acc:HGNC:1050]	protein_coding	-0.754782	0.265915	-0.257594	0.00171811	0.406174	0.375429	3870	4993	6909	4497	6380	6391
ENSG00000100290	638	BIK	BCL2 interacting killer [Source:HGNC Symbol;Acc:HGNC:1051]	protein_coding	-0.919851	-0.246549	-0.564867				15968	18436	18331	16314	18934	18659
ENSG00000136717	274	BIN1	bridging integrator 1 [Source:HGNC Symbol;Acc:HGNC:1052]	protein_coding	-0.355091	0.148561	-0.434744	0.184389	0.680666	0.155964	10918	6583	8161	11215	7270	7950
ENSG00000147439	55909	BIN3	bridging integrator 3 [Source:HGNC Symbol;Acc:HGNC:1054]	protein_coding	-0.137024	-0.0126996	-0.0699942	0.372796	0.957397	0.700591	8679	8131	8586	8773	8315	8623
ENSG00000110330	329	BIRC2	baculoviral IAP repeat containing 2 [Source:HGNC Symbol;Acc:HGNC:590]	protein_coding	-0.0251267	-0.16633	0.0433658	0.9526	0.671182	0.922364	2275	2168	4136	2390	2250	4335
ENSG00000023445	330	BIRC3	baculoviral IAP repeat containing 3 [Source:HGNC Symbol;Acc:HGNC:591]	protein_coding	0.364234	0.0722299	0.304374	0.147236	0.947017	0.495314	13463	9428	14750	13250	8849	14866
ENSG00000089685	332	BIRC5	baculoviral IAP repeat containing 5 [Source:HGNC Symbol;Acc:HGNC:593]	protein_coding	-0.594938	-0.141528	-0.160938	0.00101052	0.57697	0.483547	563	427	740	674	673	763
ENSG00000115760	57448	BIRC6	baculoviral IAP repeat containing 6 [Source:HGNC Symbol;Acc:HGNC:13516]	protein_coding	0.449525	-0.452836	0.135123	0.0594046	0.0947399	0.66273	2533	2854	1735	2474	2202	2178
ENSG00000282851	105221694	BISPR	BST2 interferon stimulated positive regulator [Source:HGNC Symbol;Acc:HGNC:51290]	lncRNA	0.279259	0.628114	0.831841	0.665103	0.378837	0.314691	15303	12912	14052	14620	12708	13798
ENSG00000134897	54841	BIVM	basic, immunoglobulin-like variable motif containing [Source:HGNC Symbol;Acc:HGNC:16034]	protein_coding	-0.115749	-0.186226	0.00607451	0.678362	0.535086	0.983922	6651	7039	8035	6667	7264	8368
ENSG00000270181	100533467	BIVM-ERCC5	BIVM-ERCC5 readthrough [Source:HGNC Symbol;Acc:HGNC:43690]	protein_coding	0.0750162	-0.133375	0.300363	0.712691	0.535086	0.0699607	5409	5350	6079	4885	5197	6311
ENSG00000281406	101669762	BLACAT1	BLACAT1 overlapping LEMD1 locus [Source:HGNC Symbol;Acc:HGNC:48597]	protein_coding	0.341741	0.0460516	0.56622	0.231334	0.931569	0.0579471	12582	12157	12773	12218	11917	12888
ENSG00000166619	10904	BLCAP	BLCAP apoptosis inducing factor [Source:HGNC Symbol;Acc:HGNC:1055]	protein_coding	0.133887	-0.00601883	0.309566	0.482263	0.98406	0.0929481	8759	4635	5912	8293	4380	5877
ENSG00000259571	414899	BLID	BH3-like motif containing, cell death inducer [Source:HGNC Symbol;Acc:HGNC:33495]	protein_coding	-1.09633	-1.18716	0.165251				18750	16867	19098	18575	17841	19478
ENSG00000136573	640	BLK	BLK proto-oncogene, Src family tyrosine kinase [Source:HGNC Symbol;Acc:HGNC:1057]	protein_coding	0.673284	-0.268402	-0.292798				20268	17162	20169	20284	16573	20295
ENSG00000197299	641	BLM	BLM RecQ like helicase [Source:HGNC Symbol;Acc:HGNC:1058]	protein_coding	0.199044	-0.338339	0.407634	0.399485	0.167531	0.05635	6151	7634	5741	5349	7243	6388
ENSG00000108578	642	BLMH	bleomycin hydrolase [Source:HGNC Symbol;Acc:HGNC:1059]	protein_coding	0.109979	-0.232936	0.216438	0.55396	0.205179	0.206707	3764	4127	2381	3506	3985	2593
ENSG00000095585	29760	BLNK	B cell linker [Source:HGNC Symbol;Acc:HGNC:14211]	protein_coding	-0.939976	0.476027	0.439043				21431	21742	21642	21007	22138	21535
ENSG00000135441	2647	BLOC1S1	biogenesis of lysosomal organelles complex 1 subunit 1 [Source:HGNC Symbol;Acc:HGNC:4200]	protein_coding	-0.90112	0.0358498	-0.475953	0.00634084	0.948992	0.202574	3570	3418	4362	4635	4928	4200
ENSG00000196072	282991	BLOC1S2	biogenesis of lysosomal organelles complex 1 subunit 2 [Source:HGNC Symbol;Acc:HGNC:20984]	protein_coding	-0.514192	-0.054238	-0.30375	0.0359557	0.895465	0.270407	3701	4989	7155	4459	5989	7259
ENSG00000189114	388552	BLOC1S3	biogenesis of lysosomal organelles complex 1 subunit 3 [Source:HGNC Symbol;Acc:HGNC:20914]	protein_coding	0.60819	0.148005	0.45971	0.0146978	0.667237	0.0796808	10424	10552	9485	9973	9939	9326
ENSG00000186222	55330	BLOC1S4	biogenesis of lysosomal organelles complex 1 subunit 4 [Source:HGNC Symbol;Acc:HGNC:24206]	protein_coding	0.010658	0.414817	0.0102974	0.97839	0.139723	0.97483	9700	10460	11039	9649	10441	10781
ENSG00000188428	63915	BLOC1S5	biogenesis of lysosomal organelles complex 1 subunit 5 [Source:HGNC Symbol;Acc:HGNC:18561]	protein_coding	-0.195598	-0.14758	-0.0211427	0.456453	0.64808	0.948257	7568	6608	7904	7603	6947	8193
ENSG00000259040		BLOC1S5-TXNDC5	BLOC1S5-TXNDC5 readthrough (NMD candidate) [Source:HGNC Symbol;Acc:HGNC:42001]	protein_coding	0.121083	-0.107692	0.207167	0.402447	0.524177	0.132937	699	839	541	669	774	572
ENSG00000104164	26258	BLOC1S6	biogenesis of lysosomal organelles complex 1 subunit 6 [Source:HGNC Symbol;Acc:HGNC:8549]	protein_coding	-0.16051	-0.178986	-0.166418	0.599202	0.598997	0.60377	1472	2989	2660	1812	3269	2769
ENSG00000106605	644	BLVRA	biliverdin reductase A [Source:HGNC Symbol;Acc:HGNC:1062]	protein_coding	-0.208027	-0.307312	0.153588	0.202581	0.0868763	0.395023	3123	2987	4194	3011	3390	4687
ENSG00000090013	645	BLVRB	biliverdin reductase B [Source:HGNC Symbol;Acc:HGNC:1063]	protein_coding	-1.09819	0.335822	-0.924888	0.00348928	0.514971	0.021417	10149	6431	9518	10896	8280	9169
ENSG00000117475	8548	BLZF1	basic leucine zipper nuclear factor 1 [Source:HGNC Symbol;Acc:HGNC:1065]	protein_coding	-0.517509	-0.276408	-0.0977448	0.0649914	0.446128	0.805977	7567	6027	8048	7725	6988	8529
ENSG00000258565		BLZF2P	basic leucine zipper nuclear factor 2, pseudogene [Source:HGNC Symbol;Acc:HGNC:20049]	unprocessed_pseudogene	1.53704	0.693374	-2.05553				19607	20715	21180	20693	20091	20941
ENSG00000166780	89927	BMERB1	bMERB domain containing 1 [Source:HGNC Symbol;Acc:HGNC:19213]	protein_coding	0.223126	0.0440651	0.419234	0.0728741	0.809801	7.55224e-05	3138	5899	2634	2597	5496	2436
ENSG00000104081	90427	BMF	Bcl2 modifying factor [Source:HGNC Symbol;Acc:HGNC:24132]	protein_coding	0.176245	-1.09185	-0.269834	0.814129	0.185126	0.710513	12949	13799	14436	13089	13640	15613
ENSG00000168283	648	BMI1	BMI1 proto-oncogene, polycomb ring finger [Source:HGNC Symbol;Acc:HGNC:1066]	protein_coding	0.11842	-0.13147	0.029932	0.595205	0.60269	0.91812	1619	2443	3911	1716	2323	4061
ENSG00000168487	649	BMP1	bone morphogenetic protein 1 [Source:HGNC Symbol;Acc:HGNC:1067]	protein_coding	0.22189	0.0754617	-0.0179934	0.498554	0.866207	0.963937	4163	6383	3939	4395	5948	3707
ENSG00000125845	650	BMP2	bone morphogenetic protein 2 [Source:HGNC Symbol;Acc:HGNC:1069]	protein_coding	0.52704	-0.0829257	-0.0432923	0.551788	0.878924	0.944827	13802	15546	11228	13815	15344	11442
ENSG00000138756	55589	BMP2K	BMP2 inducible kinase [Source:HGNC Symbol;Acc:HGNC:18041]	protein_coding	0.43165	-0.466605	0.13126	0.0157093	0.022359	0.561409	6717	7103	7927	6473	6277	8717
ENSG00000260278		BMP2K-DT	BMP2K divergent transcript [Source:HGNC Symbol;Acc:HGNC:55396]	lncRNA	1.56725	1.62596	-3.32492				19225	21099	21265	20852	20478	20667
ENSG00000125378	652	BMP4	bone morphogenetic protein 4 [Source:HGNC Symbol;Acc:HGNC:1071]	protein_coding	-0.26315	0.0541787	0.524729	0.327372	0.935415	0.555212	14928	8924	13566	14695	9332	13696
ENSG00000112175	653	BMP5	bone morphogenetic protein 5 [Source:HGNC Symbol;Acc:HGNC:1072]	protein_coding	-3.55243	0.291285	0.758754	0.0348579	0.924991	0.0453867	12690	16521	17498	12118	18000	17778
ENSG00000153162	654	BMP6	bone morphogenetic protein 6 [Source:HGNC Symbol;Acc:HGNC:1073]	protein_coding	-0.755074	0.0219328	-0.621829	0.384297	0.987059	0.658182	16179	14471	14662	16512	15214	14674
ENSG00000101144	655	BMP7	bone morphogenetic protein 7 [Source:HGNC Symbol;Acc:HGNC:1074]	protein_coding	0.177829	0.254493	0.292886	0.621043	0.425301	0.308773	2213	10397	1810	1959	10296	1428
ENSG00000183682	353500	BMP8A	bone morphogenetic protein 8a [Source:HGNC Symbol;Acc:HGNC:21650]	protein_coding	0.714466	0.976303	0.244366				16142	17020	16680	15899	16667	16368
ENSG00000116985	656	BMP8B	bone morphogenetic protein 8b [Source:HGNC Symbol;Acc:HGNC:1075]	protein_coding	0.896475	0.180721	0.478518	0.000527168	0.416076	0.00244223	9549	12650	10113	8870	12152	9988
ENSG00000164619	168667	BMPER	BMP binding endothelial regulator [Source:HGNC Symbol;Acc:HGNC:24154]	protein_coding	0.650287	-0.150012	0.0649843	0.0905217	0.804611	0.909501	12603	13167	13135	12545	12733	13382
ENSG00000107779	657	BMPR1A	bone morphogenetic protein receptor type 1A [Source:HGNC Symbol;Acc:HGNC:1076]	protein_coding	0.1697	-0.225835	0.256753	0.446589	0.349071	0.227466	3396	6659	5036	3083	6318	5386
ENSG00000219642		BMPR1AP1	bone morphogenetic protein receptor type 1A pseudogene 1 [Source:HGNC Symbol;Acc:HGNC:21742]	processed_pseudogene	-0.934264	-0.00591158	-0.717548				17723	19611	19128	18086	19801	19420
ENSG00000232460		BMPR1AP2	bone morphogenetic protein receptor type 1A pseudogene 2 [Source:HGNC Symbol;Acc:HGNC:21743]	processed_pseudogene	1.27092	-0.371311	0.771524				19163	19824	19148	18806	19147	19457
ENSG00000138696	658	BMPR1B	bone morphogenetic protein receptor type 1B [Source:HGNC Symbol;Acc:HGNC:1077]	protein_coding	0.184661	-0.120315	0.415463	0.426098	0.601632	0.0151054	10167	11354	9283	9692	11224	9509
ENSG00000249599		BMPR1B-DT	BMPR1B divergent transcript [Source:HGNC Symbol;Acc:HGNC:50864]	lncRNA	0.984837	-0.616701	-1.89522				19834	20552	19000	20441	20158	19249
ENSG00000204217	659	BMPR2	bone morphogenetic protein receptor type 2 [Source:HGNC Symbol;Acc:HGNC:1078]	protein_coding	0.676411	-0.333202	0.450046	0.00045183	0.167115	0.029626	2489	2848	2561	2000	1926	2916
ENSG00000165733	9790	BMS1	BMS1 ribosome biogenesis factor [Source:HGNC Symbol;Acc:HGNC:23505]	protein_coding	0.385216	-0.250298	0.671413	0.132065	0.429371	0.00550241	4133	2747	3768	3076	2139	4137
ENSG00000204177	399761	BMS1P1	BMS1 pseudogene 1 [Source:HGNC Symbol;Acc:HGNC:23649]	transcribed_unprocessed_pseudogene	0.170196	-0.158144	-0.259008	0.756067	0.841708	0.622756	11770	12574	13689	11910	12480	13886
ENSG00000237238		BMS1P10	BMS1 pseudogene 10 [Source:HGNC Symbol;Acc:HGNC:49154]	transcribed_unprocessed_pseudogene	-0.274282	0.206769	0.0264636	0.788196	0.672907	0.950161	11188	15294	12953	11155	15373	12959
ENSG00000225883		BMS1P11	BMS1 pseudogene 11 [Source:HGNC Symbol;Acc:HGNC:49156]	unprocessed_pseudogene	0.0994221	-1.23018	-1.27419				20661	21726	21528	21205	21674	22003
ENSG00000224599		BMS1P12	BMS1 pseudogene 12 [Source:HGNC Symbol;Acc:HGNC:49157]	unprocessed_pseudogene	0.10587	-0.268417	-0.202951				22517	22770	23006	22500	22771	23040
ENSG00000231701		BMS1P13	BMS1 pseudogene 13 [Source:HGNC Symbol;Acc:HGNC:49158]	unprocessed_pseudogene	0.07191	-1.23012	-1.54662				22717	23483	23174	23236	23473	23451
ENSG00000251079		BMS1P2	BMS1 pseudogene 2 [Source:HGNC Symbol;Acc:HGNC:23650]	transcribed_unprocessed_pseudogene	-0.255775	-0.560509	-0.284386	0.606432	0.352194	0.592183	13069	12927	13836	13225	13143	14339
ENSG00000272779		BMS1P20	BMS1 pseudogene 20 [Source:HGNC Symbol;Acc:HGNC:49153]	transcribed_unprocessed_pseudogene	-0.541507	-0.349804	-0.243504	0.0089602	0.165748	0.309475	7006	7072	7593	7400	7921	8187
ENSG00000283101		BMS1P21	BMS1 pseudogene 21 [Source:HGNC Symbol;Acc:HGNC:51604]	transcribed_unprocessed_pseudogene	1.94108	-1.65825	-0.292889				23199	23165	22085	23208	22443	22779
ENSG00000286156		BMS1P23	BMS1 pseudogene 23 [Source:HGNC Symbol;Acc:HGNC:55088]	transcribed_unprocessed_pseudogene	-0.353671	0.0788086	-0.173469	0.388471	0.899694	0.726372	11992	11789	12239	12128	12090	12308
ENSG00000240089		BMS1P3	BMS1 pseudogene 3 [Source:HGNC Symbol;Acc:HGNC:23651]	transcribed_unprocessed_pseudogene	0.299476	-0.268399	1.5255	0.715931		0.573709	19243	14999	18847	18784	14720	19102
ENSG00000242338		BMS1P4	BMS1 pseudogene 4 [Source:HGNC Symbol;Acc:HGNC:23652]	transcribed_unprocessed_pseudogene	-0.0388421	0.0508566	-0.214562	0.955558	0.950427	0.713937	12067	12837	13462	12198	12853	13648
ENSG00000242288	113939925	BMS1P4-AGAP5	BMS1P4-AGAP5 readthrough [Source:HGNC Symbol;Acc:HGNC:55636]	lncRNA	0.132974	0.230843	-0.227467	0.786358	0.679025	0.622321	11417	12292	12737	11575	12216	12766
ENSG00000270025		BMS1P7	BMS1 pseudogene 7 [Source:HGNC Symbol;Acc:HGNC:23655]	transcribed_unprocessed_pseudogene	-1.11759	-0.268432	-0.265835				22437	22303	22889	22454	22646	22968
ENSG00000260518		BMS1P8	BMS1 pseudogene 8 [Source:HGNC Symbol;Acc:HGNC:49152]	transcribed_unprocessed_pseudogene	-1.6603	-3.28853	2.26745				20693	18911	18948	19851	20089	20375
ENSG00000164603	154743	BMT2	base methyltransferase of 25S rRNA 2 homolog [Source:HGNC Symbol;Acc:HGNC:26475]	protein_coding	0.442595	0.36946	1.06548	0.0627174	0.184227	1.2201e-07	8384	8329	7846	6623	7639	7178
ENSG00000102010	660	BMX	BMX non-receptor tyrosine kinase [Source:HGNC Symbol;Acc:HGNC:1079]	protein_coding	0.158569	0.755121	0.178233	0.947818	0.122491	0.796963	14312	17108	13440	14153	17044	13000
ENSG00000169594	646	BNC1	basonuclin 1 [Source:HGNC Symbol;Acc:HGNC:1081]	protein_coding	2.03891	-0.268414	-0.292819				21574	20319	21421	21576	18468	21568
ENSG00000173068	54796	BNC2	basonuclin 2 [Source:HGNC Symbol;Acc:HGNC:30988]	protein_coding	0.561374	-0.485397	0.655279	0.0156629	0.0813991	0.00247043	10711	11085	11059	10102	10604	11595
ENSG00000234779	111216284	BNC2-AS1	BNC2 antisense RNA 1 [Source:HGNC Symbol;Acc:HGNC:53727]	lncRNA	-0.825207	0.658472	-0.662542				19228	18982	19589	19441	19332	19489
ENSG00000113734	662	BNIP1	BCL2 interacting protein 1 [Source:HGNC Symbol;Acc:HGNC:1082]	protein_coding	-0.805746	-0.240595	-0.391436	0.0100671	0.581255	0.282114	8478	6929	9263	9060	8199	9661
ENSG00000140299	663	BNIP2	BCL2 interacting protein 2 [Source:HGNC Symbol;Acc:HGNC:1083]	protein_coding	0.204045	-0.163985	0.170046	0.263363	0.45517	0.389356	3763	3900	4126	3583	3582	4327
ENSG00000176171	664	BNIP3	BCL2 interacting protein 3 [Source:HGNC Symbol;Acc:HGNC:1084]	protein_coding	2.21117	2.94064	2.64777	5.86767e-55	3.65897e-94	5.59747e-79	3237	2763	5042	622	671	976
ENSG00000104765	665	BNIP3L	BCL2 interacting protein 3 like [Source:HGNC Symbol;Acc:HGNC:1085]	protein_coding	1.48016	1.19496	1.86476	9.25252e-22	6.52378e-14	7.52489e-35	1808	1401	1172	578	518	479
ENSG00000197358		BNIP3P1	BCL2 interacting protein 3 pseudogene 1 [Source:HGNC Symbol;Acc:HGNC:19922]	transcribed_processed_pseudogene	2.05757	2.56926	2.84452	0.00154684	0.00433951	2.26703e-06	15753	15841	16416	13623	14287	14909
ENSG00000270716		BNIP3P15	BCL2 interacting protein 3 pseudogene 15 [Source:HGNC Symbol;Acc:HGNC:49695]	processed_pseudogene	0.0719636	0.797545	0.934939				19006	20548	19686	18237	20515	19291
ENSG00000267641		BNIP3P16	BCL2 interacting protein 3 pseudogene 16 [Source:HGNC Symbol;Acc:HGNC:49696]	processed_pseudogene	0.0406535	-0.268408	0.53854				19611	20889	21135	19053	20926	21252
ENSG00000260571		BNIP3P5	BCL2 interacting protein 3 pseudogene 5 [Source:HGNC Symbol;Acc:HGNC:39658]	processed_pseudogene	0.882764	0.0194035	0.0269041	0.0974076	0.984146	0.973153	14463	14696	14557	14461	14020	14733
ENSG00000189325	389384	BNIP5	BCL2 interacting protein 5 [Source:HGNC Symbol;Acc:HGNC:33769]	protein_coding	1.03372	1.41519	-0.485472				22296	22877	22846	22380	22596	22308
ENSG00000163141	149428	BNIPL	BCL2 interacting protein like [Source:HGNC Symbol;Acc:HGNC:16976]	protein_coding	0.5343	0.0520649	-0.768977			0.354585	14874	16526	16090	15354	16251	16259
ENSG00000144857	91653	BOC	BOC cell adhesion associated, oncogene regulated [Source:HGNC Symbol;Acc:HGNC:17173]	protein_coding	0.248062	0.161309	0.0168239	0.460439	0.695827	0.96888	2129	2034	1460	2296	1809	1200
ENSG00000145919	91272	BOD1	biorientation of chromosomes in cell division 1 [Source:HGNC Symbol;Acc:HGNC:25114]	protein_coding	-0.51395	-0.0256416	-0.391516	0.0826861	0.958194	0.227826	2855	3013	4598	3694	3836	4525
ENSG00000038219	259282	BOD1L1	biorientation of chromosomes in cell division 1 like 1 [Source:HGNC Symbol;Acc:HGNC:31792]	protein_coding	0.354577	-0.553259	0.322166	0.165862	0.0423209	0.239994	4168	3940	3476	3717	3337	4430
ENSG00000176720	666	BOK	BCL2 family apoptosis regulator BOK [Source:HGNC Symbol;Acc:HGNC:1087]	protein_coding	0.146847	0.541321	0.598013	0.720389	0.160039	0.0891861	10500	6901	8788	10002	6651	7973
ENSG00000234235		BOK-AS1	BOK antisense RNA 1 [Source:HGNC Symbol;Acc:HGNC:35125]	lncRNA	0.428577	0.693387	1.66287				20923	19095	20865	20248	18969	20581
ENSG00000178096	51027	BOLA1	bolA family member 1 [Source:HGNC Symbol;Acc:HGNC:24263]	protein_coding	-0.858485	0.929873	-0.790578	0.0817342	0.112995	0.115007	10177	11568	12829	10851	12134	12312
ENSG00000183336	552900	BOLA2	bolA family member 2 [Source:HGNC Symbol;Acc:HGNC:29488]	protein_coding	-1.05174	-0.299398	-0.368751	0.000508622	0.504112	0.309267	9983	9596	11513	10325	10661	11864
ENSG00000169627	552900	BOLA2B	bolA family member 2B [Source:HGNC Symbol;Acc:HGNC:32479]	protein_coding	-1.72902	0.642975	-1.45773	0.0199344	0.557542	0.046644	13783	14312	15527	14831	15358	15347
ENSG00000261740	107282092	BOLA2-SMG1P6	BOLA2-SMG1P6 readthrough [Source:HGNC Symbol;Acc:HGNC:53563]	protein_coding	-1.04101	-0.294696	-0.389573	0.000632126	0.51299	0.28057	9943	9570	11497	10303	10636	11840
ENSG00000163170	388962	BOLA3	bolA family member 3 [Source:HGNC Symbol;Acc:HGNC:24415]	protein_coding	-0.911565	-0.0985956	-0.655081	0.00261322	0.846993	0.0457047	7974	4159	8858	8922	5881	9051
ENSG00000225439	100507171	BOLA3-DT	BOLA3 divergent transcript [Source:HGNC Symbol;Acc:HGNC:42922]	lncRNA	0.389931	0.00230632	0.0708111	0.00891113	0.993344	0.733365	10535	10334	10511	10463	9930	10615
ENSG00000261236	23246	BOP1	BOP1 ribosomal biogenesis factor [Source:HGNC Symbol;Acc:HGNC:15519]	protein_coding	-0.39778	0.491333	-0.670598	0.481523	0.430988	0.217144	4969	5813	5948	6596	6752	5059
ENSG00000136122	79866	BORA	BORA aurora kinase A activator [Source:HGNC Symbol;Acc:HGNC:24724]	protein_coding	-0.206118	-0.212244	0.269499	0.387003	0.465417	0.277266	9295	6122	9224	8923	6538	9596
ENSG00000165714	118426	BORCS5	BLOC-1 related complex subunit 5 [Source:HGNC Symbol;Acc:HGNC:17950]	protein_coding	-0.1009	-0.122551	-0.0545129	0.556308	0.4928	0.782739	10003	9771	8895	10013	9901	9138
ENSG00000196544	54785	BORCS6	BLOC-1 related complex subunit 6 [Source:HGNC Symbol;Acc:HGNC:25939]	protein_coding	-0.145673	0.473216	0.0251138	0.792115	0.377594	0.96856	11860	11324	11660	11852	11498	11446
ENSG00000166275	119032	BORCS7	BLOC-1 related complex subunit 7 [Source:HGNC Symbol;Acc:HGNC:23516]	protein_coding	0.145954	0.135047	0.0105117	0.632901	0.709079	0.976466	7128	9188	9788	7092	8930	9738
ENSG00000270316		BORCS7-ASMT	BORCS7-ASMT readthrough (NMD candidate) [Source:HGNC Symbol;Acc:HGNC:49183]	protein_coding	-0.103615	0.179583	0.165831	0.649573	0.493738	0.43033	5262	8040	9956	5013	8181	9857
ENSG00000254901	729991	BORCS8	BLOC-1 related complex subunit 8 [Source:HGNC Symbol;Acc:HGNC:37247]	protein_coding	-0.981887	0.17325	-0.753377	0.00016466	0.656435	0.00514053	6452	7421	8527	7827	8803	8255
ENSG00000064489		BORCS8-MEF2B	BORCS8-MEF2B readthrough [Source:HGNC Symbol;Acc:HGNC:39979]	protein_coding	-1.09384	0.33337	-0.860902	0.000124503	0.387227	0.00305681	7670	8528	9353	9029	9874	8946
ENSG00000172331	669	BPGM	bisphosphoglycerate mutase [Source:HGNC Symbol;Acc:HGNC:1093]	protein_coding	-0.424524	-0.169159	-0.148647	0.0558001	0.574819	0.59702	3384	2037	5939	3808	2720	6202
ENSG00000137274	670	BPHL	biphenyl hydrolase like [Source:HGNC Symbol;Acc:HGNC:1094]	protein_coding	-0.365517	0.0885941	-0.241876	0.231999	0.846993	0.488898	7381	6197	7748	7762	6811	7574
ENSG00000125999	92747	BPIFB1	BPI fold containing family B member 1 [Source:HGNC Symbol;Acc:HGNC:16108]	protein_coding	0.0719664	0.443932	1.02688				21405	21801	20754	21001	21863	20469
ENSG00000162813	10380	BPNT1	3'(2'), 5'-bisphosphate nucleotidase 1 [Source:HGNC Symbol;Acc:HGNC:1096]	protein_coding	-0.453453	-0.0148929	-0.164418	0.0602763	0.971511	0.586275	6429	6243	7235	6780	7066	7287
ENSG00000104331	54928	BPNT2	3'(2'), 5'-bisphosphate nucleotidase 2 [Source:HGNC Symbol;Acc:HGNC:26019]	protein_coding	0.277096	-0.13959	0.400318	0.104121	0.52417	0.016691	1713	1288	903	1429	1115	952
ENSG00000171634	2186	BPTF	bromodomain PHD finger transcription factor [Source:HGNC Symbol;Acc:HGNC:3581]	protein_coding	0.609816	-0.313969	0.503844	0.00420477	0.23047	0.0228376	1780	2709	1174	1370	1899	1386
ENSG00000263647		BPTFP1	bromodomain PHD finger transcription factor pseudogene 1 [Source:HGNC Symbol;Acc:HGNC:52869]	unprocessed_pseudogene	0.892284	0.638845	0.919804	0.190753	0.404512	0.206819	15225	15158	14628	14450	14521	14297
ENSG00000157764	673	BRAF	B-Raf proto-oncogene, serine/threonine kinase [Source:HGNC Symbol;Acc:HGNC:1097]	protein_coding	0.321466	-0.410948	0.147106	0.120184	0.0761125	0.558793	5990	6013	6289	5734	5361	7046
ENSG00000224775		BRAFP1	BRAF pseudogene 1 [Source:HGNC Symbol;Acc:HGNC:18615]	unprocessed_pseudogene	-1.24844	-1.08988	0.450255				18819	19212	17365	18009	19563	18488
ENSG00000089234	8315	BRAP	BRCA1 associated protein [Source:HGNC Symbol;Acc:HGNC:1099]	protein_coding	0.0955287	-0.164539	0.0847617	0.555469	0.31141	0.61339	7071	7854	6255	6897	7694	6552
ENSG00000106009	221927	BRAT1	BRCA1 associated ATM activator 1 [Source:HGNC Symbol;Acc:HGNC:21701]	protein_coding	-0.345615	1.22809	-0.624015	0.579723	0.0314378	0.291165	5438	6352	7435	6956	7122	5288
ENSG00000012048	672	BRCA1	BRCA1 DNA repair associated [Source:HGNC Symbol;Acc:HGNC:1100]	protein_coding	0.0952029	-0.418237	0.383735	0.654379	0.024757	0.0274248	3428	2669	2129	2910	2557	2576
ENSG00000267595		BRCA1P1	BRCA1 pseudogene 1 [Source:HGNC Symbol;Acc:HGNC:28470]	unprocessed_pseudogene	1.47396	-0.55854	-0.306838				18789	19335	17630	18828	18777	18148
ENSG00000139618	675	BRCA2	BRCA2 DNA repair associated [Source:HGNC Symbol;Acc:HGNC:1101]	protein_coding	0.372667	-0.55463	0.399893	0.139997	0.0395104	0.120171	7707	8522	7249	7004	7917	8259
ENSG00000185515	79184	BRCC3	BRCA1/BRCA2-containing complex subunit 3 [Source:HGNC Symbol;Acc:HGNC:24185]	protein_coding	0.389868	-0.0916849	0.541184	0.0171933	0.695827	0.000482846	6385	5123	4883	5361	4374	4963
ENSG00000251667		BRCC3P1	BRCA1/BRCA2-containing complex subunit 3 pseudogene 1 [Source:HGNC Symbol;Acc:HGNC:51444]	processed_pseudogene	2.32494	-1.70774	-1.25392				20439	20209	18832	20674	19226	19859
ENSG00000100425	23774	BRD1	bromodomain containing 1 [Source:HGNC Symbol;Acc:HGNC:1102]	protein_coding	0.131801	0.355401	-0.25439	0.757566	0.394784	0.533509	5690	7870	6797	6362	7689	6124
ENSG00000204256	6046	BRD2	bromodomain containing 2 [Source:HGNC Symbol;Acc:HGNC:1103]	protein_coding	0.371573	-0.020814	0.321469	0.033239	0.944503	0.0798351	997	1083	684	871	848	654
ENSG00000169925	8019	BRD3	bromodomain containing 3 [Source:HGNC Symbol;Acc:HGNC:1104]	protein_coding	0.170431	0.124836	-0.032429	0.619745	0.760811	0.933826	4276	7494	3585	4505	7247	3278
ENSG00000235106	266655	BRD3OS	BRD3 opposite strand [Source:HGNC Symbol;Acc:HGNC:24742]	protein_coding	0.135241	0.299928	0.173772	0.489977	0.122493	0.378552	6203	5863	4268	5947	5613	3610
ENSG00000141867	23476	BRD4	bromodomain containing 4 [Source:HGNC Symbol;Acc:HGNC:13575]	protein_coding	0.292611	0.0732936	0.121456	0.423251	0.889373	0.788011	1597	3560	1819	1646	3211	1670
ENSG00000166164	29117	BRD7	bromodomain containing 7 [Source:HGNC Symbol;Acc:HGNC:14310]	protein_coding	0.261592	-0.142881	0.55885	0.205583	0.584535	0.00270524	1891	3509	2059	1386	3123	2152
ENSG00000184100		BRD7P2	bromodomain containing 7 pseudogene 2 [Source:HGNC Symbol;Acc:HGNC:33541]	processed_pseudogene	-0.463572	-0.429857	0.103119				15782	16899	16558	15666	17254	16993
ENSG00000218676		BRD7P4	bromodomain containing 7 pseudogene 4 [Source:HGNC Symbol;Acc:HGNC:37630]	processed_pseudogene	1.03375	-0.395149	1.07037				21512	22021	21238	20987	21690	21471
ENSG00000112983	10902	BRD8	bromodomain containing 8 [Source:HGNC Symbol;Acc:HGNC:19874]	protein_coding	0.00484341	-0.166105	0.0573054	0.983932	0.465548	0.821794	3166	3090	3272	3218	3146	3464
ENSG00000028310	65980	BRD9	bromodomain containing 9 [Source:HGNC Symbol;Acc:HGNC:25818]	protein_coding	0.0878332	-0.0214596	0.0365542	0.658312	0.939644	0.878839	4464	5309	5353	4508	5147	5321
ENSG00000249908		BRD9P2	bromodomain containing 9 pseudogene 2 [Source:HGNC Symbol;Acc:HGNC:51446]	transcribed_unprocessed_pseudogene	-2.05722	2.23823	-0.138131				20745	20165	20765	20607	20930	19797
ENSG00000185024	2972	BRF1	BRF1 RNA polymerase III transcription initiation factor subunit [Source:HGNC Symbol;Acc:HGNC:11551]	protein_coding	-0.0887499	0.530893	-0.270733	0.870729	0.270025	0.590409	7126	7528	7547	7667	7730	6626
ENSG00000104221	55290	BRF2	BRF2 RNA polymerase III transcription initiation factor subunit [Source:HGNC Symbol;Acc:HGNC:17298]	protein_coding	-0.45431	-0.134481	-0.217006	0.00164784	0.51165	0.187011	9141	8520	9218	9382	9125	9442
ENSG00000164713	25798	BRI3	brain protein I3 [Source:HGNC Symbol;Acc:HGNC:1109]	protein_coding	0.23755	-0.00746839	-0.108469	0.20949	0.982016	0.642146	5874	5541	7723	6160	5073	7750
ENSG00000184992	140707	BRI3BP	BRI3 binding protein [Source:HGNC Symbol;Acc:HGNC:14251]	protein_coding	0.150109	-0.279217	-0.0384755	0.336164	0.0828689	0.85214	2699	4031	2956	2871	3803	3316
ENSG00000182685	283870	BRICD5	BRICHOS domain containing 5 [Source:HGNC Symbol;Acc:HGNC:28309]	protein_coding	-0.636226	0.736913	-0.77119	0.279719	0.263969	0.165212	11487	12790	13164	12016	13155	12830
ENSG00000078725	1620	BRINP1	BMP/retinoic acid inducible neural specific 1 [Source:HGNC Symbol;Acc:HGNC:2687]	protein_coding	-0.235725	0.00329819	0.539308	0.785052	0.994449	0.616468	16218	15584	12166	15879	15799	12295
ENSG00000198797	57795	BRINP2	BMP/retinoic acid inducible neural specific 2 [Source:HGNC Symbol;Acc:HGNC:13746]	protein_coding	0.40668	0.160563	0.361336	0.110376	0.536778	0.0749725	8991	11745	8799	8415	11478	8550
ENSG00000162670	339479	BRINP3	BMP/retinoic acid inducible neural specific 3 [Source:HGNC Symbol;Acc:HGNC:22393]	protein_coding	0.451305	0.331276	1.06588	0.559666	0.219513	0.0109176	14307	15344	10718	13594	15030	10404
ENSG00000237457		BRINP3-DT	BRINP3 divergent transcript [Source:HGNC Symbol;Acc:HGNC:50577]	lncRNA	0.371786	0.232688	0.108721	0.80889	0.785036	0.914379	14968	16905	14078	14861	16789	14059
ENSG00000136492	83990	BRIP1	BRCA1 interacting helicase 1 [Source:HGNC Symbol;Acc:HGNC:20473]	protein_coding	0.0451111	-0.426979	0.179295	0.873932	0.0648333	0.465417	5765	6393	4124	5469	6290	4872
ENSG00000113460	55299	BRIX1	biogenesis of ribosomes BRX1 [Source:HGNC Symbol;Acc:HGNC:24170]	protein_coding	-0.617513	-0.303239	-0.469753	0.0176274	0.361713	0.0902678	3593	3516	6188	4666	4690	6743
ENSG00000254999	55845	BRK1	BRICK1 subunit of SCAR/WAVE actin nucleating complex [Source:HGNC Symbol;Acc:HGNC:23057]	protein_coding	-0.253791	0.142762	0.1426	0.319025	0.658061	0.636729	990	868	881	976	1031	769
ENSG00000132016	79173	BRME1	break repair meiotic recombinase recruitment factor 1 [Source:HGNC Symbol;Acc:HGNC:28153]	protein_coding	0.24498	0.322154	-0.375335	0.570228	0.397869	0.259116	10021	12576	10814	10405	12451	10570
ENSG00000174744	25855	BRMS1	BRMS1 transcriptional repressor and anoikis regulator [Source:HGNC Symbol;Acc:HGNC:17262]	protein_coding	-0.359732	0.0464332	-0.131016	0.11356	0.900711	0.650688	5258	3728	5475	5649	4455	5327
ENSG00000100916	84312	BRMS1L	BRMS1 like transcriptional repressor [Source:HGNC Symbol;Acc:HGNC:20512]	protein_coding	-0.0551009	-0.000358895	0.0878068	0.871009	0.999611	0.798442	7215	8394	9119	7075	8464	9199
ENSG00000162819	148362	BROX	BRO1 domain and CAAX motif containing [Source:HGNC Symbol;Acc:HGNC:26512]	protein_coding	0.310653	-0.151712	0.192707	0.0924878	0.520989	0.351507	4697	6149	4407	4390	5554	4616
ENSG00000156983	7862	BRPF1	bromodomain and PHD finger containing 1 [Source:HGNC Symbol;Acc:HGNC:14255]	protein_coding	0.0646755	-0.0429495	0.0900578	0.854703	0.923745	0.809483	6771	7589	5302	6629	7436	5310
ENSG00000096070	27154	BRPF3	bromodomain and PHD finger containing 3 [Source:HGNC Symbol;Acc:HGNC:14256]	protein_coding	0.325601	-0.140265	0.158321	0.195625	0.673227	0.599928	3961	5639	4463	3817	4992	4615
ENSG00000246982		BRPF3-AS1	BRPF3 antisense RNA 1 [Source:HGNC Symbol;Acc:HGNC:55591]	lncRNA	0.631121	-0.427305	0.473114				16205	17187	17152	15708	16960	17579
ENSG00000160469	84446	BRSK1	BR serine/threonine kinase 1 [Source:HGNC Symbol;Acc:HGNC:18994]	protein_coding	-0.0504014	0.408468	-0.287352	0.909218	0.271755	0.419859	6738	9111	8816	7376	9175	8190
ENSG00000174672	9024	BRSK2	BR serine/threonine kinase 2 [Source:HGNC Symbol;Acc:HGNC:11405]	protein_coding	0.509852	0.760159	-0.433291	0.65514	0.142635	0.401419	7748	14276	9767	8645	14169	8819
ENSG00000185658	54014	BRWD1	bromodomain and WD repeat domain containing 1 [Source:HGNC Symbol;Acc:HGNC:12760]	protein_coding	0.205986	-0.442297	-0.109362	0.239641	0.00972317	0.595904	4427	5421	3586	4772	5037	4329
ENSG00000238141	100874093	BRWD1-AS1	BRWD1 antisense RNA 1 [Source:HGNC Symbol;Acc:HGNC:40614]	lncRNA	-0.866774	1.71617	0.76906				20549	20949	20395	20088	21221	19462
ENSG00000255568	103091865	BRWD1-AS2	BRWD1 antisense RNA 2 [Source:HGNC Symbol;Acc:HGNC:16423]	lncRNA	0.878739	1.06013	-0.669849	0.356916	0.174356	0.429786	15050	16615	15131	15448	15795	14515
ENSG00000165288	254065	BRWD3	bromodomain and WD repeat domain containing 3 [Source:HGNC Symbol;Acc:HGNC:17342]	protein_coding	0.757151	-0.221576	0.506751	0.000976381	0.463073	0.0335859	7189	9166	5276	6254	8047	5675
ENSG00000168000	26580	BSCL2	BSCL2 lipid droplet biogenesis associated, seipin [Source:HGNC Symbol;Acc:HGNC:15832]	protein_coding	0.417663	0.125939	0.529249	0.0870467	0.714267	0.0320877	7028	4396	5293	6048	3616	4958
ENSG00000160058	55108	BSDC1	BSD domain containing 1 [Source:HGNC Symbol;Acc:HGNC:25501]	protein_coding	0.298619	0.103415	0.467068	0.0463609	0.613161	0.00103184	5184	3582	3619	4358	3119	3331
ENSG00000172270	682	BSG	basigin (Ok blood group) [Source:HGNC Symbol;Acc:HGNC:1116]	protein_coding	-0.333335	0.510331	-0.346493	0.395691	0.21849	0.396842	165	129	199	227	168	126
ENSG00000267751		BSG-AS1	BSG antisense RNA 1 [Source:HGNC Symbol;Acc:HGNC:55286]	lncRNA	-0.359152	-0.255406	-0.331459	0.21502	0.442204	0.177341	9832	11930	11631	10142	12194	11936
ENSG00000164061	8927	BSN	bassoon presynaptic cytomatrix protein [Source:HGNC Symbol;Acc:HGNC:1117]	protein_coding	0.225161	0.161297	-0.0170224	0.777925	0.802131	0.97825	10849	13831	8515	10884	13753	8268
ENSG00000162399	7809	BSND	barttin CLCNK type accessory subunit beta [Source:HGNC Symbol;Acc:HGNC:16512]	protein_coding	0.619173	0.16851	1.66871				20122	19991	19659	19302	19547	19603
ENSG00000226913	100132677	BSN-DT	BSN divergent transcript [Source:HGNC Symbol;Acc:HGNC:42445]	lncRNA	-0.0943403	-0.499758	-1.21955	0.943423	0.513127	0.0769077	14740	16266	14281	15510	16338	14795
ENSG00000119411	54836	BSPRY	B-box and SPRY domain containing [Source:HGNC Symbol;Acc:HGNC:18232]	protein_coding	2.93074	0.752229	1.61217				20578	20674	18992	20076	19756	18580
ENSG00000109743	683	BST1	bone marrow stromal cell antigen 1 [Source:HGNC Symbol;Acc:HGNC:1118]	protein_coding	-0.0619659	0.382397	-0.137901	0.872224	0.69101	0.745876	12507	11331	15098	12582	11399	15031
ENSG00000130303	684	BST2	bone marrow stromal cell antigen 2 [Source:HGNC Symbol;Acc:HGNC:1119]	protein_coding	-0.190509	0.657095	0.221862	0.405954	0.00197645	0.390448	11172	9658	10663	11020	9887	9978
ENSG00000095564	9044	BTAF1	B-TFIID TATA-box binding protein associated factor 1 [Source:HGNC Symbol;Acc:HGNC:17307]	protein_coding	0.55836	-0.32671	0.186938	0.000645324	0.0951288	0.33698	2912	5664	3448	2732	4631	3948
ENSG00000064726	53339	BTBD1	BTB domain containing 1 [Source:HGNC Symbol;Acc:HGNC:1120]	protein_coding	0.0997023	-0.177364	0.126002	0.615499	0.387501	0.531436	1858	1918	2001	1847	1838	2134
ENSG00000148925	84280	BTBD10	BTB domain containing 10 [Source:HGNC Symbol;Acc:HGNC:21445]	protein_coding	-0.0934016	-0.299177	0.071877	0.7078	0.204481	0.794637	5068	4302	5377	5037	4514	5911
ENSG00000257675		BTBD10P1	BTB domain containing 10 pseudogene 1 [Source:HGNC Symbol;Acc:HGNC:51540]	processed_pseudogene	-0.853023	0.69334	-0.26583				22816	22967	23210	22811	23232	22988
ENSG00000219433		BTBD10P2	BTB domain containing 10 pseudogene 2 [Source:HGNC Symbol;Acc:HGNC:51541]	processed_pseudogene	-1.4718	-0.268425	-3.02932				21482	21653	22494	22575	22248	22600
ENSG00000151136	121551	BTBD11	BTB domain containing 11 [Source:HGNC Symbol;Acc:HGNC:23844]	protein_coding	0.548976	-0.0989243	0.268095	0.455057	0.846412	0.674682	14406	15318	11479	14174	15143	11689
ENSG00000138152	118663	BTBD16	BTB domain containing 16 [Source:HGNC Symbol;Acc:HGNC:26340]	protein_coding	0.296333	0.920675	0.9338			0.341911	16159	15907	16914	15204	15698	16432
ENSG00000204347	388419	BTBD17	BTB domain containing 17 [Source:HGNC Symbol;Acc:HGNC:33758]	protein_coding	-0.882844	1.48026	-0.717026	0.763093	0.0416529	0.594414	16485	18128	13359	16850	18297	12500
ENSG00000222009	149478	BTBD19	BTB domain containing 19 [Source:HGNC Symbol;Acc:HGNC:27145]	protein_coding	-0.0151504	0.462371	-0.427833	0.979201	0.278004	0.246082	11815	12332	12625	12074	12365	12457
ENSG00000133243	55643	BTBD2	BTB domain containing 2 [Source:HGNC Symbol;Acc:HGNC:15504]	protein_coding	-0.134468	1.06557	-0.248485	0.88238	0.167823	0.78707	2757	5314	3770	3606	5782	2143
ENSG00000132640	22903	BTBD3	BTB domain containing 3 [Source:HGNC Symbol;Acc:HGNC:15854]	protein_coding	0.104798	-0.097381	0.0456341	0.595397	0.664156	0.84722	2813	4869	2564	2854	4708	2565
ENSG00000236526		BTBD3-AS1	BTBD3 antisense RNA 1 [Source:HGNC Symbol;Acc:HGNC:40728]	lncRNA	-0.955113	0.543636	-0.883305				21970	22241	22172	22110	22649	21975
ENSG00000184887	90135	BTBD6	BTB domain containing 6 [Source:HGNC Symbol;Acc:HGNC:19897]	protein_coding	0.0241612	0.278026	0.169303	0.936742	0.353448	0.505801	5914	5467	10605	5620	5410	10423
ENSG00000229106		BTBD6P1	BTB domain containing 6 pseudogene 1 [Source:HGNC Symbol;Acc:HGNC:51542]	processed_pseudogene	-0.564347	-0.26841	1.72867				22694	21757	22567	21988	22024	22670
ENSG00000011114	55727	BTBD7	BTB domain containing 7 [Source:HGNC Symbol;Acc:HGNC:18269]	protein_coding	0.429714	-0.246192	0.20152	0.0375722	0.329983	0.402013	4960	6072	3523	4629	5209	3900
ENSG00000189195	284697	BTBD8	BTB domain containing 8 [Source:HGNC Symbol;Acc:HGNC:21019]	protein_coding	0.336719	-0.0338053	0.218174	0.122804	0.933079	0.534891	12779	11410	11825	12592	11141	11978
ENSG00000183826	114781	BTBD9	BTB domain containing 9 [Source:HGNC Symbol;Acc:HGNC:21228]	protein_coding	0.281082	0.0802762	0.467371	0.36166	0.855436	0.114644	8710	7979	7319	7983	7431	7162
ENSG00000174808	685	BTC	betacellulin [Source:HGNC Symbol;Acc:HGNC:1121]	protein_coding	-0.387229	-0.27173	-0.291308	0.342492	0.642612	0.894053	16222	11873	13415	16316	12204	13758
ENSG00000169814	686	BTD	biotinidase [Source:HGNC Symbol;Acc:HGNC:1122]	protein_coding	0.161393	-0.0336519	0.412411	0.327804	0.885298	0.00569479	9453	8532	5871	8900	8268	5893
ENSG00000145741	689	BTF3	basic transcription factor 3 [Source:HGNC Symbol;Acc:HGNC:1125]	protein_coding	-0.398957	-0.0975681	-0.121479	0.0368415	0.721879	0.621335	297	241	323	343	319	326
ENSG00000272525		BTF3-DT	BTF3 divergent transcript [Source:HGNC Symbol;Acc:HGNC:55211]	lncRNA	-0.356368	0.407009	-0.386968	0.501066	0.379596	0.331345	12911	14132	13518	13165	14377	13404
ENSG00000134717	91408	BTF3L4	basic transcription factor 3 like 4 [Source:HGNC Symbol;Acc:HGNC:30547]	protein_coding	-0.608099	-0.25027	-0.26843	0.0481496	0.536778	0.464781	1596	2446	2931	2131	3394	3223
ENSG00000232260		BTF3L4P1	basic transcription factor 3 like 4 pseudogene 1 [Source:HGNC Symbol;Acc:HGNC:39645]	processed_pseudogene	-2.53748	-1.20037	-1.40664				19818	20486	20622	20422	21355	21020
ENSG00000213189		BTF3L4P2	basic transcription factor 3 like 4 pseudogene 2 [Source:HGNC Symbol;Acc:HGNC:39646]	processed_pseudogene	-0.701092	-0.682174	0.873509	0.402793		0.297449	15271	14986	15683	14521	15402	16215
ENSG00000231120		BTF3P10	basic transcription factor 3 pseudogene 10 [Source:HGNC Symbol;Acc:HGNC:38570]	processed_pseudogene	0.800837	0.823693	0.0746628				18673	19803	19501	18554	19406	19357
ENSG00000254272		BTF3P3	BTF3 pseudogene 3 [Source:HGNC Symbol;Acc:HGNC:31100]	processed_pseudogene	0.917517	-2.22167	1.15834				20032	20897	20188	19863	20570	20936
ENSG00000224820		BTF3P4	basic transcription factor 3 pseudogene 4 [Source:HGNC Symbol;Acc:HGNC:38566]	processed_pseudogene	-0.853016	-0.268434	-0.581079				23007	23255	23484	23037	23487	23478
ENSG00000233956		BTF3P6	basic transcription factor 3 pseudogene 6 [Source:HGNC Symbol;Acc:HGNC:23765]	processed_pseudogene	1.93896	-0.268385	-4.39587				19989	21999	21461	22008	21354	21581
ENSG00000219986		BTF3P7	basic transcription factor 3 pseudogene 7 [Source:HGNC Symbol;Acc:HGNC:38569]	processed_pseudogene	1.03375	-1.20048	-1.57557				21675	22490	21753	22217	22194	22170
ENSG00000224834		BTF3P9	basic transcription factor 3 pseudogene 9 [Source:HGNC Symbol;Acc:HGNC:38573]	processed_pseudogene	2.93553	0.693356	-0.292871				23462	23456	23413	23450	22298	23153
ENSG00000133639	694	BTG1	BTG anti-proliferation factor 1 [Source:HGNC Symbol;Acc:HGNC:1130]	protein_coding	0.764729	0.190056	0.475512	2.45492e-06	0.405167	0.0070516	2491	4855	2469	1967	3527	2146
ENSG00000245904		BTG1-DT	BTG1 divergent transcript [Source:HGNC Symbol;Acc:HGNC:55600]	lncRNA	-0.265771	0.201504	-0.350446	0.807432	0.740587	0.457254	12974	15906	13641	13209	15991	13654
ENSG00000159388	7832	BTG2	BTG anti-proliferation factor 2 [Source:HGNC Symbol;Acc:HGNC:1131]	protein_coding	0.727511	0.154984	0.0868619	1.86206e-12	0.280487	0.543152	3841	7700	5025	3814	6456	4605
ENSG00000233791	730227	BTG2-DT	BTG2 divergent transcript [Source:HGNC Symbol;Acc:HGNC:49452]	lncRNA	0.0719628	-0.544578	0.197658				20530	21503	20315	20482	21545	20594
ENSG00000154640	10950	BTG3	BTG anti-proliferation factor 3 [Source:HGNC Symbol;Acc:HGNC:1132]	protein_coding	-0.734938	-0.185876	-0.266849	0.00651838	0.625986	0.413554	3021	2724	4959	3655	3946	5192
ENSG00000280594	110806272	BTG3-AS1	BTG3 antisense RNA 1 [Source:HGNC Symbol;Acc:HGNC:53145]	lncRNA	0.157385	0.161126	0.050808	0.70616	0.686945	0.909601	12255	13091	12353	12211	13002	12358
ENSG00000137707	54766	BTG4	BTG anti-proliferation factor 4 [Source:HGNC Symbol;Acc:HGNC:13862]	protein_coding	0.147943	0.693383	-0.933554				20907	20163	21307	20988	19900	21065
ENSG00000010671	695	BTK	Bruton tyrosine kinase [Source:HGNC Symbol;Acc:HGNC:1133]	protein_coding	-1.01123	0.983018	-0.137756				17216	17576	17093	17209	17942	16230
ENSG00000186265	151888	BTLA	B and T lymphocyte associated [Source:HGNC Symbol;Acc:HGNC:21087]	protein_coding	0.786978	-2.17169	0.267815				17853	18895	18545	17483	18445	19416
ENSG00000124557	696	BTN1A1	butyrophilin subfamily 1 member A1 [Source:HGNC Symbol;Acc:HGNC:1135]	protein_coding	3.92704	0.69338	2.03245				22087	22076	21970	21218	20228	21689
ENSG00000284688		BTN1A1P1	butyrophilin subfamily 1 member A1 pseudogene 1 [Source:HGNC Symbol;Acc:HGNC:51545]	unprocessed_pseudogene	1.03371	0.542879	0.703704				22523	22811	22397	22201	22475	22189
ENSG00000112763	11120	BTN2A1	butyrophilin subfamily 2 member A1 [Source:HGNC Symbol;Acc:HGNC:1136]	protein_coding	-0.0579982	-0.198206	-0.0287203	0.717379	0.214668	0.88072	5614	4783	6992	5726	4922	7325
ENSG00000124508	10385	BTN2A2	butyrophilin subfamily 2 member A2 [Source:HGNC Symbol;Acc:HGNC:1137]	protein_coding	0.0946532	0.140137	0.317718	0.632617	0.526689	0.0581868	8008	7154	8398	7473	6953	8214
ENSG00000124549	54718	BTN2A3P	butyrophilin subfamily 2 member A3, pseudogene [Source:HGNC Symbol;Acc:HGNC:13229]	transcribed_unprocessed_pseudogene	0.0217935	-0.0186798	0.246013	0.955258	0.967417	0.376031	11063	11556	11949	10840	11562	12096
ENSG00000026950	11119	BTN3A1	butyrophilin subfamily 3 member A1 [Source:HGNC Symbol;Acc:HGNC:1138]	protein_coding	-0.022876	0.00707704	0.39454	0.936194	0.984146	0.073918	10274	6386	8140	9883	6432	8151
ENSG00000186470	11118	BTN3A2	butyrophilin subfamily 3 member A2 [Source:HGNC Symbol;Acc:HGNC:1139]	protein_coding	0.398279	0.0926649	0.840588	0.00220805	0.618284	8.05804e-12	9153	4892	4822	7987	4131	4547
ENSG00000111801	10384	BTN3A3	butyrophilin subfamily 3 member A3 [Source:HGNC Symbol;Acc:HGNC:1140]	protein_coding	0.305791	0.194602	0.355605	0.0650627	0.367512	0.068612	10837	8438	9488	10549	7933	9285
ENSG00000113303	79908	BTNL8	butyrophilin like 8 [Source:HGNC Symbol;Acc:HGNC:26131]	protein_coding	0.00826008	1.54586	0.66899				20586	18310	20535	20319	18299	20125
ENSG00000166167	8945	BTRC	beta-transducin repeat containing E3 ubiquitin protein ligase [Source:HGNC Symbol;Acc:HGNC:1144]	protein_coding	0.330363	-0.171444	0.416867	0.0612137	0.446275	0.0134112	4767	7620	6769	3985	7041	7073
ENSG00000169679	699	BUB1	BUB1 mitotic checkpoint serine/threonine kinase [Source:HGNC Symbol;Acc:HGNC:1148]	protein_coding	-0.109489	-0.444567	0.279421	0.568515	0.00835311	0.100976	1061	952	1169	943	1036	1502
ENSG00000156970	701	BUB1B	BUB1 mitotic checkpoint serine/threonine kinase B [Source:HGNC Symbol;Acc:HGNC:1149]	protein_coding	0.0969474	-0.388856	0.38044	0.616275	0.023869	0.0165657	1553	1825	1365	1306	1746	1653
ENSG00000259288		BUB1B-PAK6	BUB1B-PAK6 readthrough [Source:HGNC Symbol;Acc:HGNC:52276]	protein_coding	0.0320853	-0.338493	0.565817	0.911422	0.157632	0.00350852	8397	7669	7460	7476	7563	8091
ENSG00000154473	9184	BUB3	BUB3 mitotic checkpoint protein [Source:HGNC Symbol;Acc:HGNC:1151]	protein_coding	-0.224048	-0.18287	-0.0368366	0.206123	0.387501	0.885855	853	1338	1707	945	1591	1812
ENSG00000227968		BUB3P1	BUB3 mitotic checkpoint protein pseudogene 1 [Source:HGNC Symbol;Acc:HGNC:51559]	processed_pseudogene	0.0719009	-0.268441	-0.802273				22515	23327	23291	22776	23309	23302
ENSG00000137656	84811	BUD13	BUD13 homolog [Source:HGNC Symbol;Acc:HGNC:28199]	protein_coding	-0.189254	-0.0673539	0.0367894	0.271202	0.784998	0.876561	5506	6061	6932	5513	6427	7035
ENSG00000226645		BUD13-DT	BUD13 divergent transcript [Source:HGNC Symbol;Acc:HGNC:55834]	lncRNA	0.131804	-0.581029	0.301031				16990	17646	16687	16623	17530	17162
ENSG00000270689		BUD13P1	BUD13 homolog pseudogene 1 [Source:HGNC Symbol;Acc:HGNC:51560]	processed_pseudogene	-0.862928	-1.49295	-1.15392				21219	21606	20424	21520	21961	21211
ENSG00000071462	114049	BUD23	BUD23 rRNA methyltransferase and ribosome maturation factor [Source:HGNC Symbol;Acc:HGNC:16405]	protein_coding	-0.351094	-0.195471	-0.178966	0.0369818	0.360774	0.361575	2462	1506	3745	2872	1898	3992
ENSG00000106245	8896	BUD31	BUD31 homolog [Source:HGNC Symbol;Acc:HGNC:29629]	protein_coding	-1.03292	-0.0919954	-0.496392	0.00160845	0.866207	0.183936	1316	929	2939	1988	1725	2943
ENSG00000229661		BUD31P2	BUD31 homolog pseudogene 2 [Source:HGNC Symbol;Acc:HGNC:51562]	processed_pseudogene	0.0719161	1.50239	-0.292869				23479	23481	23126	23486	23470	22316
ENSG00000112276	11149	BVES	blood vessel epicardial substance [Source:HGNC Symbol;Acc:HGNC:1152]	protein_coding	0.128557	-0.724196	-0.06141	0.567534	0.000100276	0.851165	10567	2815	7271	10604	2638	8544
ENSG00000203808	154442	BVES-AS1	BVES antisense RNA 1 [Source:HGNC Symbol;Acc:HGNC:21223]	lncRNA	0.572451	2.72566	2.1224	0.28188	0.118463	0.352415	18428	13898	17896	17820	13423	16702
ENSG00000112578	705	BYSL	bystin like [Source:HGNC Symbol;Acc:HGNC:1157]	protein_coding	-0.277779	-0.204215	-0.0841738	0.0496491	0.238934	0.636804	6172	6805	7299	6367	7284	7643
ENSG00000082153	9689	BZW1	basic leucine zipper and W2 domains 1 [Source:HGNC Symbol;Acc:HGNC:18380]	protein_coding	-0.098176	-0.240292	0.0878087	0.749523	0.430988	0.794787	292	321	501	286	339	574
ENSG00000230408	101927795	BZW1-AS1	BZW1 antisense RNA 1 [Source:HGNC Symbol;Acc:HGNC:40839]	lncRNA	2.49881	1.22361	-1.74806				19596	20558	20071	20228	19722	19727
ENSG00000236686		BZW1P1	basic leucine zipper and W2 domains 1 pseudogene 1 [Source:HGNC Symbol;Acc:HGNC:31378]	processed_pseudogene	1.98477	0.693371	-0.435298				21266	21417	21825	21255	20621	21532
ENSG00000198406		BZW1P2	basic leucine zipper and W2 domains 1 pseudogene 2 [Source:HGNC Symbol;Acc:HGNC:33954]	processed_pseudogene	-0.127705	-0.0479026	-0.0262401	0.814858	0.950291	0.963496	12327	12820	13513	12327	12863	13737
ENSG00000136261	28969	BZW2	basic leucine zipper and W2 domains 2 [Source:HGNC Symbol;Acc:HGNC:18808]	protein_coding	-0.495438	-0.273938	-0.204149	0.0151113	0.278855	0.396578	1802	2953	4145	2255	3808	4559
ENSG00000214688	414152	C10orf105	chromosome 10 open reading frame 105 [Source:HGNC Symbol;Acc:HGNC:20304]	protein_coding	1.14157	-0.268406	-0.292804				20593	17992	20476	20612	16859	20620
ENSG00000237489	387723	C10orf143	chromosome 10 open reading frame 143 [Source:HGNC Symbol;Acc:HGNC:48677]	protein_coding	-0.22815	0.144171	-0.160781	0.684378	0.84425	0.788142	12521	13113	13357	12627	13153	13428
ENSG00000178645	282966	C10orf53	chromosome 10 open reading frame 53 [Source:HGNC Symbol;Acc:HGNC:27421]	protein_coding	0.0719123	-0.26843	-2.34088				22583	23550	23525	23291	23538	23537
ENSG00000222047	414236	C10orf55	chromosome 10 putative open reading frame 55 [Source:HGNC Symbol;Acc:HGNC:31008]	lncRNA	-0.61227	-0.192638	0.283028	0.24904	0.852287	0.656921	13984	13749	15111	13695	14242	15400
ENSG00000203942	414157	C10orf62	chromosome 10 open reading frame 62 [Source:HGNC Symbol;Acc:HGNC:23294]	protein_coding	-2.03032	-0.728207	2.03336				22125	21461	21020	21259	22145	21406
ENSG00000179133	256815	C10orf67	chromosome 10 open reading frame 67 [Source:HGNC Symbol;Acc:HGNC:28716]	protein_coding	2.4186	2.22769	1.59154				20166	19138	19750	19660	17159	18853
ENSG00000224215	105376453	C10orf67-AS1	C10orf67 antisense RNA 1 [Source:HGNC Symbol;Acc:HGNC:55861]	lncRNA	-0.61269	1.7578	-1.25378				20541	18471	20785	20809	19129	20271
ENSG00000165863	143379	C10orf82	chromosome 10 open reading frame 82 [Source:HGNC Symbol;Acc:HGNC:28500]	protein_coding	-1.70849	-2.13814	-1.58655				18139	20264	20156	19340	20865	20851
ENSG00000119965	80007	C10orf88	chromosome 10 open reading frame 88 [Source:HGNC Symbol;Acc:HGNC:25822]	protein_coding	-0.199211	-0.00217345	-0.0621261	0.399887	0.996063	0.839041	9611	9805	11038	9659	10031	11142
ENSG00000154493	118611	C10orf90	chromosome 10 open reading frame 90 [Source:HGNC Symbol;Acc:HGNC:26563]	protein_coding	0.761355	0.084282	0.354251	0.00216427	0.885298	0.0606226	8239	12548	13231	7569	12076	13359
ENSG00000120055	79946	C10orf95	chromosome 10 open reading frame 95 [Source:HGNC Symbol;Acc:HGNC:25880]	protein_coding	-0.973371	1.80939	0.434649				20336	20457	20213	20102	20694	19284
ENSG00000269609	100505761	C10orf95-AS1	C10orf95 antisense RNA 1 [Source:HGNC Symbol;Acc:HGNC:45238]	lncRNA	-0.0307356	0.24738	0.1247	0.957998	0.637911	0.812689	12221	12715	12765	12136	12725	12687
ENSG00000137720	64776	C11orf1	chromosome 11 open reading frame 1 [Source:HGNC Symbol;Acc:HGNC:1163]	protein_coding	-0.252726	0.249404	0.0394705	0.36867	0.45315	0.924075	10612	9507	10361	10600	9769	10180
ENSG00000110665	29125	C11orf21	chromosome 11 open reading frame 21 [Source:HGNC Symbol;Acc:HGNC:13231]	protein_coding	0.397272	-1.23018	-0.292804				20903	18809	20445	20887	18419	20965
ENSG00000171067	53838	C11orf24	chromosome 11 open reading frame 24 [Source:HGNC Symbol;Acc:HGNC:1174]	protein_coding	0.195209	0.107445	0.129268	0.472975	0.760529	0.676331	5572	5129	5786	5403	4773	5493
ENSG00000149300	91894	C11orf52	chromosome 11 open reading frame 52 [Source:HGNC Symbol;Acc:HGNC:30531]	protein_coding	0.0719477	1.33901	0.668961				22029	22006	20955	21610	22039	19848
ENSG00000182919	28970	C11orf54	chromosome 11 open reading frame 54 [Source:HGNC Symbol;Acc:HGNC:30204]	protein_coding	-0.361921	-0.208614	-0.177126	0.184294	0.546105	0.592193	6831	5294	5688	7175	6012	6079
ENSG00000110696	10944	C11orf58	chromosome 11 open reading frame 58 [Source:HGNC Symbol;Acc:HGNC:16990]	protein_coding	-0.318782	-0.203444	-0.11828	0.170417	0.482695	0.686119	560	697	965	660	889	1063
ENSG00000166323	160140	C11orf65	chromosome 11 open reading frame 65 [Source:HGNC Symbol;Acc:HGNC:28519]	protein_coding	0.220756	0.235133	0.40329	0.656531	0.735785	0.533581	14515	13162	14191	14234	13028	14208
ENSG00000175573	83638	C11orf68	chromosome 11 open reading frame 68 [Source:HGNC Symbol;Acc:HGNC:28801]	protein_coding	-0.151562	0.364896	-0.055724	0.520879	0.123808	0.853477	6749	4440	6171	6887	4764	5409
ENSG00000180425	54494	C11orf71	chromosome 11 open reading frame 71 [Source:HGNC Symbol;Acc:HGNC:25937]	protein_coding	-0.480997	0.471197	-0.324008	0.0911001	0.156424	0.318502	10807	10243	10801	11078	10645	10362
ENSG00000173715	79703	C11orf80	chromosome 11 open reading frame 80 [Source:HGNC Symbol;Acc:HGNC:26197]	protein_coding	-0.255947	-0.159566	-0.199878	0.201344	0.546182	0.351214	8517	8918	9838	8791	9240	10136
ENSG00000185742	399947	C11orf87	chromosome 11 open reading frame 87 [Source:HGNC Symbol;Acc:HGNC:33788]	protein_coding	0.0943232	-0.110316	-2.10534	0.708573	0.8406	0.387659	16136	10014	13675	16405	9907	13916
ENSG00000205177	100131378	C11orf91	chromosome 11 open reading frame 91 [Source:HGNC Symbol;Acc:HGNC:34444]	protein_coding	-0.758784	0.251459	-0.275124	0.0541188	0.815288	0.622069	12812	10762	14853	12972	11384	14893
ENSG00000234776	143678	C11orf94	chromosome 11 open reading frame 94 [Source:HGNC Symbol;Acc:HGNC:37213]	protein_coding	0.213555	1.1365	0.477694				16664	17427	17228	16041	17097	16508
ENSG00000187479	387763	C11orf96	chromosome 11 open reading frame 96 [Source:HGNC Symbol;Acc:HGNC:38675]	protein_coding	0.632956	0.894041	-0.979755	0.615838	0.145611	0.112046	13432	16225	12614	14109	16032	12150
ENSG00000278615	102288414	C11orf98	chromosome 11 open reading frame 98 [Source:HGNC Symbol;Acc:HGNC:51238]	protein_coding	-0.883153	-0.285191	-0.718498	2.58832e-05	0.318104	0.000808743	3175	4125	6077	4702	5790	6576
ENSG00000133641	91298	C12orf29	chromosome 12 open reading frame 29 [Source:HGNC Symbol;Acc:HGNC:25322]	protein_coding	-0.842151	0.00768227	-0.4849	0.0281982	0.991135	0.262071	6207	7357	7986	7251	8489	8004
ENSG00000047621	57102	C12orf4	chromosome 12 open reading frame 4 [Source:HGNC Symbol;Acc:HGNC:1184]	protein_coding	-0.517108	-0.365497	-0.190995	0.0604882	0.285991	0.578557	5339	5452	8630	5905	6445	9215
ENSG00000179088	374470	C12orf42	chromosome 12 open reading frame 42 [Source:HGNC Symbol;Acc:HGNC:24729]	protein_coding	-0.523318	-0.0922977	0.771002				19840	19489	19029	19394	19711	19392
ENSG00000157895	64897	C12orf43	chromosome 12 open reading frame 43 [Source:HGNC Symbol;Acc:HGNC:25719]	protein_coding	-0.0904074	-0.164922	-0.0198188	0.541662	0.285849	0.917119	7462	8055	7888	7471	8179	8185
ENSG00000165805	160419	C12orf50	chromosome 12 open reading frame 50 [Source:HGNC Symbol;Acc:HGNC:26665]	protein_coding	0.164358	1.59618	-0.050384				19970	20210	20448	19989	19945	19864
ENSG00000111678	113246	C12orf57	chromosome 12 open reading frame 57 [Source:HGNC Symbol;Acc:HGNC:29521]	protein_coding	-1.45419	0.671253	-1.11784	0.000699983	0.21142	0.0129729	2292	2690	4193	4420	5043	2935
ENSG00000182993	144608	C12orf60	chromosome 12 open reading frame 60 [Source:HGNC Symbol;Acc:HGNC:28726]	protein_coding	-0.943925	0.481806	-0.18645	0.0296352	0.452962	0.746833	11925	12054	13625	12051	12692	13484
ENSG00000204954	728568	C12orf73	chromosome 12 open reading frame 73 [Source:HGNC Symbol;Acc:HGNC:34450]	protein_coding	-0.706023	-0.0159985	-0.478466	0.00506003	0.972573	0.0677413	9314	9934	10875	9877	10606	10982
ENSG00000235162	387882	C12orf75	chromosome 12 open reading frame 75 [Source:HGNC Symbol;Acc:HGNC:35164]	protein_coding	-0.138695	-0.297695	0.0275398	0.437089	0.108299	0.912876	5940	4134	5572	5945	4428	6116
ENSG00000257642	105369954	C12orf75-AS1	C12orf75 antisense RNA 1 [Source:HGNC Symbol;Acc:HGNC:55936]	lncRNA	0.30241	-0.268432	-0.292868				23187	22286	23091	23164	22221	23152
ENSG00000174456	400073	C12orf76	chromosome 12 open reading frame 76 [Source:HGNC Symbol;Acc:HGNC:33790]	protein_coding	-0.553857	0.181331	-0.22567	0.0240222	0.570328	0.423434	8329	9453	8077	8675	10013	7785
ENSG00000226792	647166	C13orf42	chromosome 13 open reading frame 42 [Source:HGNC Symbol;Acc:HGNC:42693]	protein_coding	0.0718945	-0.268375	-0.747944				22073	22905	22468	22260	22913	22561
ENSG00000283199	100507747	C13orf46	chromosome 13 open reading frame 46 [Source:HGNC Symbol;Acc:HGNC:53786]	protein_coding	0.680361	0.599876	0.0323548	0.303223	0.669367	0.972776	14462	14203	16395	14424	13687	16254
ENSG00000179933	55017	C14orf119	chromosome 14 open reading frame 119 [Source:HGNC Symbol;Acc:HGNC:20270]	protein_coding	-0.606151	-0.200874	-0.288665	0.0758357	0.672237	0.478002	4663	4469	6900	5398	5560	7284
ENSG00000227051	56967	C14orf132	chromosome 14 open reading frame 132 [Source:HGNC Symbol;Acc:HGNC:20346]	protein_coding	0.622971	0.208358	0.442191	0.00121794	0.345171	0.0116032	4466	9995	4973	3709	9367	4427
ENSG00000197734	283579	C14orf178	chromosome 14 open reading frame 178 [Source:HGNC Symbol;Acc:HGNC:26385]	lncRNA	1.55527	-0.548112	-1.76929				16640	19416	17763	17879	19057	18478
ENSG00000179476	122525	C14orf28	chromosome 14 open reading frame 28 [Source:HGNC Symbol;Acc:HGNC:19834]	protein_coding	0.226739	-0.0153374	0.308222	0.565505	0.979821	0.394765	12240	12765	12743	12029	12606	12901
ENSG00000179008	317761	C14orf39	chromosome 14 open reading frame 39 [Source:HGNC Symbol;Acc:HGNC:19849]	protein_coding	-1.10775	-0.268428	-1.07916				22399	22345	22935	22663	22695	23011
ENSG00000100802	60686	C14orf93	chromosome 14 open reading frame 93 [Source:HGNC Symbol;Acc:HGNC:20162]	protein_coding	0.166601	0.327784	0.422893	0.492996	0.195984	0.039075	10801	11031	11213	10437	10881	11051
ENSG00000167173	56905	C15orf39	chromosome 15 open reading frame 39 [Source:HGNC Symbol;Acc:HGNC:24497]	protein_coding	0.297383	0.159175	0.0263516	0.506414	0.784155	0.961245	8182	8715	7620	8199	8291	7377
ENSG00000169609	123207	C15orf40	chromosome 15 open reading frame 40 [Source:HGNC Symbol;Acc:HGNC:28443]	protein_coding	-0.406603	-0.059265	-0.0112662	0.0440407	0.856534	0.969407	9148	8959	9606	9142	9461	9771
[truncated: 21,592 more rows]

## Sheet: PrimaryGBM_SURFME
ENSG_ID	Entrez	Symbol	Description	Gene_biotype	Uniprot_Entry	Protein_names	Entry_name	GPI	SinglePass	MultiPass	other	lg2FC_U3034HvN	lg2FC_U3047HvN	lg2FC_U3017HvN	padj_U3034HvN	padj_U3047HvN	padj_U3017HvN	Rnkd_avg3017_Normoxia	Rnkd_avg3034_Normoxia	Rnkd_avg3047_Normoxia	Rnkd_avg3017_Hypoxia	Rnkd_avg3034_Hypoxia	Rnkd_avg3047_Hypoxia
ENSG00000165029	19	ABCA1	ATP binding cassette subfamily A member 1 [Source:HGNC Symbol;Acc:HGNC:29]	protein_coding	O95477	Phospholipid-transporting ATPase ABCA1 (EC 7.6.2.1) (ATP-binding cassette sub-family A member 1) (ATP-binding cassette transporter 1) (ABC-1) (ATP-binding cassette 1) (Cholesterol efflux regulatory protein)	ABCA1_HUMAN			Uniprot_MultiPass		0.54629	-0.830347	-0.891689	0.0838839	0.0316075	0.00131681	622	953	1085	757	910	1160
ENSG00000144452	26154	ABCA12	ATP binding cassette subfamily A member 12 [Source:HGNC Symbol;Acc:HGNC:14637]	protein_coding	Q86UK0	ATP-binding cassette sub-family A member 12 (ATP-binding cassette transporter 12) (ATP-binding cassette 12)	ABCAC_HUMAN			Uniprot_MultiPass		0.170269	0.151593	0.587946	0.809624	0.853865	0.310067	1116	1243	1209	1070	1240	1223
ENSG00000179869	154664	ABCA13	ATP binding cassette subfamily A member 13 [Source:HGNC Symbol;Acc:HGNC:14638]	protein_coding	Q86UQ4	ATP-binding cassette sub-family A member 13	ABCAD_HUMAN			Uniprot_MultiPass		0.986922	-0.569595	-0.161348	0.0217012	0.291955	0.913168	1401	1098	1116	1417	1008	1192
ENSG00000107331	20	ABCA2	ATP binding cassette subfamily A member 2 [Source:HGNC Symbol;Acc:HGNC:32]	protein_coding	Q9BZC7	ATP-binding cassette sub-family A member 2 (ATP-binding cassette transporter 2) (ATP-binding cassette 2)	ABCA2_HUMAN			Uniprot_MultiPass		0.00576315	0.901264	-0.0568819	0.992781	0.0919812	0.931306	359	441	335	395	467	225
ENSG00000167972	21	ABCA3	ATP binding cassette subfamily A member 3 [Source:HGNC Symbol;Acc:HGNC:33]	protein_coding	Q99758	ATP-binding cassette sub-family A member 3 (ABC-C transporter) (ATP-binding cassette transporter 3) (ATP-binding cassette 3)	ABCA3_HUMAN			Uniprot_MultiPass		0.156663	0.133305	0.121129	0.749002	0.822823	0.827513	282	470	350	306	479	328
ENSG00000198691	24	ABCA4	ATP binding cassette subfamily A member 4 [Source:HGNC Symbol;Acc:HGNC:34]	protein_coding	P78363	Retinal-specific phospholipid-transporting ATPase ABCA4 (EC 7.6.2.1) (ATP-binding cassette sub-family A member 4) (RIM ABC transporter) (RIM protein) (RmP) (Retinal-specific ATP-binding cassette transporter) (Stargardt disease protein)	ABCA4_HUMAN			Uniprot_MultiPass		1.21854	-0.675367	-0.0514172	0.367637		0.979863	1641	1686	1378	1656	1635	1480
ENSG00000154265	23461	ABCA5	ATP binding cassette subfamily A member 5 [Source:HGNC Symbol;Acc:HGNC:35]	protein_coding	Q8WWZ7	ATP-binding cassette sub-family A member 5	ABCA5_HUMAN			Uniprot_MultiPass		0.454728	-0.387413	0.0398198	0.058052	0.189139	0.917173	835	804	923	836	760	982
ENSG00000154262	23460	ABCA6	ATP binding cassette subfamily A member 6 [Source:HGNC Symbol;Acc:HGNC:36]	protein_coding	Q8N139	ATP-binding cassette sub-family A member 6	ABCA6_HUMAN			Uniprot_MultiPass		0.0584554	-0.0993617	1.09225				1604	1791	1757	1491	1796	1748
ENSG00000064687	10347	ABCA7	ATP binding cassette subfamily A member 7 [Source:HGNC Symbol;Acc:HGNC:37]	protein_coding	Q8IZY2	Phospholipid-transporting ATPase ABCA7 (EC 7.6.2.1) (ABCA-SSN) (ATP-binding cassette sub-family A member 7) (Autoantigen SS-N) (Macrophage ABC transporter)	ABCA7_HUMAN			Uniprot_MultiPass		-0.192168	0.281226	-1.1102	0.766484	0.695263	0.0338862	861	720	936	983	771	934
ENSG00000141338	10351	ABCA8	ATP binding cassette subfamily A member 8 [Source:HGNC Symbol;Acc:HGNC:38]	protein_coding	O94911	ATP-binding cassette sub-family A member 8	ABCA8_HUMAN			Uniprot_MultiPass		-1.21839	0.0171977	0.680322	0.189209	0.969628	0.00272166	953	1403	1110	912	1485	1124
[truncated: 2,247 more rows]

## Sheet: U87MG_allGenes
PROBE_ID	Entrez	SYMBOL	logFC_HypvsNorm	Pv	PvAdj	Rnkd_avgU87_Normoxia	Rnkd_avgU87_Hypoxia
ILMN_1895227			2.594	9.31e-08	5.31e-05	9756	4509
ILMN_2055271		A1BG	0.129	5.27e-01	7.54e-01	13909	13065
[truncated: 19,622 more rows]

## Sheet: U87MG_SURFME
PROBE_ID	Entrez	SYMBOL	Entry	Protein_names	Entry_name	GPI	SinglePass	MultiPass	other	logFC_HypvsNorm	Pv	PvAdj	Rnkd_avgU87_Normoxia	Rnkd_avgU87_Hypoxia
[truncated: 1,693 more rows]
