# Supplementary material for: Decoding of the surfaceome and endocytome in primary glioblastoma cells identifies potential target antigens in the hypoxic tumor niche
Source: Acta Neuropathol Commun. 2024 Feb 27;12:35. doi: 10.1186/s40478-024-01740-z (PMC10898066; doi:10.1186/s40478-024-01740-z)
Supplement: Supplementary file 4 — Additional file 4: Proteomics data. [file 40478_2024_1740_MOESM4_ESM.xlsx]

## Sheet: Primary_LC-MS-MS
Protein FDR Confidence: Combined	Accession	Gene Symbol	Description	Exp. q-value: Combined	Sum PEP Score	Coverage [%]	# Peptides	# PSMs	# Unique Peptides	# AAs	MW [kDa]	calc. pI	Score Sequest HT: Sequest HT	# Peptides (by Search Engine): Sequest HT	Abundance Ratio (log2): (U3034, Hypoxia, Surface) / (U3034, Normoxia, Surface)	Abundance Ratio (log2): (U3034, Hypoxia, Endocytosed) / (U3034, Normoxia, Endocytosed)	Abundance Ratio (log2): (U3017, Hypoxia, Surface) / (U3017, Normoxia, Surface)	Abundance Ratio (log2): (U3017, Hypoxia, Endocytosed) / (U3017, Normoxia, Endocytosed)	Abundance Ratio (log2): (U3047, Hypoxia, Surface) / (U3047, Normoxia, Surface)	Abundance Ratio (log2): (U3047, Hypoxia, Endocytosed) / (U3047, Normoxia, Endocytosed)	Abundance Ratio Adj. P-Value: (U3034, Hypoxia, Surface) / (U3034, Normoxia, Surface)	Abundance Ratio Adj. P-Value: (U3034, Hypoxia, Endocytosed) / (U3034, Normoxia, Endocytosed)	Abundance Ratio Adj. P-Value: (U3017, Hypoxia, Surface) / (U3017, Normoxia, Surface)	Abundance Ratio Adj. P-Value: (U3017, Hypoxia, Endocytosed) / (U3017, Normoxia, Endocytosed)	Abundance Ratio Adj. P-Value: (U3047, Hypoxia, Surface) / (U3047, Normoxia, Surface)	Abundance Ratio Adj. P-Value: (U3047, Hypoxia, Endocytosed) / (U3047, Normoxia, Endocytosed)	Abundance Ratio P-Value: (U3034, Hypoxia, Surface) / (U3034, Normoxia, Surface)	Abundance Ratio P-Value: (U3034, Hypoxia, Endocytosed) / (U3034, Normoxia, Endocytosed)	Abundance Ratio P-Value: (U3017, Hypoxia, Surface) / (U3017, Normoxia, Surface)	Abundance Ratio P-Value: (U3017, Hypoxia, Endocytosed) / (U3017, Normoxia, Endocytosed)	Abundance Ratio P-Value: (U3047, Hypoxia, Surface) / (U3047, Normoxia, Surface)	Abundance Ratio P-Value: (U3047, Hypoxia, Endocytosed) / (U3047, Normoxia, Endocytosed)	Abundances (Normalized): F1: Sample, U3047, Normoxia, 1, Ctrl	Abundances (Normalized): F2: Sample, U3047, Normoxia, 2, Ctrl	Abundances (Normalized): F3: Sample, U3047, Normoxia, 3, Ctrl	Abundances (Normalized): F4: Sample, U3047, Hypoxia, 1, Ctrl	Abundances (Normalized): F5: Sample, U3047, Hypoxia, 2, Ctrl	Abundances (Normalized): F6: Sample, U3047, Hypoxia, 3, Ctrl	Abundances (Normalized): F7: Sample, U3047, Normoxia, 1, Surface	Abundances (Normalized): F8: Sample, U3047, Normoxia, 2, Surface	Abundances (Normalized): F9: Sample, U3047, Normoxia, 3, Surface	Abundances (Normalized): F10: Sample, U3047, Hypoxia, 1, Surface	Abundances (Normalized): F11: Sample, U3047, Hypoxia, 2, Surface	Abundances (Normalized): F12: Sample, U3047, Hypoxia, 3, Surface	Abundances (Normalized): F13: Sample, U3047, Normoxia, 1, Endocytosed	Abundances (Normalized): F14: Sample, U3047, Normoxia, 2, Endocytosed	Abundances (Normalized): F15: Sample, U3047, Normoxia, 3, Endocytosed	Abundances (Normalized): F16: Sample, U3047, Hypoxia, 1, Endocytosed	Abundances (Normalized): F17: Sample, U3047, Hypoxia, 2, Endocytosed
High	A0A0B4J2D5	GATD3B	Glutamine amidotransferase-like class 1 domain-containing protein 3B, mitochondrial OS=Homo sapiens OX=9606 GN=GATD3B PE=1 SV=1	0	48.195	56	10	41	10	268	28.1	8.27	73.02	10	-1.01	0.06	-0.49	-0.74	-1.44	-0.76	0.395792	0.98124	0.989612	0.615753	0.172281	0.690413	0.0605206	0.745341	0.623527	0.123003	0.0206136	0.195052	1.94557e+07	599644	2.39935e+06	1.18547e+06	1.63196e+06	1.71505e+06	3.74594e+06	3.45835e+06	2.42087e+06	1.34532e+06	1.26676e+06	1.27811e+06	3.53899e+06	4.73489e+06	4.27621e+06	2.58539e+06	2.53143e+06
High	A0AVT1	UBA6	Ubiquitin-like modifier-activating enzyme 6 OS=Homo sapiens OX=9606 GN=UBA6 PE=1 SV=1	0	45.356	12	12	39	12	1052	117.9	6.14	63.98	12	-0.27	0.32	-0.35	0.9	0.26	0.57	0.998292	0.91793	0.995027	0.943927	0.999718	0.970298	0.771084	0.45416	0.721411	0.533175	0.762483	0.605811	592467	898296	2.15626e+06	807593	629933	1.7374e+06	933815	862342	1.43263e+06	1.43281e+06	629519	1.11652e+06	796111	665898	458227	991058	1.04481e+06
High	A0FGR8	ESYT2	Extended synaptotagmin-2 OS=Homo sapiens OX=9606 GN=ESYT2 PE=1 SV=1	0	104.004	32	19	116	19	921	102.3	9.26	284.81	19	-0.45	0.97	0.69	0.46	-0.59	0.93	0.924728	0.362455	0.954844	0.958056	0.750225	0.707052	0.460335	0.0539497	0.483316	0.586058	0.253321	0.20485	1.23031e+06	887475	1.05986e+06	1.98279e+06	2.106e+06	2.50758e+06	8.03678e+06	1.23152e+07	7.51569e+06	4.34857e+06	5.33806e+06	7.58661e+06	4.08383e+06	4.05073e+06	4.18013e+06	7.77167e+06	7.79976e+06
High	A0MZ66	SHTN1	Shootin-1 OS=Homo sapiens OX=9606 GN=SHTN1 PE=1 SV=4	0	11.105	7	3	8	3	631	71.6	5.33	6.56	3	-0.01	-1.11	-0.03	0.22	-0.08	-0.49	0.998292	0.737143	0.999981	0.996962	0.999718	0.942627	0.88112	0.224405	0.992965	0.857661	0.923171	0.484515	155477	145939	157781	148184	219466	79983.9	19785.3	111778	112793	197859	96576.7	106061	477803	672862	455626	579713	210766
High	A0PJW6	TMEM223	Transmembrane protein 223 OS=Homo sapiens OX=9606 GN=TMEM223 PE=1 SV=1	0.003	3.722	5	1	4	1	202	22	11.02	4.77	1	-2.23	3.14	2.73	2.93	3.83	-0.45	0.0879411	0.0140921	0.549977	0.24595	6.55676e-05	0.95542	0.00518588	0.000345801	0.0827318	0.0206496	1.28981e-06	0.536232	96983	9841.69	1.75957e+06	29232.8	69471.4	92759.3	74928.3	159193	54177.1	1.28238e+06	932082	1.06586e+06	85495.2	111961	31961	62629.4	7953.91
High	A1A5C7	SLC22A23	Solute carrier family 22 member 23 OS=Homo sapiens OX=9606 GN=SLC22A23 PE=1 SV=2	0	30.793	12	6	50	6	686	73.7	7.74	48.16	6	-0.18	-0.51	1.12	0.54	-0.19	1.22	0.998292	0.905227	0.863677	0.937107	0.999718	0.472845	0.902989	0.426466	0.335041	0.496361	0.749669	0.0867826	528954	371830	333435	1.57192e+06	378280	434216	500356	1.02895e+06	589884	518436	411723	901551	2.795e+06	2.56298e+06	3.39904e+06	6.50025e+06	6.12875e+06
High	A1KXE4	FAM168B	Myelin-associated neurite-outgrowth inhibitor OS=Homo sapiens OX=9606 GN=FAM168B PE=1 SV=1	0.004	3.347	9	1	1	1	195	20.3	9.23	1.66	1	-0.32	-0.24	-1.33	-0.74	-1.59	0.37	0.998292	0.99417	0.644536	0.799671	0.414217	0.956068	0.753012	0.829939	0.127966	0.261032	0.0850878	0.548993	40937.1	100030	30679.5	49240.9	67825.7	105926	75132.4	95891.2	81142.2	10352.4	62624.5	26890.9	63296.3	64515	60687.9	81880.8	94102.9
High	A1L0T0	ILVBL	2-hydroxyacyl-CoA lyase 2 OS=Homo sapiens OX=9606 GN=ILVBL PE=1 SV=2	0	108.879	43	18	123	18	632	67.8	8.15	313.66	18	0.14	-0.57	0.68	0.52	0.31	-0.14	0.948612	0.917912	0.956737	0.913409	0.999718	0.982918	0.554046	0.451129	0.499848	0.418432	0.665477	0.678777	1.28163e+06	1.4629e+07	3.22198e+06	5.97991e+06	5.28356e+06	5.10088e+06	4.36595e+06	3.9976e+06	3.76575e+06	4.94728e+06	4.99367e+06	4.12252e+06	2.81424e+06	3.00199e+06	3.21383e+06	2.33702e+06	2.72594e+06
High	A1L157	TSPAN11	Tetraspanin-11 OS=Homo sapiens OX=9606 GN=TSPAN11 PE=2 SV=2	0	24.017	15	4	20	4	253	28.2	7.58	30.45	4	0.39	-0.01	1.56	0.59	-0.34	-1.06	0.891016	0.994624	0.706294	0.996962	0.999718	0.739018	0.390354	0.941152	0.167395	0.817073	0.643344	0.227034	191209	1.29069e+06	229605	51324.9	333424	209684	450182	565301	146088	229455	355104	470937	723941	422885	249930	170633	250409
High	A1L170	C1orf226	Uncharacterized protein C1orf226 OS=Homo sapiens OX=9606 GN=C1orf226 PE=1 SV=1	0	9.568	8	2	13	1	272	29	5.27	3.87	2	0.78	-0.41	1.1	0.85	0.01	0.1	0.798267	0.953922	0.956737	0.947987	0.999718	0.999937	0.271717	0.56574	0.492919	0.55256	0.942315	0.929967	36234.3	105777	111283	111633	583898	427449	621940	664584	633090	828552	605801	635973	47640.3	88927	44944.1	19844.7	51065.1
High	A1X283	SH3PXD2B	SH3 and PX domain-containing protein 2B OS=Homo sapiens OX=9606 GN=SH3PXD2B PE=1 SV=3	0	160.621	41	33	216	31	911	101.5	8.69	423	33	-0.68	-0.77	0.15	0.45	0.17	0.3	0.757354	0.706948	0.999981	0.937107	0.999718	0.9747	0.238219	0.2035	0.928901	0.509277	0.807873	0.648382	5.64755e+06	1.25997e+07	3.41372e+06	1.46161e+07	1.54232e+07	1.62824e+07	7.34271e+06	7.47927e+06	7.5869e+06	8.42017e+06	1.05096e+07	8.41607e+06	8.4026e+06	8.52753e+06	9.42447e+06	1.06362e+07	1.03264e+07
High	A2RRP1	NBAS	Neuroblastoma-amplified sequence OS=Homo sapiens OX=9606 GN=NBAS PE=1 SV=2	0	24.38	4	9	17	9	2371	268.4	5.96	7.22	9	0.18	-0.32	1.16	1.13	0.13	0.25	0.952898	0.994624	0.847518	0.874817	0.999718	0.999525	0.560801	0.868905	0.31522	0.360855	0.92508	0.83833	940899	550485	451228	1.20119e+06	727478	497565	696632	540550	556025	608318	422427	675604	594147	496056	411660	624924	450544
High	A2RU67	FAM234B	Protein FAM234B OS=Homo sapiens OX=9606 GN=FAM234B PE=1 SV=1	0	27.487	14	6	24	6	622	67	5.02	57.95	6	-0.88	0.11	-0.97	0.8	-0.9	0.13	0.774048	0.97933	0.972016	0.783744	0.632267	0.999937	0.252359	0.710183	0.544455	0.242057	0.181811	0.984078	1.17193e+06	254654	283476	2.11375e+06	1.72797e+06	1.67432e+06	2.34232e+06	2.65088e+06	2.42227e+06	362822	1.69734e+06	1.29473e+06	1.78216e+06	1.93197e+06	1.96959e+06	1.74209e+06	2.28498e+06
High	A3KMH1	VWA8	von Willebrand factor A domain-containing protein 8 OS=Homo sapiens OX=9606 GN=VWA8 PE=1 SV=2	0	14.037	4	4	7	4	1905	214.7	7.4	3.43	4	0	-0.4	-0.47	-0.62	-1.87	-0.83	0.998292	0.977581	0.995027	0.882048	0.167974	0.909992	0.848013	0.686745	0.706829	0.373221	0.0199369	0.432269	482403	56961.9	251083	154596	90506	229601	413603	724876	174528	89063.5	269659	113427	272942	168407	412252	175533	72201.4
High	A3KN83	SBNO1	Protein strawberry notch homolog 1 OS=Homo sapiens OX=9606 GN=SBNO1 PE=1 SV=1	0	8.528	3	3	7	3	1393	154.2	7.88	4.77	3	0.33	-1.25	0.75	0.8	1.57	-2.53	0.963609	0.763337	0.995027	0.992095	0.0704642	0.0105062	0.611538	0.248438	0.664192	0.7704	0.00634478	0.000421865	1.18627e+07	558114	132490	8.81213e+06	111516	485911	3.53029e+06	2.35886e+06	4.68931e+06	1.13685e+07	1.04979e+07	9.50895e+06	1.14859e+06	1.94026e+06	873812	659939	147488
High	A5A3E0	POTEF	POTE ankyrin domain family member F OS=Homo sapiens OX=9606 GN=POTEF PE=1 SV=2	0	120.157	9	11	721	2	1075	121.4	6.2	1763.77	11	0.36	-0.28	-2.7	-2.93	0.01	-0.91	0.961223	0.963881	0.245165	0.0867097	0.999718	0.699843	0.602727	0.612393	0.0164036	0.00467751	0.953254	0.19955	24107.9	36778.9	78011	84130.7	81802.2	69149.2	83418.2	68117.6	90177.7	83862.1	49824.4	91654.1	82969.8	97598.1	100098	38443.1	76894.9
High	A5YKK6	CNOT1	CCR4-NOT transcription complex subunit 1 OS=Homo sapiens OX=9606 GN=CNOT1 PE=1 SV=2	0	70.012	9	18	80	18	2376	266.8	7.11	96.1	18	0.2	0.21	0.17	0.22	-0.35	-0.29	0.940782	0.948522	0.999981	0.996962	0.94847	0.971985	0.484472	0.5269	0.976552	0.868736	0.464997	0.642405	1.65509e+06	1.32334e+06	4.42503e+06	2.32953e+06	2.79344e+06	2.1569e+06	1.10011e+07	9.97711e+06	1.03461e+07	7.52172e+06	8.36433e+06	8.09288e+06	7.63497e+06	7.46049e+06	6.09032e+06	6.0025e+06	6.11005e+06
High	A6BM72	MEGF11	Multiple epidermal growth factor-like domains protein 11 OS=Homo sapiens OX=9606 GN=MEGF11 PE=1 SV=3	0	9.959	2	2	4	2	1044	110.8	6.21	6.53	2	-0.55	0.94	-0.06	-1.25	0.33	0.66	0.943083	0.748258	0.999981	0.662644	0.999718	0.858277	0.505872	0.233385	0.982887	0.154367	0.652179	0.362636	84555.2	166931	109807	45785.9	88120.1	64428.4	101602	107797	70079	187290	67871.2	127419	83470.5	77402.8	202578	157923	131531
High	A6NC98	CCDC88B	Coiled-coil domain-containing protein 88B OS=Homo sapiens OX=9606 GN=CCDC88B PE=1 SV=1	0.003	3.732	2	2	2	2	1476	164.7	5.11	0	2	-0.07	0.38	0.22	1.56	-3.52	-4.01	0.998292	0.974512	0.999981	0.878895	0.000105555	0.0011588	0.974274	0.64098	0.902995	0.365454	2.44034e-06	2.67903e-05	51392.4	97918.1	94259.7	99667.2	71851.9	26051.4	992798	945850	114616	86355.1	82628.6	23395.8	410393	443222	104269	25428.6	113560
High	A6NCS6	C2orf72	Uncharacterized protein C2orf72 OS=Homo sapiens OX=9606 GN=C2orf72 PE=1 SV=2	0	14.232	13	3	8	3	295	30.5	8.34	16.55	3	0.48	-0.89	-1.83	0.59	1.04	-2.6	0.944222	0.832237	0.557441	0.996962	0.67643	0.0282507	0.520296	0.31806	0.0862708	0.901741	0.204351	0.00140938	142033	114188	185628	51614.7	113592	103785	73776.3	85298.5	180309	255044	175366	83803.1	85945.6	252798	341454	363168	41725.8
High	A6NDG6	PGP	Glycerol-3-phosphate phosphatase OS=Homo sapiens OX=9606 GN=PGP PE=1 SV=1	0	39.205	33	8	32	8	321	34	6.14	42.39	8	-0.17	0.04	-0.69	0.64	0.24	-0.49	0.998292	0.99417	0.929277	0.945609	0.999718	0.916842	0.912184	0.828227	0.417837	0.548491	0.822284	0.440561	316363	479231	580777	1.43986e+06	453451	306593	598422	547275	630592	819297	591028	709017	792230	536965	501899	842316	382193
High	A6NFI3	ZNF316	Zinc finger protein 316 OS=Homo sapiens OX=9606 GN=ZNF316 PE=1 SV=1	0	30.472	14	9	13	9	1004	108.4	5.31	7.7	9	-0.8	0.13	-1.25	0.24	1.01	0.58	0.796621	0.984519	0.788842	0.996962	0.596055	0.95542	0.270441	0.779385	0.231939	0.919938	0.159077	0.539909	456697	498167	683894	317432	1.31956e+06	396438	759706	705363	805263	1.73883e+06	1.52619e+06	737728	978308	879455	1.05837e+06	1.46528e+06	1.15593e+06
High	A6NGN9	IGLON5	IgLON family member 5 OS=Homo sapiens OX=9606 GN=IGLON5 PE=1 SV=4	0	56.382	29	10	48	9	336	36.8	7.34	76.8	10	-0.34	0.29	-0.65	0.12	-0.87	-0.26	0.98176	0.948522	0.869674	0.996962	0.626227	0.974792	0.662661	0.538349	0.341183	0.802097	0.174114	0.649315	445496	390255	493532	1.11945e+06	1.28541e+06	471328	2.73273e+06	1.33378e+06	2.78929e+06	3.81807e+06	1.44159e+06	1.49365e+06	1.74217e+06	1.23172e+06	1.06698e+06	514056	1.02865e+06
High	A6NGU5	GGT3P	Putative glutathione hydrolase 3 proenzyme OS=Homo sapiens OX=9606 GN=GGT3P PE=5 SV=2	0	38.934	13	8	65	8	568	61.5	7.14	102.92	8	-0.31	0.06	1.23	-1.42	0.4	0.48	0.994894	0.98124	0.716367	0.0290625	0.968651	0.951456	0.693527	0.765279	0.174189	0.000931227	0.518275	0.51345	606975	502733	518425	2.24352e+06	445177	2.80576e+06	9.46022e+06	8.03729e+06	9.24495e+06	7.94339e+06	1.27628e+07	1.21769e+07	5.49885e+06	5.79096e+06	4.49093e+06	7.66639e+06	7.81333e+06
High	A6NHR9	SMCHD1	Structural maintenance of chromosomes flexible hinge domain-containing protein 1 OS=Homo sapiens OX=9606 GN=SMCHD1 PE=1 SV=2	0	132.958	21	33	116	33	2005	226.2	7.3	152.99	33	-0.21	0.47	-0.02	0.56	-0.02	-0.23	0.998292	0.769195	0.999981	0.886074	0.999718	0.986851	0.87404	0.252707	0.892332	0.379639	0.900123	0.69201	2.02166e+06	1.95361e+06	5.21132e+06	3.83076e+06	3.54378e+06	3.53631e+06	1.68349e+07	1.91516e+07	1.31468e+07	1.24134e+07	1.66485e+07	1.7178e+07	8.28607e+06	8.46844e+06	6.16841e+06	7.04173e+06	6.37231e+06
High	A7E2V4	ZSWIM8	Zinc finger SWIM domain-containing protein 8 OS=Homo sapiens OX=9606 GN=ZSWIM8 PE=1 SV=1	0.004	3.453	1	1	1	1	1837	197.2	6.8	2	1	0.08	0.43	-0.44	0.08	-0.36	-1.17	0.998292	0.97933	0.995027	0.984101	0.999718	0.749871	0.916382	0.697977	0.727322	0.714812	0.610856	0.238906	70376.8	13559.2	12729.5	100637	49962.7	59709.5	41060.6	89712.7	94719.5	89837.8	69869.6	13357	63761.1	75647.4	3292.82	10660.2	28434.3
High	A8CG34	POM121C	Nuclear envelope pore membrane protein POM 121C OS=Homo sapiens OX=9606 GN=POM121C PE=1 SV=3	0	77.049	20	16	86	6	1229	125	10.37	155.27	16	-0.26	0.98	-2.55	-0.55	-1.62	-0.04	0.998292	0.761211	0.304926	0.814832	0.198841	0.997239	0.800148	0.244155	0.0251064	0.283161	0.0262514	0.801418	269139	318606	297389	1.26732e+06	1.57582e+06	1.66714e+06	1.5986e+06	1.57386e+06	960061	256537	510921	526840	848598	918599	419604	823166	1.00805e+06
High	A8MVW0	FAM171A2	Protein FAM171A2 OS=Homo sapiens OX=9606 GN=FAM171A2 PE=1 SV=1	0	189.057	44	25	178	24	826	87.4	8.05	403.9	25	0.33	-0.16	-1.07	1.24	-0.91	0.35	0.878269	0.998354	0.711623	0.26054	0.434864	0.968695	0.367581	0.990256	0.170817	0.022695	0.092421	0.588172	1.3334e+06	2.84409e+06	1.18863e+06	1.13226e+06	4.60768e+06	2.41608e+06	9.64745e+06	1.05459e+07	6.5836e+06	5.14228e+06	6.80232e+06	2.88271e+06	7.47516e+06	7.10962e+06	3.57545e+06	1.07351e+07	7.93468e+06
High	A8MXV4	NUDT19	Nucleoside diphosphate-linked moiety X motif 19 OS=Homo sapiens OX=9606 GN=NUDT19 PE=1 SV=1	0	8.465	11	2	9	2	375	42.2	7.64	2.74	2	-0.41	-1.25	2.22	-0.25	-0.09	2.25	0.983206	0.631944	0.634692	0.933023	0.999718	0.0794035	0.664577	0.163272	0.120023	0.473257	0.911567	0.00601279	78618.4	8456.53	32552.8	186563	44037	69010.8	108698	111739	447221	105173	386093	42725	141938	116341	150435	672892	85718.2
High	B1APH4	ZNF487	Putative zinc finger protein 487 OS=Homo sapiens OX=9606 GN=ZNF487 PE=5 SV=3	0.006	2.915	3	1	2	1	448	51.6	7.85	0	1	1.95	0.05	-0.64	-0.52	-0.42	1.17	0.209694	0.994624	0.986743	0.936334	0.999718	0.882151	0.019817	0.974033	0.603961	0.486383	0.68646	0.393757	2627.93	67057.5	21731.4	53213.4	24554.4	67067.4	94340.6	62561.9	49856.4	46643	38928.4	61891	19759.5	25953.8	3308.27	44467.5	103907
High	H3BS89	TMEM178B	Transmembrane protein 178B OS=Homo sapiens OX=9606 GN=TMEM178B PE=2 SV=1	0.005	3.246	4	1	1	1	294	33.4	9.25	0	1	-1.44	0.17	-0.36	-1.49	0.04	-0.54	0.404355	0.994624	0.995027	0.564651	0.999718	0.950006	0.06347	0.915809	0.732631	0.10054	0.978422	0.507895	18210.4	108430	72764.2	80992.6	108595	32659.6	24617.6	97081.1	20956.8	97999.2	25229.1	8843.85	70255.3	14774.1	113457	48367.7	14622.6
High	O00115	DNASE2	Deoxyribonuclease-2-alpha OS=Homo sapiens OX=9606 GN=DNASE2 PE=1 SV=2	0	12.815	10	3	14	3	360	39.6	8.05	20.86	3	0.02	-1.25	0.42	0.98	-1.29	1.52	0.998292	0.54022	0.995027	0.918439	0.403211	0.479544	0.928343	0.121819	0.814124	0.428746	0.0820977	0.088401	185572	194326	118796	179878	141216	268038	414381	502077	101593	169734	445948	138445	239379	420315	784880	1.20627e+06	1.18105e+06
High	O00116	AGPS	Alkyldihydroxyacetonephosphate synthase, peroxisomal OS=Homo sapiens OX=9606 GN=AGPS PE=1 SV=1	0	134.274	45	22	144	22	658	72.9	7.34	295.76	22	0.08	-0.59	0.02	0.66	0.06	0.22	0.956374	0.847988	0.999981	0.929715	0.999718	0.998746	0.570958	0.340158	0.886695	0.459673	0.958049	0.828973	4.24789e+06	4.71048e+06	3.30887e+06	8.14576e+06	5.44997e+06	6.06083e+06	2.1469e+06	2.20372e+06	6.2004e+06	1.32026e+06	2.29812e+06	3.23797e+06	3.51667e+06	1.99847e+06	3.67598e+06	1.67227e+06	4.08577e+06
High	O00139	KIF2A	Kinesin-like protein KIF2A OS=Homo sapiens OX=9606 GN=KIF2A PE=1 SV=3	0	90.572	29	19	107	15	706	79.9	6.68	221.64	19	0.03	-0.85	0.95	0.51	0.54	0.02	0.998292	0.803954	0.873393	0.923391	0.928186	0.999937	0.738371	0.283072	0.346025	0.451453	0.432276	0.882799	1.10747e+06	1.99271e+06	713668	3.50989e+06	2.93867e+06	3.06565e+06	3.65218e+06	1.60577e+06	2.26518e+06	3.28376e+06	3.53263e+06	2.4667e+06	1.90681e+06	3.56048e+06	1.48308e+06	1.80281e+06	1.93833e+06
High	O00148	DDX39A	ATP-dependent RNA helicase DDX39A OS=Homo sapiens OX=9606 GN=DDX39A PE=1 SV=2	0	122.293	39	17	326	4	427	49.1	5.68	726.91	17	-0.79	-0.33	0.06	-0.17	-1.72	0.08	0.749855	0.98124	0.999981	0.922326	0.0292053	0.999937	0.229782	0.754848	0.969419	0.448178	0.00207298	0.974711	223908	230257	219350	1.76651e+06	311699	224696	4.09429e+06	4.35214e+06	5.2979e+06	1.31897e+06	1.2607e+06	1.46457e+06	1.41821e+06	1.19133e+06	651719	1.26225e+06	727029
High	O00151	PDLIM1	PDZ and LIM domain protein 1 OS=Homo sapiens OX=9606 GN=PDLIM1 PE=1 SV=4	0	41.145	45	8	18	8	329	36	7.02	48.7	8	-1.2	0.08	-0.39	0.24	-0.3	-0.4	0.246691	0.978643	0.995027	0.996962	0.999718	0.965424	0.0263225	0.688185	0.793914	0.857785	0.662493	0.566946	476788	397597	271542	292075	331797	486738	276305	347610	398597	127575	353056	282348	264201	454711	475922	344727	360989
High	O00154	ACOT7	Cytosolic acyl coenzyme A thioester hydrolase OS=Homo sapiens OX=9606 GN=ACOT7 PE=1 SV=3	0	130.17	47	17	226	17	380	41.8	8.54	547.21	17	-0.93	-0.55	-0.82	0.46	-0.06	-0.75	0.379084	0.88841	0.801065	0.937107	0.999718	0.738686	0.055392	0.383398	0.257653	0.492227	0.832677	0.226021	3.80633e+06	8.16863e+06	2.54729e+07	4.48714e+06	3.83964e+06	6.8804e+06	1.23513e+07	1.28878e+07	1.1705e+07	1.18315e+07	1.37401e+07	1.13632e+07	9.99221e+06	9.87437e+06	8.14679e+06	9.76942e+06	5.42355e+06
High	O00159	MYO1C	Unconventional myosin-Ic OS=Homo sapiens OX=9606 GN=MYO1C PE=1 SV=4	0	322	52	53	247	52	1063	121.6	9.41	611.07	53	-0.19	0.31	0.21	0.23	0.63	-0.08	0.998292	0.933714	0.999981	0.999073	0.799647	0.993737	0.921362	0.483569	0.932387	0.986576	0.30172	0.773728	2.65564e+06	6.202e+06	1.1036e+07	2.85134e+06	3.81589e+06	2.72145e+06	3.60292e+06	3.61479e+06	5.35962e+06	4.92484e+06	6.61096e+06	5.57634e+06	4.38682e+06	3.50498e+06	3.30342e+06	3.05681e+06	4.269e+06
High	O00165	HAX1	HCLS1-associated protein X-1 OS=Homo sapiens OX=9606 GN=HAX1 PE=1 SV=2	0	5.765	9	1	10	1	279	31.6	4.92	9.85	1	-0.23	-0.42	0.28	0.94	0.4	-0.47	0.998292	0.975156	0.995027	0.983384	0.999718	0.951456	0.823914	0.667043	0.733557	0.680451	0.767168	0.513293	82588.6	36994.1	109472	34746.3	24568	59456.4	33427.6	26394.2	8355.01	34894.5	9574.63	47773.8	92442.6	12272.5	95016.3	111550	6688.3
High	O00170	AIP	AH receptor-interacting protein OS=Homo sapiens OX=9606 GN=AIP PE=1 SV=2	0.001	4.7	4	1	2	1	330	37.6	6.29	4.8	1	0.03	-0.11	2.07	2.61	-0.56	-0.47	0.998292	0.994624	0.727389	0.506674	0.873561	0.953293	0.831055	0.864163	0.184185	0.0781948	0.370135	0.522289	48309.6	85107.7	67583	39744.8	86841.8	46343.1	96719.5	50688.3	102510	65416.3	76209.8	40525.9	78556.8	7010.13	114090	89796.1	56657.5
High	O00178	GTPBP1	GTP-binding protein 1 OS=Homo sapiens OX=9606 GN=GTPBP1 PE=1 SV=3	0	67.498	35	14	54	14	669	72.4	8.34	82.29	14	-0.67	-0.1	0.96	0.74	0.09	0.58	0.827457	0.994624	0.869674	0.928887	0.999718	0.95542	0.301394	0.929544	0.341626	0.458754	0.898115	0.545216	773822	1.53942e+06	702018	1.22005e+06	614786	1.35199e+06	1.73797e+06	1.71673e+06	2.12838e+06	814973	2.0845e+06	1.85496e+06	1.15314e+06	964684	1.57019e+06	1.93149e+06	1.55708e+06
High	O00186	STXBP3	Syntaxin-binding protein 3 OS=Homo sapiens OX=9606 GN=STXBP3 PE=1 SV=2	0	11.192	5	3	8	3	592	67.7	7.8	13.53	3	0.32	-0.31	-0.64	1.85	-1.91	0.05	0.939	0.99417	0.993175	0.623249	0.0995481	0.999937	0.476914	0.822511	0.640901	0.127038	0.0100622	0.907006	182697	2.09597e+06	184648	186169	217886	190532	436232	726710	755227	117430	193273	228582	192986	177718	162165	90582.8	183395
High	O00192	ARVCF	Armadillo repeat protein deleted in velo-cardio-facial syndrome OS=Homo sapiens OX=9606 GN=ARVCF PE=1 SV=1	0	46.952	18	11	39	11	962	104.6	6.81	53.91	11	-0.38	-0.18	0.63	0.46	0.07	0.65	0.996002	0.994624	0.985221	0.996962	0.999718	0.900626	0.702915	0.901012	0.593485	0.920309	0.982819	0.419537	225160	1.76664e+06	314778	299432	203261	204471	3.0009e+06	2.8976e+06	3.12192e+06	2.70092e+06	3.47044e+06	3.14347e+06	1.48639e+06	3.2205e+06	2.47588e+06	3.88912e+06	3.45647e+06
High	O00203	AP3B1	AP-3 complex subunit beta-1 OS=Homo sapiens OX=9606 GN=AP3B1 PE=1 SV=3	0	92.258	18	16	125	16	1094	121.2	6.04	280.12	16	-0.41	-0.32	0.47	0.63	0.19	-0.33	0.945066	0.991173	0.995027	0.874462	0.999718	0.950006	0.536929	0.803558	0.692487	0.354857	0.82714	0.506489	1.08017e+06	3.58879e+06	770605	3.45898e+06	2.58574e+06	3.3371e+06	3.97727e+06	4.09308e+06	4.19946e+06	4.53163e+06	5.62328e+06	4.66693e+06	3.33039e+06	3.35448e+06	2.65898e+06	3.47195e+06	2.6516e+06
High	O00217	NDUFS8	NADH dehydrogenase [ubiquinone] iron-sulfur protein 8, mitochondrial OS=Homo sapiens OX=9606 GN=NDUFS8 PE=1 SV=1	0	23.966	26	3	32	3	210	23.7	6.34	57.18	3	0.2	0.44	-0.18	-0.39	-0.44	-1.61	0.970935	0.911564	0.999981	0.878432	0.988022	0.248756	0.621824	0.433822	0.877815	0.364688	0.569638	0.0297135	169522	201072	195213	152744	798298	209020	1.31042e+06	1.33464e+06	1.15223e+06	284828	1.57859e+06	965418	673286	705575	590741	47509	355236
High	O00231	PSMD11	26S proteasome non-ATPase regulatory subunit 11 OS=Homo sapiens OX=9606 GN=PSMD11 PE=1 SV=3	0	63.78	39	14	90	14	422	47.4	6.48	156	14	-0.15	-0.49	0.21	2.01	0.1	-0.45	0.998292	0.924766	0.999981	0.0057951	0.999718	0.934144	0.985095	0.466067	0.874869	0.000121577	0.948829	0.468609	945432	962552	672839	2.7475e+06	3.1024e+06	4.29213e+06	4.75225e+06	4.24645e+06	3.71751e+06	5.6691e+06	4.55901e+06	4.4413e+06	1.99094e+06	1.4854e+06	2.23046e+06	1.45805e+06	1.55272e+06
High	O00232	PSMD12	26S proteasome non-ATPase regulatory subunit 12 OS=Homo sapiens OX=9606 GN=PSMD12 PE=1 SV=3	0	58.637	18	8	58	7	456	52.9	7.65	141.53	8	-1	1.12	1.57	0.51	-0.2	-0.67	0.424917	0.500195	0.613387	0.989904	0.999718	0.813042	0.0708338	0.10296	0.111662	0.752711	0.792058	0.303056	325769	297907	469215	1.39286e+06	406376	1.20402e+06	402691	279565	667325	349376	288148	676611	307700	1.1953e+06	926099	582989	469034
High	O00233	PSMD9	26S proteasome non-ATPase regulatory subunit 9 OS=Homo sapiens OX=9606 GN=PSMD9 PE=1 SV=3	0	21.954	36	6	15	6	223	24.7	6.95	19.12	6	-0.19	-0.63	0.61	1.71	-0.71	-0.43	0.998292	0.974512	0.990936	0.662644	0.821379	0.966497	0.874126	0.658988	0.631376	0.154061	0.316492	0.578516	223181	213267	345978	273440	464271	366945	850093	918005	838431	643494	519737	518740	431109	497082	216456	181609	373975
High	O00264	PGRMC1	Membrane-associated progesterone receptor component 1 OS=Homo sapiens OX=9606 GN=PGRMC1 PE=1 SV=3	0	14.229	20	3	13	3	195	21.7	4.7	16.46	3	-0.08	1.96	-0.27	1.49	-0.05	0.58	0.998292	0.271507	0.999981	0.766993	0.999718	0.954206	0.938353	0.0307792	0.900437	0.226474	0.896858	0.526695	178583	222835	187642	178198	191780	162164	1.02994e+06	1.20481e+06	856791	993171	693041	1.18184e+06	359379	334023	381094	536947	758205
High	O00267	SUPT5H	Transcription elongation factor SPT5 OS=Homo sapiens OX=9606 GN=SUPT5H PE=1 SV=1	0	28.496	8	5	17	5	1087	120.9	5.06	41.91	5	-0.9	-0.4	0.25	-0.09	1.63	3.21	0.575763	0.993515	0.999981	0.971431	0.264139	0.00348117	0.1198	0.816741	0.860809	0.639281	0.0400681	0.000103778	304125	1.35662e+06	204303	239758	170893	420708	474232	198815	741666	1.87345e+06	1.46444e+06	1.3438e+06	226651	223619	267088	2.85466e+06	1.52658e+06
High	O00268	TAF4	Transcription initiation factor TFIID subunit 4 OS=Homo sapiens OX=9606 GN=TAF4 PE=1 SV=2	0.001	5.08	5	3	4	3	1085	110	9.94	0	3	-1.48	-0.01	0.36	0.12	0.15	0.15	0.367942	0.994624	0.995027	0.988221	0.999718	0.998746	0.052085	0.971334	0.676305	0.739104	0.844292	0.822601	597083	110792	66770	1.68453e+06	1.12934e+06	1.20502e+06	49067.2	41350.6	45347.4	109887	38509.4	50181.6	55391.8	97396.2	112489	108340	234375
High	O00291	HIP1	Huntingtin-interacting protein 1 OS=Homo sapiens OX=9606 GN=HIP1 PE=1 SV=5	0	369.528	61	54	414	52	1037	116.1	5.3	957.29	54	-0.02	-0.02	0.02	0.25	0.11	0.22	0.998292	0.994624	0.999981	0.996962	0.999718	0.986851	0.747176	0.917719	0.952979	0.808147	0.911251	0.727619	4.91368e+06	4.62977e+08	6.41038e+06	8.04671e+06	1.05604e+07	8.92677e+06	2.70767e+07	2.67877e+07	3.0032e+07	1.79157e+07	2.92408e+07	2.96075e+07	1.82503e+07	1.74284e+07	1.68131e+07	2.25656e+07	1.70334e+07
High	O00299	CLIC1	Chloride intracellular channel protein 1 OS=Homo sapiens OX=9606 GN=CLIC1 PE=1 SV=4	0	150.799	83	20	274	19	241	26.9	5.17	684.13	20	-0.77	0.19	1.29	0	-2.04	-2.41	0.591668	0.945623	0.691363	0.996962	0.00220672	0.00352758	0.126098	0.518861	0.157193	0.798933	9.2189e-05	0.000105877	2.10647e+06	1.54846e+06	1.15992e+06	2.03002e+06	2.07175e+06	2.24991e+06	3.12724e+07	2.70961e+07	3.12681e+07	7.58023e+06	2.6348e+07	6.52726e+06	2.01253e+07	1.98776e+07	1.83839e+07	2.97832e+06	5.17142e+06
High	O00303	EIF3F	Eukaryotic translation initiation factor 3 subunit F OS=Homo sapiens OX=9606 GN=EIF3F PE=1 SV=1	0	126.636	48	16	220	16	357	37.5	5.45	668.32	16	-0.59	1.57	-0.1	-0.43	0.48	-0.89	0.805864	0.0793464	0.999321	0.79657	0.934085	0.621558	0.277772	0.00362055	0.839219	0.259207	0.438912	0.158698	855624	1.56971e+06	8.4759e+06	5.95843e+06	4.95168e+06	3.12213e+06	8.13132e+06	6.37392e+06	7.73619e+06	1.37764e+07	1.07917e+07	9.55007e+06	8.99318e+06	6.43645e+06	8.26026e+06	4.46533e+06	3.71e+06
High	O00308	WWP2	NEDD4-like E3 ubiquitin-protein ligase WWP2 OS=Homo sapiens OX=9606 GN=WWP2 PE=1 SV=2	0	10.669	4	3	19	2	870	98.9	7.12	25.3	3	-0.11	-0.4	-1.79	0.3	3.06	-1.54	0.998292	0.99417	0.790552	0.996962	0.00128206	0.29086	0.940368	0.821993	0.234512	0.926339	4.78398e-05	0.038758	1.02808e+06	2.57124e+06	64714.1	1.78658e+06	2.75815e+06	1.26263e+06	153963	133734	53266.2	1.11521e+06	1.12461e+06	1.11306e+06	73826.9	200232	1.28278e+06	68985.6	68579
High	O00330	PDHX	Pyruvate dehydrogenase protein X component, mitochondrial OS=Homo sapiens OX=9606 GN=PDHX PE=1 SV=3	0	55.158	22	11	33	11	501	54.1	8.66	73.23	11	-0.02	-0.01	0.55	0.25	0.13	-0.06	0.998292	0.991334	0.995027	0.996962	0.999718	0.994114	0.739676	0.805746	0.6606	0.936521	0.944066	0.780855	1.22353e+06	715765	725702	545052	612147	648125	572314	1.16337e+06	800696	732453	876598	907693	705450	853858	1.00392e+06	817296	756458
High	O00339	MATN2	Matrilin-2 OS=Homo sapiens OX=9606 GN=MATN2 PE=1 SV=4	0	13.3	5	3	19	3	956	106.8	6.27	33.11	3	0.12	0.75	-0.8	-1.14	-1.89	0.09	0.998292	0.897575	0.986743	0.707591	0.0294816	0.999937	0.794779	0.401493	0.612537	0.185726	0.00211077	0.973055	236390	129055	187535	1.31521e+06	1.15864e+06	123154	4.46614e+06	3.26569e+06	3.42661e+06	818590	922153	1.06507e+06	3.63648e+06	3.46865e+06	3.4813e+06	3.96155e+06	3.10583e+06
High	O00391	QSOX1	Sulfhydryl oxidase 1 OS=Homo sapiens OX=9606 GN=QSOX1 PE=1 SV=3	0.004	3.338	3	1	1	1	747	82.5	8.92	2.41	1	-1.1	-5.81	3.39	-1.14	-2.76	1.98	0.694693	1.0949e-12	0.326734	0.64313	0.0284189	0.208464	0.181175	6.66134e-16	0.0297758	0.138747	0.0019941	0.0230828	110937	67985.8	28039	28082.6	80161.3	52929.5	305864	290655	282857	111380	42797.5	35988.1	108441	71864.8	97443.7	383614	445267
High	O00399	DCTN6	Dynactin subunit 6 OS=Homo sapiens OX=9606 GN=DCTN6 PE=1 SV=1	0	13.729	15	2	11	2	190	20.7	6.32	18.83	2	-0.12	-0.17	-3.17	1.36	-0.55	-2.52	0.998292	0.9944	0.156834	0.834396	0.922998	0.070198	0.923087	0.848316	0.0061385	0.300561	0.426637	0.00498262	316825	110766	110817	81397.7	57685	164747	244818	461394	291910	76633.6	198904	366436	64302.2	576644	489064	67975.2	85000.7
High	O00400	SLC33A1	Acetyl-coenzyme A transporter 1 OS=Homo sapiens OX=9606 GN=SLC33A1 PE=1 SV=1	0.001	4.443	2	1	2	1	549	60.9	7.33	2.11	1	0.44	0.6	0.21	-0.17	0.1	-1.29	0.95846	0.888492	0.995027	0.983706	0.999718	0.843663	0.580596	0.383614	0.772874	0.701353	0.817626	0.338831	47390.3	41361.8	61672.5	25824.9	30714.3	45083.6	112368	66839	34542.6	15441.9	88638.7	71809.7	37174.1	32193.2	92430.6	8254.91	103383
High	O00401	WASL	Neural Wiskott-Aldrich syndrome protein OS=Homo sapiens OX=9606 GN=WASL PE=1 SV=2	0	16.223	14	4	5	4	505	54.8	7.93	6.71	4	-0.62	0.27	0.39	-0.51	0.24	-0.02	0.898592	0.979391	0.995027	0.914747	0.999718	0.999937	0.405286	0.723731	0.788026	0.422504	0.803692	0.935824	115875	174460	235196	178177	898239	228050	155911	181531	210188	214860	37164.4	238582	198433	208489	277355	153019	236495
High	O00410	IPO5	Importin-5 OS=Homo sapiens OX=9606 GN=IPO5 PE=1 SV=4	0	196.393	42	31	202	29	1097	123.6	4.94	433.46	31	-0.43	-0.3	0.94	0	-0.04	-0.42	0.944222	0.98124	0.833604	0.993912	0.999718	0.895147	0.52133	0.755277	0.300747	0.790618	0.858979	0.41114	8.81242e+06	2.70687e+07	999569	8.90544e+06	9.4363e+06	1.51726e+07	6.66717e+06	6.01699e+06	5.31344e+06	5.83805e+06	5.03609e+06	8.65788e+06	5.15009e+06	3.37406e+06	5.66003e+06	3.77732e+06	4.94581e+06
High	O00411	POLRMT	DNA-directed RNA polymerase, mitochondrial OS=Homo sapiens OX=9606 GN=POLRMT PE=1 SV=2	0	30.119	13	9	13	9	1230	138.5	8.98	11.84	9	-1.3	-0.04	-0.77	-0.14	1.36	-2.37	0.464158	0.999644	0.985221	0.945609	0.449083	0.0193778	0.0828831	0.996669	0.59401	0.549126	0.0982209	0.000895992	292127	129601	178835	162108	155559	310063	503702	822098	478657	1.29338e+06	1.55009e+06	913368	1.11625e+06	3.59864e+06	167934	2.0023e+06	215616
High	O00421	CCRL2	C-C chemokine receptor-like 2 OS=Homo sapiens OX=9606 GN=CCRL2 PE=1 SV=2	0.007	2.826	5	1	1	1	344	39.5	7.77	0	1	-1.95	-0.15	0.51	0.12	-0.8	1.08	0.285673	0.994624	0.966644	0.996962	0.913515	0.586643	0.0334859	0.937501	0.531521	0.797656	0.412203	0.13753	52992.3	26750.8	12826.5	20168.2	14423.1	95808.3	85686.3	66734.1	32775.6	7821.4	67772.3	38260.9	35812.4	39595.2	46863.7	98265.6	83839.6
High	O00422	SAP18	Histone deacetylase complex subunit SAP18 OS=Homo sapiens OX=9606 GN=SAP18 PE=1 SV=1	0	10.088	29	6	16	6	153	17.6	9.35	5.25	6	-0.3	-0.51	-1.14	0.76	0.54	0.24	0.998141	0.98124	0.800159	0.954927	0.973155	0.999937	0.717228	0.7589	0.255489	0.576132	0.526612	0.904361	266881	199131	363740	282110	216160	216549	525158	773006	922091	1.78954e+06	1.12597e+06	1.02735e+06	291742	627147	539375	680173	554964
High	O00425	IGF2BP3	Insulin-like growth factor 2 mRNA-binding protein 3 OS=Homo sapiens OX=9606 GN=IGF2BP3 PE=1 SV=2	0	289.337	60	43	447	39	579	63.7	8.87	1056.96	43	-0.6	-0.39	0.44	0.34	0.15	0.21	0.796621	0.953922	0.995027	0.978296	0.999718	0.986851	0.270299	0.559675	0.660137	0.657884	0.856723	0.732626	8.11096e+06	1.82815e+07	2.13146e+06	1.09132e+07	1.23583e+07	1.55225e+07	1.3106e+07	1.10056e+07	1.268e+07	1.40495e+07	8.9075e+06	1.54701e+07	1.28189e+07	7.19291e+06	1.23337e+07	1.42911e+07	1.74786e+07
High	O00429	DNM1L	Dynamin-1-like protein OS=Homo sapiens OX=9606 GN=DNM1L PE=1 SV=2	0	103.004	44	21	131	21	736	81.8	6.81	169.43	21	-0.22	0.14	1.13	0.42	-0.19	-0.58	0.998292	0.975156	0.793261	0.993652	0.999718	0.837684	0.864841	0.66583	0.237751	0.787539	0.644672	0.326403	771455	1.01945e+06	1.21457e+07	776986	2.18516e+06	2.22675e+06	4.39639e+06	3.68647e+06	3.15265e+06	2.32296e+06	3.94131e+06	3.23294e+06	2.23838e+06	2.07295e+06	2.25511e+06	2.12129e+06	1.31812e+06
High	O00442	RTCA	RNA 3'-terminal phosphate cyclase OS=Homo sapiens OX=9606 GN=RTCA PE=1 SV=1	0	20.958	15	5	16	5	366	39.3	7.85	19.02	5	-0.84	0.71	1.45	0.4	0.53	0.24	0.624744	0.900385	0.719781	0.999073	0.961883	0.98828	0.139874	0.413166	0.178692	0.952589	0.498928	0.743345	344955	808285	312770	725317	311156	255288	276582	301601	312677	460465	436552	423364	186488	248693	359651	320685	183393
High	O00443	PIK3C2A	Phosphatidylinositol 4-phosphate 3-kinase C2 domain-containing subunit alpha OS=Homo sapiens OX=9606 GN=PIK3C2A PE=1 SV=2	0	6.992	3	4	4	4	1686	190.6	8.02	1.65	4	-0.95	-3.43	-2.33	0.56	0.63	-1.35	0.727629	0.0699046	0.611498	0.999073	0.992454	0.430899	0.211457	0.00311884	0.10868	0.959568	0.590125	0.0755012	22015.6	88279.6	104682	13186.2	4164.91	65353.8	28976.6	18289.2	86388.7	78200.7	35564.9	44779.5	102897	92897.7	67797.2	36468	36354.4
High	O00458	IFRD1	Interferon-related developmental regulator 1 OS=Homo sapiens OX=9606 GN=IFRD1 PE=1 SV=4	0	7.039	5	1	3	1	451	50.2	7.18	6.1	1	-1.83	3.45	-0.52	0.33	0.12	0.37	0.175821	0.0160554	0.986743	0.997863	0.999718	0.955017	0.0150739	0.000410257	0.601413	0.943976	0.975653	0.529905	87018.4	63487.4	43589.3	96454.5	31184	83290.9	79703.2	9832.04	25998.5	6255.73	28181.4	37236.6	2686.16	87997.4	79113.7	109300	102234
High	O00459	PIK3R2	Phosphatidylinositol 3-kinase regulatory subunit beta OS=Homo sapiens OX=9606 GN=PIK3R2 PE=1 SV=2	0.005	3.285	6	2	4	2	728	81.5	6.43	0	2	0.46	0.39	0.26	-0.94	-0.82	-0.68	0.944222	0.974512	0.995027	0.749024	0.758597	0.836101	0.523443	0.656001	0.789563	0.215548	0.260455	0.324877	178741	176852	201614	589638	436345	532497	302475	63738	381397	152275	173586	171270	357705	127141	132134	82256.1	205071
High	O00461	GOLIM4	Golgi integral membrane protein 4 OS=Homo sapiens OX=9606 GN=GOLIM4 PE=1 SV=1	0	28.336	12	6	39	6	696	81.8	4.77	78.08	6	0.47	0.15	0	0.49	-0.65	1.85	0.773515	0.958332	0.999981	0.996962	0.887987	0.270552	0.248365	0.584211	0.978181	0.922307	0.380868	0.0338533	231859	305754	299666	348593	358651	243690	527084	358300	331198	596826	228159	178768	277659	332502	489262	1.99359e+06	1.20274e+06
High	O00468	AGRN	Agrin OS=Homo sapiens OX=9606 GN=AGRN PE=1 SV=6	0	452.466	50	78	767	78	2068	217.2	6.39	1398.09	78	1.14	0.3	0.05	0.66	-3.61	-0.35	0.0364076	0.938636	0.999981	0.81051	1.82246e-09	0.966497	0.00153575	0.494138	0.977236	0.273677	8.87024e-12	0.576893	4.64551e+06	7.86939e+06	2.59525e+07	1.10884e+07	8.50228e+06	7.31172e+06	1.60012e+08	1.58029e+08	1.39338e+08	1.29807e+07	1.4355e+07	1.22724e+07	4.17481e+07	4.86947e+07	3.86204e+07	4.03503e+07	3.28289e+07
High	O00469	PLOD2	Procollagen-lysine,2-oxoglutarate 5-dioxygenase 2 OS=Homo sapiens OX=9606 GN=PLOD2 PE=1 SV=2	0	128.675	36	24	170	24	737	84.6	6.71	315.82	24	0.77	0.82	2.14	1.95	0.28	0.25	0.235274	0.489997	0.226599	0.0296284	0.999718	0.998746	0.0240475	0.0981783	0.0134186	0.000962752	0.688075	0.820377	3.34862e+06	1.68066e+06	6.32733e+06	6.53378e+06	5.38337e+06	5.96055e+06	4.82358e+06	5.07594e+06	4.7686e+06	5.83807e+06	2.89314e+06	7.25692e+06	4.1345e+06	5.13669e+06	3.8369e+06	4.63427e+06	5.55566e+06
High	O00471	EXOC5	Exocyst complex component 5 OS=Homo sapiens OX=9606 GN=EXOC5 PE=1 SV=1	0	15.131	8	4	10	4	708	81.8	6.71	13.26	4	-0.16	-0.4	1.68	1.36	-0.74	-1.49	0.998292	0.98124	0.737032	0.821186	0.741388	0.344887	0.946705	0.734104	0.19465	0.289004	0.246915	0.0513422	289853	161146	167948	284260	272069	192042	2.54394e+06	3.48489e+06	2.02121e+06	1.52154e+06	350478	1.8912e+06	281329	603615	1.34634e+06	472461	210932
High	O00478	BTN3A3	Butyrophilin subfamily 3 member A3 OS=Homo sapiens OX=9606 GN=BTN3A3 PE=1 SV=1	0	33.48	16	6	22	5	584	65	5.53	56.63	6	0.2	0.11	1.68	0.15	-0.1	-0.59	0.944222	0.994624	0.786532	0.992095	0.999718	0.969906	0.513376	0.862342	0.228686	0.77249	0.85814	0.591167	198069	125121	219727	211092	360070	347556	246443	247485	124454	257394	189058	230140	283955	162883	315581	252749	162925
High	O00483	NDUFA4	Cytochrome c oxidase subunit NDUFA4 OS=Homo sapiens OX=9606 GN=NDUFA4 PE=1 SV=1	0.001	4.96	12	1	2	1	81	9.4	9.38	4.35	1	-0.18	0.37	2.51	-0.28	1.86	0.05	0.998292	0.958557	0.508142	0.948035	0.29122	0.999937	0.957967	0.595326	0.0706926	0.560942	0.0466721	0.896364	33184.7	80989.1	99197.8	19812.7	34587.9	43400.9	21218.7	14686.3	98406.8	77021.7	98694.1	23205.9	98797.4	55400.1	78478.5	77626.3	87757.5
High	O00487	PSMD14	26S proteasome non-ATPase regulatory subunit 14 OS=Homo sapiens OX=9606 GN=PSMD14 PE=1 SV=1	0	82.421	53	10	103	10	310	34.6	6.52	251.82	10	-0.92	-0.29	-0.33	-0.8	0.08	-0.71	0.429076	0.994624	0.977207	0.442886	0.999718	0.789465	0.0719567	0.873746	0.571279	0.0577521	0.998081	0.270573	775667	3.54005e+06	560352	2.24161e+06	2.76241e+06	2.12438e+06	3.52444e+06	2.9317e+06	2.9718e+06	2.84194e+06	5.02412e+06	3.13753e+06	1.64027e+06	2.34787e+06	2.18144e+06	1.162e+06	1.33458e+06
High	O00505	KPNA3	Importin subunit alpha-4 OS=Homo sapiens OX=9606 GN=KPNA3 PE=1 SV=2	0	16.381	6	4	15	1	521	57.8	4.94	11.78	4	-0.27	-1.75	2.83	1.99	-2.45	0.09	0.998292	0.6279	0.477233	0.744149	0.239882	0.999937	0.829096	0.161707	0.0616482	0.21173	0.0347473	0.95713	110110	47484	37245.9	52794.3	39544.2	105710	44075.7	30383.1	65664.7	4475.87	60727.7	8042.44	37365.4	98028	40031.3	5211.27	102384
High	O00506	STK25	Serine/threonine-protein kinase 25 OS=Homo sapiens OX=9606 GN=STK25 PE=1 SV=1	0	17.909	8	3	23	1	426	48.1	6.74	40.91	3	-0.19	3.54	0.61	-1.77	1.38	-0.97	0.998292	0.00552784	0.950036	0.489437	0.594462	0.619754	0.853412	0.00010226	0.459701	0.0730823	0.157634	0.157628	38403	32015	69910.5	37981.4	73469	54646.3	6336.75	66201	25116.8	41330.5	65548	202755	21649.6	388354	108894	107229	5363.07
High	O00533	CHL1	Neural cell adhesion molecule L1-like protein OS=Homo sapiens OX=9606 GN=CHL1 PE=1 SV=4	0	17.939	4	3	8	3	1208	135	5.76	19.79	3	0.39	-0.34	1.32	3.64	-1.45	-2.44	0.960634	0.97933	0.800159	0.0182325	0.336513	0.034677	0.58542	0.703815	0.251552	0.000480678	0.0618293	0.0018636	618760	699532	121199	970262	868768	603418	375199	375079	267572	106383	216019	137217	639583	734700	684711	85561.3	126304
High	O00541	PES1	Pescadillo homolog OS=Homo sapiens OX=9606 GN=PES1 PE=1 SV=1	0	64.97	24	14	90	14	588	68	7.33	142.26	14	-0.23	-0.1	-0.12	0.95	0.93	0.59	0.998292	0.994624	0.995027	0.714166	0.515629	0.924869	0.831615	0.91358	0.758502	0.187992	0.124855	0.454463	1.06265e+06	564782	760060	3.52085e+06	1.2743e+06	1.23559e+06	3.64141e+06	4.36418e+06	6.01863e+06	6.3358e+06	8.67553e+06	8.28828e+06	3.191e+06	2.97521e+06	3.22006e+06	5.57678e+06	4.79653e+06
High	O00548	DLL1	Delta-like protein 1 OS=Homo sapiens OX=9606 GN=DLL1 PE=1 SV=2	0	20.328	12	6	10	6	723	78	6.24	8.8	6	-0.47	0.34	0.36	1.35	0.39	-0.66	0.979132	0.974512	0.995027	0.769744	0.999718	0.940874	0.64832	0.653172	0.793781	0.229159	0.63426	0.481696	289585	225372	307729	367504	289982	272749	368524	211818	310930	339924	576815	408490	311515	255269	359248	218993	195014
High	O00560	SDCBP	Syntenin-1 OS=Homo sapiens OX=9606 GN=SDCBP PE=1 SV=1	0	107.016	70	15	108	15	298	32.4	7.53	226.18	15	-0.67	-0.11	-0.81	0.55	-0.36	-0.62	0.774048	0.994624	0.824626	0.889432	0.999718	0.815048	0.252439	0.939683	0.289992	0.385647	0.646996	0.306118	996361	715616	707699	1.6277e+06	1.27339e+06	1.5569e+06	1.62723e+06	1.41376e+06	2.32828e+06	602424	1.27086e+06	1.36701e+06	2.42895e+06	2.19822e+06	1.21812e+06	2.18639e+06	1.39069e+06
High	O00567	NOP56	Nucleolar protein 56 OS=Homo sapiens OX=9606 GN=NOP56 PE=1 SV=4	0	68.59	33	18	71	18	594	66	9.19	122.65	18	-0.01	0.2	1.81	-1.31	-0.02	-0.15	0.998292	0.955331	0.385645	0.0729325	0.999718	0.997239	0.791557	0.577485	0.0403363	0.00354975	0.901124	0.807056	880964	4.07896e+06	929666	1.89113e+06	895318	1.17402e+06	5.38856e+07	5.72648e+07	5.17314e+07	6.07978e+06	6.01001e+07	5.3314e+07	2.91895e+07	2.74926e+07	2.81864e+07	2.53728e+07	2.38211e+07
High	O00571	DDX3X	ATP-dependent RNA helicase DDX3X OS=Homo sapiens OX=9606 GN=DDX3X PE=1 SV=3	0	392.824	65	58	830	23	662	73.2	7.18	2163.5	58	-0.24	-0.2	-0.93	-0.35	0.23	0.92	0.998292	0.993515	0.790452	0.850996	0.999718	0.589526	0.81418	0.817332	0.233266	0.327508	0.743738	0.139521	1.58199e+07	2.1383e+07	1.19463e+06	3.31861e+07	2.8574e+07	2.98047e+07	3.46475e+07	3.28827e+07	3.57557e+07	4.55304e+07	3.94235e+07	4.05343e+07	2.33439e+07	1.57461e+07	1.60074e+07	3.15113e+07	2.98659e+07
High	O00592	PODXL	Podocalyxin OS=Homo sapiens OX=9606 GN=PODXL PE=1 SV=2	0	117.572	23	13	222	13	558	58.6	5.49	560.44	13	0.59	0.8	0.13	0.11	-2.5	-1.88	0.577476	0.508593	0.999981	0.999073	8.92089e-05	0.0432917	0.120274	0.106133	0.941897	0.972383	1.99006e-06	0.00249338	2.27196e+06	7.11303e+06	636637	5.59512e+06	3.89128e+06	2.50083e+06	3.44474e+07	3.8707e+07	3.71001e+07	5.13568e+06	6.57312e+06	7.55366e+06	1.67204e+08	1.92766e+08	1.59003e+08	4.54271e+07	4.36625e+07
High	O00622	CCN1	CCN family member 1 OS=Homo sapiens OX=9606 GN=CCN1 PE=1 SV=1	0	91.012	49	16	149	16	381	42	8.21	235.62	16	0.89	0.4	-0.97	0.49	-2.32	-2.12	0.173757	0.889656	0.874446	0.992095	0.00137437	0.0215334	0.0148351	0.384658	0.348611	0.77622	5.23994e-05	0.0010175	4.30115e+06	5.7171e+06	1.00679e+06	7.82942e+06	7.11366e+06	3.80653e+06	7.64055e+06	4.3565e+06	5.23026e+06	1.31892e+06	922968	1.0447e+06	1.00904e+07	6.49826e+06	1.03029e+07	4.20828e+06	2.3272e+06
High	O00629	KPNA4	Importin subunit alpha-3 OS=Homo sapiens OX=9606 GN=KPNA4 PE=1 SV=1	0	16.773	8	4	11	1	521	57.9	4.96	5.96	4	0.63	2.03	-0.4	-0.36	0.53	0.22	0.956374	0.518587	0.995027	0.94747	0.999718	0.986851	0.571411	0.113372	0.695261	0.552034	0.689058	0.729014	52931	43276.5	31844.3	100136	45163.4	8173.41	13035.4	27024.8	108340	39029.4	53874.3	38516	101999	36396.4	57371.5	67054.5	58985.7
High	O00712	NFIB	Nuclear factor 1 B-type OS=Homo sapiens OX=9606 GN=NFIB PE=1 SV=2	0	20.848	20	6	32	5	420	47.4	8.87	37.34	6	-0.31	-0.98	-0.89	0.17	0.19	-0.18	0.996389	0.748378	0.919148	0.992095	0.999718	0.971897	0.706723	0.233878	0.397036	0.774004	0.796099	0.633695	1.79277e+06	285881	268259	3.96766e+06	3.93633e+06	1.05286e+07	2.31083e+06	693490	1.75788e+06	665236	3.13221e+06	2.00502e+06	2.17786e+06	2.01092e+06	4.20097e+06	2.98782e+06	1.9161e+06
High	O00743	PPP6C	Serine/threonine-protein phosphatase 6 catalytic subunit OS=Homo sapiens OX=9606 GN=PPP6C PE=1 SV=1	0	5.759	7	2	4	2	305	35.1	5.69	3.91	2	3.21	-0.47	0.91	1.49	-0.47	0.25	0.101762	0.917912	0.959513	0.783744	0.993498	0.986851	0.00648009	0.451569	0.512934	0.242204	0.595066	0.704496	322831	55318.9	34264.5	741155	538269	531420	75374.2	34545.4	67169.2	48578	105897	14696.6	57453.7	89028.9	25723.5	91276.9	65050.5
High	O00746	NME4	Nucleoside diphosphate kinase, mitochondrial OS=Homo sapiens OX=9606 GN=NME4 PE=1 SV=1	0	31.612	39	6	21	6	187	20.6	10.29	31.91	6	-0.18	1	0.24	-0.54	-0.64	-0.39	0.998292	0.601547	0.999981	0.735572	0.873561	0.952953	0.925978	0.146147	0.904644	0.205709	0.370248	0.521373	303713	334928	368738	336499	353977	288977	1.02404e+06	1.17829e+06	285754	656905	692227	325902	646278	387328	768968	453608	608933
High	O00750	PIK3C2B	Phosphatidylinositol 4-phosphate 3-kinase C2 domain-containing subunit beta OS=Homo sapiens OX=9606 GN=PIK3C2B PE=1 SV=2	0.004	3.342	1	1	1	1	1634	184.7	7.3	0	1	-2.27	1.08	1.52	1.93	-0.31	0.26	0.0738479	0.856559	0.804278	0.722827	0.999718	0.976726	0.00402861	0.347952	0.263292	0.196294	0.740187	0.660878	40333.5	8991.44	73637.7	61392.3	109386	19690.4	9118.06	66074.9	110552	51975.8	59828.8	53162.2	65434.6	40019.3	252539	291799	76833.5
High	O00754	MAN2B1	Lysosomal alpha-mannosidase OS=Homo sapiens OX=9606 GN=MAN2B1 PE=1 SV=3	0	25.84	9	6	16	6	1011	113.7	7.28	24	6	0.93	1.11	1.26	1.37	0.67	2.16	0.575747	0.49973	0.8882	0.699994	0.923418	0.119051	0.11968	0.102662	0.362722	0.177589	0.428469	0.0101402	314778	4.984e+06	3.09453e+06	380770	184614	347561	991498	410515	454739	725557	1.07979e+06	708273	493485	341831	513525	2.28439e+06	1.82487e+06
High	O00764	PDXK	Pyridoxal kinase OS=Homo sapiens OX=9606 GN=PDXK PE=1 SV=1	0	9.188	10	2	12	2	312	35.1	6.13	26.67	2	1.39	0.31	-0.6	-2.76	0.55	0.91	0.272416	0.975156	0.995027	0.0588409	0.999718	0.608236	0.0311033	0.669288	0.710078	0.00260136	0.626045	0.149664	70535	38381.5	59078	5111.83	80274.6	102536	45427.3	17962.4	31059.4	45331.9	21570.2	88424.6	57486.1	57498.5	75248.9	109315	46279
High	O00767	SCD	Acyl-CoA desaturase OS=Homo sapiens OX=9606 GN=SCD PE=1 SV=2	0	26.344	14	5	21	5	359	41.5	9	38.22	5	0.5	-1.08	0.92	-1.39	0.21	0.26	0.707217	0.761211	0.974933	0.331861	0.999718	0.986851	0.192561	0.245886	0.549836	0.035333	0.818123	0.703549	127329	210151	225670	200956	156908	75299.6	295878	206581	175669	238210	398025	155248	118428	194979	162457	135068	316089
High	O14494	PLPP1	Phospholipid phosphatase 1 OS=Homo sapiens OX=9606 GN=PLPP1 PE=1 SV=1	0	8.108	9	1	10	1	284	32.1	7.97	15.48	1	-0.48	0.05	3.27	-1.08	0.09	-0.25	0.950201	0.999784	0.20597	0.663193	0.999718	0.986851	0.557865	0.998867	0.0103591	0.155207	0.892089	0.723963	41666.3	92850.7	76453.9	100030	94375.6	39001	18651.6	313908	46433.2	163575	19054.2	49266.3	222030	13147	113743	95593.1	275482
High	O14495	PLPP3	Phospholipid phosphatase 3 OS=Homo sapiens OX=9606 GN=PLPP3 PE=1 SV=1	0	88.131	46	13	110	13	311	35.1	9.14	234.6	13	-0.02	0.84	0.27	-0.31	0.14	1.47	0.998292	0.608747	0.995027	0.881376	0.999718	0.278185	0.864333	0.150665	0.813757	0.37182	0.859698	0.0352033	808437	696278	2.60697e+06	4.41195e+06	6.57046e+06	4.48078e+06	7.59064e+06	8.58772e+06	7.73513e+06	1.16195e+07	7.36677e+06	8.52342e+06	2.55999e+06	2.28151e+06	2.45612e+06	6.80833e+06	8.10123e+06
High	O14497	ARID1A	AT-rich interactive domain-containing protein 1A OS=Homo sapiens OX=9606 GN=ARID1A PE=1 SV=3	0	54.282	9	11	35	11	2285	241.9	6.7	62.21	11	0.01	-0.67	-0.86	-0.39	-0.27	-1.5	0.998292	0.913453	0.927453	0.838464	0.999718	0.171297	0.809556	0.44038	0.415174	0.305391	0.751362	0.0167788	435943	355188	376170	944372	1.01808e+06	896630	1.52684e+06	1.7596e+06	2.29786e+06	2.37843e+06	1.45634e+06	1.22469e+06	2.79797e+06	1.17266e+06	2.86565e+06	991475	516622
High	O14514	ADGRB1	Adhesion G protein-coupled receptor B1 OS=Homo sapiens OX=9606 GN=ADGRB1 PE=1 SV=2	0	234.292	39	46	197	46	1584	173.4	7.88	342.17	46	0.19	0.05	-0.14	0	-0.53	-0.37	0.938581	0.979391	0.995027	0.996962	0.795068	0.955017	0.474144	0.724026	0.803056	0.799097	0.296417	0.527902	2.53664e+06	4.19659e+06	2.50449e+06	2.3872e+06	3.26828e+06	3.56299e+06	6.87151e+06	7.04684e+06	5.92971e+06	4.77288e+06	5.36916e+06	4.57955e+06	9.80341e+06	1.04584e+07	9.98317e+06	8.30256e+06	7.71177e+06
High	O14524	NEMP1	Nuclear envelope integral membrane protein 1 OS=Homo sapiens OX=9606 GN=NEMP1 PE=1 SV=2	0.001	4.763	4	2	5	2	444	50.6	6.93	4.31	2	0.05	0.12	1.05	-0.78	-0.74	-2.09	0.998292	0.977581	0.929277	0.784745	0.789749	0.12408	0.822154	0.684471	0.42309	0.247781	0.290691	0.0106716	107775	117344	188477	212745	77646.8	152436	542977	378704	74758.9	391910	226284	144024	136257	338917	245708	76621.4	57810.5
High	O14530	TXNDC9	Thioredoxin domain-containing protein 9 OS=Homo sapiens OX=9606 GN=TXNDC9 PE=1 SV=2	0	15.817	15	4	17	4	226	26.5	5.88	21.89	4	-0.93	1.17	3.01	-0.11	-0.4	0.89	0.512966	0.699193	0.171017	0.940033	0.977044	0.819306	0.0978911	0.197203	0.00720417	0.517853	0.532775	0.312009	117537	90291.8	204327	118269	737468	396202	899786	805297	770925	195318	892374	609626	447726	414785	497661	430584	916460
High	O14531	DPYSL4	Dihydropyrimidinase-related protein 4 OS=Homo sapiens OX=9606 GN=DPYSL4 PE=1 SV=2	0	68.013	33	15	84	15	572	61.8	7.09	150.86	15	-0.22	0.07	0.06	0.44	0.78	-0.58	0.998292	0.97933	0.999981	0.956532	0.719389	0.807712	0.825836	0.693356	0.922984	0.582966	0.235031	0.295341	1.89347e+06	3.49306e+06	9.95643e+06	804948	1.15384e+06	730871	2.19658e+06	2.36315e+06	2.30384e+06	2.97174e+06	4.08545e+06	3.96178e+06	3.92918e+06	5.60371e+06	4.80261e+06	2.96334e+06	3.20677e+06
High	O14545	TRAFD1	TRAF-type zinc finger domain-containing protein 1 OS=Homo sapiens OX=9606 GN=TRAFD1 PE=1 SV=1	0	39.53	20	10	49	10	582	64.8	5.29	66.64	10	-0.11	-0.26	-0.39	0.74	-0.38	0.52	0.998292	0.994624	0.991289	0.953734	0.999718	0.965424	0.988261	0.880142	0.63888	0.574639	0.620124	0.574219	8.86942e+06	3.23195e+06	285731	1.43081e+07	1.61767e+07	1.50427e+07	1.68289e+06	1.34377e+06	1.6894e+06	1.32954e+06	665990	1.29103e+06	2.44489e+06	2.20153e+06	3.32469e+06	3.49952e+06	1.70976e+06
High	O14559	ARHGAP33	Rho GTPase-activating protein 33 OS=Homo sapiens OX=9606 GN=ARHGAP33 PE=1 SV=2	0.005	3.293	1	1	2	1	1287	137.1	8.75	3.56	1	1.07	0.17	-0.59	2.79	1.48	-0.21	0.678877	0.994624	0.99011	0.426289	0.299803	0.997628	0.171568	0.882513	0.629308	0.0535996	0.0486405	0.815837	109370	91857.8	58948.5	55996	71598.5	102911	4397.8	93626.1	33104.8	105453	92481.9	34359.7	21702.8	106544	65391.3	28741	103556
High	O14579	COPE	Coatomer subunit epsilon OS=Homo sapiens OX=9606 GN=COPE PE=1 SV=3	0	100.379	70	16	99	16	308	34.5	5.12	222.44	16	0.18	-0.4	-0.28	-0.72	0.28	0.11	0.900588	0.964676	0.990936	0.453071	0.999718	0.999937	0.414509	0.618002	0.633077	0.0604584	0.657273	0.884176	2.35151e+06	3.03057e+06	5.53641e+06	4.35352e+06	5.54568e+06	2.50538e+06	6.85225e+06	8.90057e+06	7.12704e+06	7.43583e+06	9.05503e+06	8.65042e+06	7.84058e+06	9.2183e+06	8.63645e+06	9.30115e+06	9.54512e+06
High	O14594	NCAN	Neurocan core protein OS=Homo sapiens OX=9606 GN=NCAN PE=1 SV=3	0	99.588	17	18	51	17	1321	143	5.38	138.29	18	0.14	-0.24	0.67	0.63	-2.43	-0.49	0.958102	0.99417	0.955639	0.989904	0.000149428	0.857603	0.575716	0.828343	0.487649	0.749656	3.63647e-06	0.360679	1.12027e+06	5.13109e+06	1.26213e+08	6.20862e+06	7.81145e+06	6.55005e+06	2.95935e+07	2.92735e+07	2.80859e+07	4.66974e+06	6.58101e+06	5.42951e+06	6.54224e+06	5.08086e+06	4.60877e+06	3.6138e+06	3.63117e+06
High	O14617	AP3D1	AP-3 complex subunit delta-1 OS=Homo sapiens OX=9606 GN=AP3D1 PE=1 SV=1	0	108.903	20	19	141	19	1153	130.1	8.48	278.93	19	-0.23	-0.23	1	1.98	0.28	0.9	0.998292	0.991173	0.814416	0.00666301	0.999718	0.620568	0.843158	0.803335	0.280045	0.000147286	0.670708	0.158194	2.09226e+07	8.41137e+06	1.07252e+06	3.76019e+07	4.3885e+07	4.00984e+07	1.14219e+07	1.29643e+07	1.26302e+07	1.35262e+07	1.53255e+07	1.55154e+07	5.44726e+06	5.5689e+06	6.99501e+06	9.54503e+06	1.0428e+07
High	O14639	ABLIM1	Actin-binding LIM protein 1 OS=Homo sapiens OX=9606 GN=ABLIM1 PE=1 SV=3	0	5.933	3	2	3	2	778	87.6	8.59	2.28	2	-0.81	0.6	0.2	0.62	1.44	5.73	0.920903	0.915719	0.995027	0.996962	0.524878	8.04096e-10	0.456967	0.446193	0.800599	0.934867	0.128532	1.6307e-12	3.38254e+06	2.42613e+06	91242.8	9.84052e+06	9.88092e+06	3.70581e+06	23168.3	664121	83239.8	50552.4	1.23324e+06	225826	11504.5	244178	38935.7	1.59532e+06	2.06109e+06
High	O14641	DVL2	Segment polarity protein dishevelled homolog DVL-2 OS=Homo sapiens OX=9606 GN=DVL2 PE=1 SV=1	0	25.393	10	5	27	4	736	78.9	6.02	55.22	5	-0.58	-0.04	0.38	1.55	-2.64	-0.21	0.905851	0.999784	0.995027	0.707591	0.00879761	0.986851	0.42785	0.999571	0.817979	0.184926	0.000479935	0.693903	202340	214366	108431	116885	192267	177929	1.54892e+06	1.55015e+06	1.93678e+06	152945	249092	898375	659954	761660	648973	570336	709790
High	O14646	CHD1	Chromodomain-helicase-DNA-binding protein 1 OS=Homo sapiens OX=9606 GN=CHD1 PE=1 SV=2	0	11.209	3	4	7	4	1710	196.6	7.14	11.52	4	0.48	0.2	-1.69	0.05	0.4	-0.09	0.940782	0.98124	0.662594	0.986638	0.999718	0.999937	0.486995	0.76509	0.139614	0.732187	0.676235	0.930032	177769	161212	151596	164340	170325	205111	131937	125630	168594	192071	106610	174459	199266	126577	150434	82929	144969
High	O14656	TOR1A	Torsin-1A OS=Homo sapiens OX=9606 GN=TOR1A PE=1 SV=1	0	9.436	7	2	3	2	332	37.8	6.99	5.26	2	1.39	1.79	1.94	1.37	2.87	0.56	0.402599	0.314181	0.755214	0.910968	0.00704967	0.951456	0.0624596	0.0422703	0.207932	0.413086	0.000363134	0.512624	1.07285e+06	183380	41838.2	2.7938e+06	3.18274e+06	3.19948e+06	135890	193225	131613	994187	1.4024e+06	114441	61040.7	262427	237382	514102	348964
High	O14672	ADAM10	Disintegrin and metalloproteinase domain-containing protein 10 OS=Homo sapiens OX=9606 GN=ADAM10 PE=1 SV=1	0	123.749	30	21	171	21	748	84.1	7.77	325.94	21	0.47	-0.63	-0.19	0.48	0.46	1.33	0.710672	0.825806	0.995027	0.933023	0.935656	0.263412	0.199506	0.308316	0.756614	0.474591	0.447546	0.0327997	2.8557e+06	1.54722e+06	1.35364e+06	5.45641e+06	5.08442e+06	3.80463e+06	8.24744e+06	7.66047e+06	7.42573e+06	1.06533e+07	1.03494e+07	1.05667e+07	5.8275e+06	7.3723e+06	7.2005e+06	1.43036e+07	1.80665e+07
High	O14681	EI24	Etoposide-induced protein 2.4 homolog OS=Homo sapiens OX=9606 GN=EI24 PE=1 SV=4	0	13.652	9	4	11	4	340	38.9	9.72	11.25	4	-0.16	-0.4	-0.13	-1.54	0.27	-1.44	0.998292	0.98124	0.999498	0.211062	0.999718	0.280128	0.924352	0.750298	0.846599	0.0161207	0.774313	0.0361876	197701	732277	308645	185586	221822	169439	870609	866068	1.05984e+06	1.07367e+06	1.01563e+06	1.05335e+06	420962	1.01394e+06	1.03635e+06	372705	717677
High	O14683	TP53I11	Tumor protein p53-inducible protein 11 OS=Homo sapiens OX=9606 GN=TP53I11 PE=1 SV=2	0	8.839	14	2	12	2	189	21	9.55	16.56	2	-0.75	0.26	-1.08	-1.71	0.53	-0.54	0.891016	0.979391	0.954844	0.329869	0.89193	0.941574	0.388986	0.72248	0.48168	0.0346567	0.387247	0.482913	116301	859281	69268.8	146292	112891	58478.1	59460.4	11499	56608.9	73995.9	81969.6	86923.5	156142	159605	30918.5	107335	146820
High	O14733	MAP2K7	Dual specificity mitogen-activated protein kinase kinase 7 OS=Homo sapiens OX=9606 GN=MAP2K7 PE=1 SV=2	0.001	4.814	3	1	1	1	419	47.5	9.16	3.25	1	-0.84	-1.2	-0.49	0.47	-0.16	0.45	0.920449	0.39605	0.99011	0.996962	0.999718	0.986851	0.447179	0.0643278	0.626413	0.90855	0.867284	0.728744	97811.6	6766.74	27665.7	76549.4	1932.79	48272	49383.5	107353	73036.1	12438.7	70637.2	65196.7	26746.3	36813.5	32792.8	44673.3	29905.7
High	O14734	ACOT8	Acyl-coenzyme A thioesterase 8 OS=Homo sapiens OX=9606 GN=ACOT8 PE=1 SV=1	0	10.045	15	3	7	3	319	35.9	7.56	8.51	3	-0.01	-0.01	-1.7	1.21	0.76	0.22	0.998292	0.995181	0.800159	0.948035	0.69685	0.986851	0.880619	0.97803	0.254259	0.555155	0.221307	0.704799	126187	118579	88427.7	86790.9	112509	218225	46654.3	147358	57622.6	110723	97800.9	70074.8	84753.1	50242.6	98296.5	143985	85064.3
High	O14744	PRMT5	Protein arginine N-methyltransferase 5 OS=Homo sapiens OX=9606 GN=PRMT5 PE=1 SV=4	0	82.181	22	17	100	17	637	72.6	6.29	193.13	17	0.31	-1	0.26	0.11	0.12	0.23	0.752025	0.608286	0.995027	0.989472	0.999718	0.999525	0.231205	0.150005	0.818409	0.744204	0.93713	0.860538	805935	704347	5.45435e+06	1.77737e+06	833176	1.40652e+06	4.13149e+06	5.06919e+06	4.55644e+06	4.96878e+06	5.05197e+06	4.63697e+06	2.74343e+06	1.47164e+06	1.47184e+06	2.33832e+06	1.72044e+06
High	O14745	SLC9A3R1	Na(+)/H(+) exchange regulatory cofactor NHE-RF1 OS=Homo sapiens OX=9606 GN=SLC9A3R1 PE=1 SV=4	0	11.626	14	5	7	5	358	38.8	5.77	7.5	5	0.23	-1.02	0.38	-0.39	-0.21	0.31	0.958356	0.629022	0.999981	0.937107	0.999718	0.974792	0.57665	0.16239	0.853649	0.500695	0.799879	0.654459	114484	213349	145907	46541.8	205781	137011	281968	251487	622170	227415	282792	244227	148123	173490	135764	184065	147591
High	O14757	CHEK1	Serine/threonine-protein kinase Chk1 OS=Homo sapiens OX=9606 GN=CHEK1 PE=1 SV=2	0	10.323	7	3	16	3	476	54.4	8.25	20.87	3	1.11	-1.32	-1.95	0.58	0.12	-0.31	0.356969	0.649027	0.686278	0.996962	0.999718	0.957357	0.0494711	0.172293	0.152865	0.802819	0.947116	0.554882	788501	216585	156484	218726	1.74563e+06	1.05e+06	738679	607647	1.03738e+06	316440	831365	805228	485019	1.27744e+06	907565	730595	701666
High	O14763	TNFRSF10B	Tumor necrosis factor receptor superfamily member 10B OS=Homo sapiens OX=9606 GN=TNFRSF10B PE=1 SV=2	0	56.574	34	10	72	10	440	47.8	5.55	150.69	10	0.32	-1	1.15	0.06	-0.51	0.39	0.867109	0.740827	0.847732	0.986367	0.934743	0.986851	0.355038	0.228168	0.316056	0.729375	0.443202	0.712251	436518	507885	503474	500108	449603	298810	743700	1.05303e+06	573483	447439	522447	551685	477728	630449	533356	738874	696702
High	O14773	TPP1	Tripeptidyl-peptidase 1 OS=Homo sapiens OX=9606 GN=TPP1 PE=1 SV=2	0	12.802	6	3	16	3	563	61.2	6.48	34.35	3	0.62	-0.19	0.27	0.58	-0.18	0.36	0.654495	0.994624	0.995027	0.992095	0.999718	0.971897	0.158448	0.946646	0.826908	0.780667	0.82304	0.632588	117150	89295.2	76540.7	70966.6	125742	109592	191221	510275	36951	483371	168224	85379.9	348070	195293	160889	417901	147144
High	O14776	TCERG1	Transcription elongation regulator 1 OS=Homo sapiens OX=9606 GN=TCERG1 PE=1 SV=2	0	13.702	4	4	16	4	1098	123.8	8.65	15.22	4	0.4	-0.42	-0.5	0	1.4	-0.91	0.861242	0.98124	0.995027	0.985574	0.327613	0.723296	0.345228	0.76655	0.751422	0.728138	0.0594633	0.217385	215358	142607	263112	193493	264328	632983	124159	166366	161555	296929	725930	425634	524867	553329	705620	294625	548958
High	O14786	NRP1	Neuropilin-1 OS=Homo sapiens OX=9606 GN=NRP1 PE=1 SV=3	0	51.006	17	12	40	12	923	103.1	5.88	47.99	12	1.31	-0.39	0.06	0.45	-0.31	-0.23	0.0603634	0.974512	0.999981	0.996962	0.999718	0.971897	0.0029992	0.643272	0.966687	0.899894	0.620976	0.634153	550073	988001	618115	639310	394891	385966	665755	862134	546663	583954	511797	535935	659336	822729	625577	602503	341706
High	O14787	TNPO2	Transportin-2 OS=Homo sapiens OX=9606 GN=TNPO2 PE=1 SV=3	0	69.956	19	13	120	7	897	101.3	5.01	185.15	13	0.11	1.01	0.91	0.21	0.26	0.46	0.961223	0.746575	0.943075	0.996962	0.999718	0.968029	0.603002	0.230917	0.446563	0.850061	0.788709	0.586393	243939	265557	338014	235730	325174	251528	307128	505850	535902	456426	616331	605393	4.53441e+06	5.77223e+06	3.66366e+06	8.17667e+06	6.24902e+06
High	O14813	PHOX2A	Paired mesoderm homeobox protein 2A OS=Homo sapiens OX=9606 GN=PHOX2A PE=1 SV=2	0.005	3.233	5	1	1	1	284	29.6	8.76	0	1	-0.01	-1.46	0.05	0.49	-0.31	0.22	0.998292	0.261973	0.999981	0.996962	0.999718	0.999525	0.960684	0.0287421	0.93351	0.89452	0.746155	0.864002	41614.2	70082.1	110634	88888.8	88133.3	16559.8	38857.5	6386.93	19785.9	114305	10965.2	15966.9	76309	37654.7	15671	43924.7	46813
High	O14817	TSPAN4	Tetraspanin-4 OS=Homo sapiens OX=9606 GN=TSPAN4 PE=1 SV=1	0	8.478	11	1	1	1	238	26.1	6.47	4.11	1	-1.34	-0.33	1.3	0.03	-0.05	-0.17	0.552778	0.963881	0.602636	0.983706	0.999718	0.999525	0.111026	0.614143	0.10478	0.69386	0.972173	0.858479	26756.7	34979.4	79958.5	29620.8	114941	65406.6	12015.5	37121.2	53357.8	35896.2	47873.4	22622.8	60640.7	79186	23941.8	102263	53868.5
High	O14818	PSMA7	Proteasome subunit alpha type-7 OS=Homo sapiens OX=9606 GN=PSMA7 PE=1 SV=1	0	54.188	44	8	47	8	248	27.9	8.46	152.31	8	0.21	0.16	0.88	1.41	0.09	-0.14	0.890767	0.98124	0.889888	0.73993	0.999718	0.998746	0.387161	0.766628	0.366464	0.20999	0.990337	0.823845	630043	314696	349053	1.31479e+06	904104	513510	499328	857911	1.23172e+06	910163	876061	947091	328020	490423	403834	670510	295494
High	O14828	SCAMP3	Secretory carrier-associated membrane protein 3 OS=Homo sapiens OX=9606 GN=SCAMP3 PE=1 SV=3	0	49.528	35	6	120	6	347	38.3	7.64	317.55	6	-0.17	-0.76	-1.49	1.04	0.37	1.2	0.998292	0.720532	0.645619	0.597809	0.992454	0.355334	0.943782	0.21046	0.129098	0.115685	0.588019	0.0542836	2.3971e+06	3.23994e+06	241991	4.03465e+06	3.54996e+06	3.99353e+06	3.18731e+06	3.07001e+06	3.38931e+06	5.98847e+06	4.11999e+06	3.51391e+06	5.72172e+06	9.59702e+06	7.58518e+06	1.98784e+07	1.6096e+07
High	O14874	BCKDK	[3-methyl-2-oxobutanoate dehydrogenase [lipoamide]] kinase, mitochondrial OS=Homo sapiens OX=9606 GN=BCKDK PE=1 SV=2	0	13.875	9	3	9	3	412	46.3	8.82	3.01	3	-0.55	-1.6	-2.19	2.26	0.34	-1.27	0.945066	0.425618	0.578767	0.523749	0.999718	0.65697	0.538418	0.0729714	0.0950723	0.0844295	0.646654	0.176533	129826	146472	234570	77519.6	848318	222353	404512	567380	313211	437002	510932	647581	421749	376701	140688	156094	451372
High	O14908	GIPC1	PDZ domain-containing protein GIPC1 OS=Homo sapiens OX=9606 GN=GIPC1 PE=1 SV=2	0	29.381	18	5	25	5	333	36	6.28	61.22	5	-0.74	-1.7	-0.68	0.34	-1.09	1.98	0.711828	0.0893514	0.929277	0.999073	0.506734	0.162431	0.201956	0.00447572	0.424201	0.960701	0.120554	0.015581	571750	273851	162416	243086	719931	897148	850298	658061	1.091e+06	335386	451627	399437	554428	204279	204137	240321	867794
High	O14924	RGS12	Regulator of G-protein signaling 12 OS=Homo sapiens OX=9606 GN=RGS12 PE=1 SV=1	0	13.516	3	3	5	3	1447	156.3	7.44	4.88	3	-0.61	-1.46	0.25	1.24	0.39	-0.8	0.944222	0.578605	0.999981	0.940033	0.999718	0.744755	0.516537	0.13764	0.882378	0.516277	0.641368	0.235763	37850.3	489850	2.16984e+06	131725	214968	126932	121703	63521.3	585485	117566	159380	227351	85050.1	128315	129198	132511	13122.8
High	O14929	HAT1	Histone acetyltransferase type B catalytic subunit OS=Homo sapiens OX=9606 GN=HAT1 PE=1 SV=1	0	45.456	26	8	51	8	419	49.5	5.69	112.7	8	-0.75	-0.57	1.32	0.18	0.01	-0.16	0.710672	0.974512	0.79416	0.996962	0.999718	0.986851	0.199365	0.659001	0.24095	0.880494	0.91648	0.705301	575003	519521	338070	534952	968415	461403	3.46758e+06	2.38946e+06	3.47408e+06	3.20699e+06	4.13699e+06	3.47976e+06	1.97575e+06	1.73633e+06	1.8271e+06	1.63139e+06	2.08729e+06
High	O14933	UBE2L6	Ubiquitin/ISG15-conjugating enzyme E2 L6 OS=Homo sapiens OX=9606 GN=UBE2L6 PE=1 SV=4	0	30.132	55	5	19	5	153	17.8	7.88	42.05	5	-0.02	-1.84	1.1	1.41	1.53	-0.77	0.998292	0.486015	0.873063	0.794245	0.362091	0.7969	0.749051	0.096592	0.344783	0.255322	0.0683406	0.279262	274414	329111	443572	306887	635181	225698	405319	130225	886767	1.17135e+06	2.91665e+06	1.15426e+06	361387	674981	650581	565201	297599
High	O14936	CASK	Peripheral plasma membrane protein CASK OS=Homo sapiens OX=9606 GN=CASK PE=1 SV=3	0	30.626	11	7	44	7	926	105.1	6.43	58.4	7	0.55	-0.95	-0.58	0.6	-0.2	0.27	0.703849	0.592764	0.966644	0.989904	0.999718	0.998746	0.187529	0.142415	0.53147	0.755212	0.73538	0.825707	409319	348704	315271	1.93448e+06	444882	912469	1.96806e+06	2.29899e+06	3.98464e+06	1.77356e+06	3.36449e+06	2.00803e+06	1.22164e+06	1.62727e+06	923715	1.39639e+06	1.47348e+06
High	O14949	UQCRQ	Cytochrome b-c1 complex subunit 8 OS=Homo sapiens OX=9606 GN=UQCRQ PE=1 SV=4	0	9.158	13	2	9	2	82	9.9	10.08	9.27	2	-1.34	0.5	-0.49	0.85	1.24	1.74	0.518051	0.948522	0.995027	0.989904	0.528224	0.347013	0.0995969	0.538867	0.755577	0.74888	0.12994	0.0520697	3.30669e+06	205289	142643	7.85173e+06	8.54438e+06	1.01474e+07	402328	805306	165592	947610	1.11364e+06	134413	370318	725213	146743	1.23308e+06	1.37936e+06
High	O14950	MYL12B	Myosin regulatory light chain 12B OS=Homo sapiens OX=9606 GN=MYL12B PE=1 SV=2	0	6.95	12	2	7	2	172	19.8	4.84	10.41	2	0.75	-0.29	-0.36	0.53	-1.28	0.41	0.523415	0.994624	0.995027	0.999073	0.416653	0.95542	0.102433	0.919966	0.760283	0.960185	0.0859331	0.54264	129963	107542	59927.9	123605	75290	183234	353978	339101	236131	77627.8	187570	139471	82460.4	83943.9	143674	151924	81010.4
High	O14964	HGS	Hepatocyte growth factor-regulated tyrosine kinase substrate OS=Homo sapiens OX=9606 GN=HGS PE=1 SV=1	0	21.125	7	6	33	6	777	86.1	6.16	45.22	6	-0.43	-0.43	-0.55	0.26	0.13	-0.79	0.944222	0.975156	0.976523	0.996962	0.999718	0.637049	0.525505	0.66579	0.563125	0.936837	0.944384	0.16795	2.78699e+06	1.06857e+07	324340	3.72418e+06	4.08622e+06	1.69644e+06	1.06695e+06	784465	788369	939483	862912	754488	2.30788e+06	4.65402e+06	2.6836e+06	1.63311e+06	1.21133e+06
High	O14974	PPP1R12A	Protein phosphatase 1 regulatory subunit 12A OS=Homo sapiens OX=9606 GN=PPP1R12A PE=1 SV=1	0	71.002	13	13	61	13	1030	115.2	5.4	96.14	13	-0.69	-0.98	-0.82	-0.04	0.08	1.76	0.764707	0.486015	0.94232	0.983706	0.999718	0.0676915	0.242475	0.0965662	0.444693	0.695825	0.869082	0.00467399	430160	2.51942e+06	588982	1.42016e+06	1.36157e+06	1.73534e+06	1.62167e+06	1.42405e+06	2.04085e+06	1.71855e+06	1.53617e+06	1.76689e+06	4.59111e+06	749311	7.11108e+06	1.92135e+06	1.81796e+07
High	O14976	GAK	Cyclin-G-associated kinase OS=Homo sapiens OX=9606 GN=GAK PE=1 SV=2	0	29.628	8	7	13	7	1311	143.1	5.73	21.6	7	-0.1	-0.89	-0.04	1.54	1.14	-0.52	0.998292	0.91793	0.999981	0.726867	0.559559	0.955616	0.953983	0.452496	0.917276	0.199697	0.142755	0.548096	339574	375364	5.59495e+06	319344	317420	289935	170280	138403	230166	199632	374143	382896	366853	345456	809621	654207	255089
High	O14979	HNRNPDL	Heterogeneous nuclear ribonucleoprotein D-like OS=Homo sapiens OX=9606 GN=HNRNPDL PE=1 SV=3	0	48.498	22	10	123	7	420	46.4	9.57	289.56	10	-0.75	0.1	0.15	0.12	0.84	-0.14	0.754062	0.974512	0.999981	0.993848	0.603526	0.997628	0.232901	0.660187	0.881672	0.788871	0.161805	0.815616	1.06973e+07	7.07892e+06	363931	1.18816e+07	1.17245e+07	1.17542e+07	4.44561e+06	3.32258e+06	4.00087e+06	7.17996e+06	6.12343e+06	7.63647e+06	6.39421e+06	9.82233e+06	9.95611e+06	8.90871e+06	8.6159e+06
High	O14980	XPO1	Exportin-1 OS=Homo sapiens OX=9606 GN=XPO1 PE=1 SV=1	0	206.737	35	29	294	29	1071	123.3	6.06	728.88	29	-0.42	-0.2	1.06	0.34	-0.15	-0.75	0.940782	0.994624	0.793261	0.981076	0.999718	0.738686	0.497519	0.905351	0.237722	0.663794	0.712606	0.225417	2.37872e+06	3.86758e+06	1.16065e+07	3.22492e+06	4.24398e+06	5.96538e+06	1.61901e+07	1.63537e+07	1.74804e+07	1.47776e+07	1.66098e+07	1.4298e+07	1.26388e+07	1.52007e+07	1.40173e+07	9.39449e+06	6.78159e+06
High	O14981	BTAF1	TATA-binding protein-associated factor 172 OS=Homo sapiens OX=9606 GN=BTAF1 PE=1 SV=2	0	31.982	6	9	17	9	1849	206.8	6.52	24.54	9	-0.39	0.29	0.66	1.34	-1.61	-0.96	0.973546	0.974512	0.986743	0.73993	0.232614	0.667482	0.63036	0.653895	0.612457	0.209989	0.0333047	0.18193	280040	384358	420968	389863	877389	350699	1.62162e+06	1.48007e+06	1.18587e+06	431042	2.25248e+06	484036	702894	2.2931e+06	423044	361675	408929
High	O15013	ARHGEF10	Rho guanine nucleotide exchange factor 10 OS=Homo sapiens OX=9606 GN=ARHGEF10 PE=1 SV=4	0	11.726	3	2	6	2	1369	151.5	5.68	13.11	2	-0.71	-1.78	0.25	-4.62	1.56	-0.1	0.898886	0.136055	0.995027	3.7144e-05	0.559927	0.999937	0.405784	0.00937185	0.73485	2.1845e-07	0.142963	0.875656	66692.4	17623	84496	73195.3	31675.3	12343.4	64779.8	16483.5	20644.2	93176	60665.9	14153.1	14876.4	54282.9	71085.5	68555.1	19019.5
High	O15020	SPTBN2	Spectrin beta chain, non-erythrocytic 2 OS=Homo sapiens OX=9606 GN=SPTBN2 PE=1 SV=3	0	20.651	3	5	8	4	2390	271.2	6.11	9.75	5	-0.61	-0.92	-0.01	0.91	-0.16	-1.64	0.940782	0.874854	0.999981	0.981908	0.999718	0.223714	0.484115	0.369341	0.976238	0.675248	0.865269	0.0253158	55990.8	75569.5	123789	141607	143891	101467	373993	167748	41842.6	361833	36478.3	150441	152282	217442	180734	123822	57944.7
High	O15027	SEC16A	Protein transport protein Sec16A OS=Homo sapiens OX=9606 GN=SEC16A PE=1 SV=4	0	96.566	18	21	116	21	2357	251.7	5.8	142.39	21	-2.18	-1.42	-0.76	0.23	0.1	1.08	0.000270489	0.182062	0.88374	0.996962	0.999718	0.602579	3.22256e-06	0.0154334	0.358263	0.910989	0.937959	0.146688	1.65477e+06	3.52648e+06	909595	3.42545e+06	3.27429e+06	4.22079e+06	5.85314e+06	6.35306e+06	6.87948e+06	5.3233e+06	7.27416e+06	6.79993e+06	2.18043e+06	2.07128e+06	2.01588e+06	4.83792e+06	4.37513e+06
High	O15031	PLXNB2	Plexin-B2 OS=Homo sapiens OX=9606 GN=PLXNB2 PE=1 SV=3	0	563.692	53	82	984	81	1838	205	6.24	2047.98	82	1.17	0.43	0.5	0.6	-1.92	-0.92	0.0307112	0.857554	0.986743	0.855589	0.0050564	0.591396	0.00120204	0.348865	0.605795	0.332668	0.00024047	0.140323	5.21897e+06	1.8702e+07	2.92077e+07	7.93813e+06	1.00113e+07	8.5978e+06	1.69193e+08	1.58369e+08	1.50857e+08	3.89138e+07	4.1943e+07	4.28675e+07	8.10995e+07	8.0183e+07	7.84537e+07	4.72875e+07	4.14723e+07
High	O15042	U2SURP	U2 snRNP-associated SURP motif-containing protein OS=Homo sapiens OX=9606 GN=U2SURP PE=1 SV=2	0	24.183	7	5	30	5	1029	118.2	8.47	39.4	5	-0.48	0.33	-1.14	0.22	0.81	0.28	0.942974	0.93855	0.806109	0.996962	0.839174	0.999937	0.503901	0.491407	0.270804	0.840571	0.333497	0.879977	4.45059e+06	3.47953e+06	3.21612e+06	7.43394e+06	6.10095e+06	4.82125e+06	703586	581208	1.00069e+06	1.41168e+06	728918	1.2309e+06	628185	558227	763042	947218	488390
High	O15056	SYNJ2	Synaptojanin-2 OS=Homo sapiens OX=9606 GN=SYNJ2 PE=1 SV=3	0	68.548	15	13	42	13	1496	165.4	7.34	98.44	13	-0.75	-0.89	-0.52	-0.6	-1.08	0.28	0.703849	0.798068	0.982178	0.784391	0.528108	0.997628	0.187414	0.277934	0.590143	0.245301	0.129805	0.811977	507025	526486	548495	1.6965e+06	1.41809e+06	1.15515e+06	1.38797e+06	1.64222e+06	1.42037e+06	818662	670239	481547	1.1309e+06	1.86136e+06	1.47008e+06	1.77158e+06	1.88085e+06
High	O15066	KIF3B	Kinesin-like protein KIF3B OS=Homo sapiens OX=9606 GN=KIF3B PE=1 SV=1	0	12.794	4	3	10	3	747	85.1	7.69	12.58	3	-0.12	-0.55	-2.17	0.65	1.31	1.77	0.998292	0.949724	0.686661	0.996962	0.428297	0.30918	0.957056	0.543825	0.153726	0.903171	0.090095	0.0433267	118381	131586	1.93107e+06	82126.2	68469.6	145633	239274	418270	165052	81906.8	591678	761659	116814	794445	125275	419252	427476
High	O15067	PFAS	Phosphoribosylformylglycinamidine synthase OS=Homo sapiens OX=9606 GN=PFAS PE=1 SV=4	0	63.354	17	15	58	15	1338	144.6	5.76	68.05	15	0.38	0.97	-0.96	-0.68	1.35	-0.74	0.811408	0.455603	0.730593	0.674371	0.163704	0.646985	0.283524	0.0843179	0.189056	0.165071	0.0190562	0.172013	1.78454e+06	626074	916348	2.97886e+06	1.64501e+06	1.78018e+06	3.14203e+06	2.82742e+06	2.85226e+06	9.10532e+06	5.87107e+06	7.2819e+06	2.24882e+06	2.95483e+06	2.72669e+06	1.62714e+06	1.41801e+06
High	O15068	MCF2L	Guanine nucleotide exchange factor DBS OS=Homo sapiens OX=9606 GN=MCF2L PE=1 SV=2	0	7.909	4	3	9	3	1137	128	6.43	3.75	3	-0.25	-0.26	-0.03	1	1.24	-1.54	0.998292	0.98124	0.999981	0.963618	0.448316	0.337899	0.794832	0.735404	0.999043	0.609723	0.0975589	0.0500236	21985.3	53920.1	47344.3	24151.2	111782	47657.6	100461	36530.3	32657.1	30193.5	92636.7	86054.3	250920	108054	294100	371082	44272.8
High	O15072	ADAMTS3	A disintegrin and metalloproteinase with thrombospondin motifs 3 OS=Homo sapiens OX=9606 GN=ADAMTS3 PE=1 SV=4	0.006	2.997	1	1	1	1	1205	135.5	7.15	0	1	-1.08	0.2	-0.02	2.1	1.28	-2.47	0.863357	0.98124	0.999981	0.693752	0.307564	0.380115	0.351487	0.758665	0.998884	0.173755	0.052413	0.0605079	50924.4	16870.3	9002.54	87306.2	88424.4	78991.9	101429	10890.2	41289.9	111324	88057.4	100064	104465	49038.9	21853.3	8372.03	88039.3
High	O15075	DCLK1	Serine/threonine-protein kinase DCLK1 OS=Homo sapiens OX=9606 GN=DCLK1 PE=1 SV=2	0	73.924	22	16	127	13	740	82.2	8.66	214.21	16	-0.43	0.15	0.24	0.51	0.71	-1.76	0.945066	0.967192	0.999981	0.920953	0.707117	0.0734223	0.532547	0.622957	0.897554	0.437828	0.227293	0.00531571	6.32941e+06	1.2466e+07	3.25852e+06	4.60485e+06	771656	2.59691e+06	3.01778e+06	1.83043e+06	3.20367e+06	8.21259e+06	4.9222e+06	4.74591e+06	4.93574e+06	5.58228e+06	5.11078e+06	3.43536e+06	1.50973e+06
High	O15084	ANKRD28	Serine/threonine-protein phosphatase 6 regulatory ankyrin repeat subunit A OS=Homo sapiens OX=9606 GN=ANKRD28 PE=1 SV=5	0	12.366	4	3	4	3	1053	112.9	6.25	4.22	3	-1.21	-0.16	-2.45	-0.23	0.27	-1.68	0.547828	0.99417	0.328027	0.952476	0.999718	0.422516	0.108776	0.835499	0.0300686	0.573018	0.803138	0.0724044	146729	4.11409e+06	103633	141836	59669.5	67076.7	524593	809840	597330	718301	844769	141284	376086	92537	389342	117455	126953
High	O15118	NPC1	NPC intracellular cholesterol transporter 1 OS=Homo sapiens OX=9606 GN=NPC1 PE=1 SV=2	0	32.067	7	8	22	8	1278	142.1	5.36	27.41	8	-0.95	0.62	2.2	-0.33	0.14	-0.03	0.501462	0.829091	0.450998	0.86618	0.999718	0.999937	0.0931352	0.315051	0.0554258	0.347827	0.873264	0.901895	248620	1.01907e+06	2.59279e+06	486010	221293	858943	455350	504834	354526	674814	500188	396513	370893	413275	633957	405194	310564
High	O15120	AGPAT2	1-acyl-sn-glycerol-3-phosphate acyltransferase beta OS=Homo sapiens OX=9606 GN=AGPAT2 PE=1 SV=1	0.004	3.367	9	1	1	1	278	30.9	9.01	0	1	-0.03	0.45	-3.47	-1.2	-0.51	1.06	0.998292	0.977581	0.237962	0.722827	0.977044	0.527483	0.976257	0.684296	0.0152099	0.195096	0.533362	0.108124	50271.1	111386	93074.5	46476.1	2508.22	65548	80662	74998.7	71425.3	52683.8	7563.79	77474.9	48095.5	46049.7	8008.69	95736.7	39649
High	O15126	SCAMP1	Secretory carrier-associated membrane protein 1 OS=Homo sapiens OX=9606 GN=SCAMP1 PE=1 SV=2	0	8.667	12	2	6	2	338	37.9	7.42	12.64	2	-0.86	3.39	-0.07	-3.27	-0.18	3.23	0.80548	0.00103083	0.999981	0.0322858	0.999718	0.133097	0.277042	1.11712e-05	0.956275	0.00108689	0.896924	0.0117145	50781.8	60961.7	63945.4	75173	900865	15209.3	25427.1	52356.1	107487	83454.7	39337.3	46358.6	60184	7103.9	2940.4	66603.5	62284.9
High	O15127	SCAMP2	Secretory carrier-associated membrane protein 2 OS=Homo sapiens OX=9606 GN=SCAMP2 PE=1 SV=2	0	13.696	14	3	14	3	329	36.6	6.1	22.47	3	0.01	-1.06	-0.75	-0.91	1.76	2.63	0.998292	0.818665	0.957863	0.660507	0.197076	0.00615179	0.881066	0.3015	0.507906	0.153105	0.0255363	0.000212088	114676	158174	61695.3	169389	139121	81510.8	238257	462747	796378	185267	1.57188e+06	1.84517e+06	944424	822416	834018	5.17918e+06	5.01224e+06
High	O15143	ARPC1B	Actin-related protein 2/3 complex subunit 1B OS=Homo sapiens OX=9606 GN=ARPC1B PE=1 SV=3	0	18.624	13	4	12	4	372	40.9	8.35	20.55	4	-0.94	-0.04	-0.24	-0.48	1.38	-1.16	0.691799	0.994624	0.999981	0.921504	0.4642	0.756924	0.179439	0.969829	0.85854	0.441223	0.1044	0.244684	117391	1.38583e+06	166851	102841	115240	115152	107960	253044	114374	348799	132170	298283	641805	314589	128709	534977	140656
High	O15144	ARPC2	Actin-related protein 2/3 complex subunit 2 OS=Homo sapiens OX=9606 GN=ARPC2 PE=1 SV=1	0	14.099	11	3	6	3	300	34.3	7.36	13.42	3	-0.32	-2.06	-2.03	-0.98	0.33	-0.38	0.998292	0.238458	0.613387	0.705338	0.999718	0.970298	0.737728	0.0250983	0.111907	0.181377	0.651311	0.610941	247770	177739	160874	151615	111382	179766	242830	174062	274770	390919	306165	194944	132617	75742.1	152879	101981	92987.5
High	O15145	ARPC3	Actin-related protein 2/3 complex subunit 3 OS=Homo sapiens OX=9606 GN=ARPC3 PE=1 SV=3	0	6.784	10	2	4	2	178	20.5	8.59	5.36	2	0.53	-0.82	2.7	1.51	-0.49	2.82	0.893242	0.653416	0.24248	0.783744	0.992454	0.301994	0.395909	0.174819	0.0159817	0.241927	0.580822	0.0417071	11831	37212.5	12008.3	106525	20099.1	100631	90444.4	32523.8	66636.3	65685	47431.8	42630.2	62368.6	7738.52	5498.63	54576.1	90170
High	O15160	POLR1C	DNA-directed RNA polymerases I and III subunit RPAC1 OS=Homo sapiens OX=9606 GN=POLR1C PE=1 SV=1	0	19.771	20	5	10	5	346	39.2	5.5	12.75	5	-0.47	-0.78	-2.4	0.42	-0.03	-0.25	0.940782	0.953922	0.359878	0.996962	0.999718	0.999525	0.481672	0.566004	0.0357075	0.933705	0.956247	0.842376	100832	1.51871e+06	134658	237701	291183	276896	191728	220219	589348	117585	215138	626891	262745	942177	132956	409782	210149
High	O15162	PLSCR1	Phospholipid scramblase 1 OS=Homo sapiens OX=9606 GN=PLSCR1 PE=1 SV=1	0.001	4.639	8	2	3	2	318	35	4.94	0	2	-1.25	-0.39	1.8	0.57	-0.17	-0.39	0.509684	0.994624	0.484148	0.998976	0.999718	0.971897	0.0971615	0.856722	0.0642407	0.95076	0.795847	0.635862	133852	174754	84476.3	124500	145926	73350.9	214103	215410	146958	107781	191049	189736	164136	89138.5	163708	125311	104694
High	O15164	TRIM24	Transcription intermediary factor 1-alpha OS=Homo sapiens OX=9606 GN=TRIM24 PE=1 SV=3	0	24.494	6	5	14	5	1050	116.8	7.11	27.49	5	-0.01	0.07	0.11	0.08	0.53	1.23	0.998292	0.9944	0.999981	0.983706	0.987591	0.600864	0.836057	0.851183	0.906609	0.682452	0.566399	0.145494	775491	1.17194e+07	274241	1.18089e+06	1.01306e+06	965867	408933	1.08224e+06	603318	1.70482e+06	870614	559175	292674	519121	365928	1.08469e+06	513172
High	O15230	LAMA5	Laminin subunit alpha-5 OS=Homo sapiens OX=9606 GN=LAMA5 PE=1 SV=8	0	123.238	12	31	116	30	3695	399.5	7.02	151.81	31	0.38	-0.03	0.06	1.01	0.13	-0.52	0.78969	0.994624	0.999981	0.663255	0.999718	0.837684	0.262643	0.934463	0.962301	0.15549	0.846651	0.327155	1.35494e+06	1.76012e+06	1.39632e+06	2.65641e+06	2.75104e+06	3.49035e+06	2.59625e+06	1.86836e+06	1.7487e+06	1.93194e+06	2.04855e+06	2.07791e+06	4.56502e+06	2.67278e+06	3.59951e+06	1.80191e+06	2.51237e+06
High	O15234	CASC3	Protein CASC3 OS=Homo sapiens OX=9606 GN=CASC3 PE=1 SV=2	0	5.362	2	1	1	1	703	76.2	6.48	2.4	1	-1.44	-0.3	-2.09	-0.14	-1.67	0.22	0.391411	0.979391	0.491614	0.958132	0.265034	0.986851	0.0586958	0.719013	0.0660004	0.593982	0.0403114	0.708658	111521	1.6078e+06	78296.7	30700	73991.6	61537.4	296608	307210	640887	96279.9	174147	87938.7	92855.1	48747.5	86653.5	62853.7	490525
High	O15235	MRPS12	28S ribosomal protein S12, mitochondrial OS=Homo sapiens OX=9606 GN=MRPS12 PE=1 SV=1	0	24.278	58	7	16	7	138	15.2	10.29	25.75	7	0.57	-1.41	1.44	-0.8	-0.9	-3.09	0.629182	0.268546	0.779152	0.5249	0.680662	0.000174129	0.144019	0.0301636	0.223114	0.0858251	0.208103	2.92944e-06	556341	519944	445882	521177	397066	318681	1.58183e+06	1.91679e+06	720165	847103	924995	638254	3.80387e+06	3.7987e+06	2.57762e+06	442047	447105
High	O15240	VGF	Neurosecretory protein VGF OS=Homo sapiens OX=9606 GN=VGF PE=1 SV=2	0	62.712	27	14	48	14	615	67.2	4.78	51.24	14	1.09	0.5	-0.12	-0.42	-0.34	-0.85	0.134306	0.7326	0.995027	0.834159	0.996529	0.656364	0.00988973	0.221964	0.826888	0.300101	0.603394	0.176212	2.19255e+07	1.23324e+07	4.56197e+06	2.75356e+07	3.0451e+07	2.63444e+07	1.87186e+06	2.18861e+06	2.13665e+06	1.68304e+06	1.70895e+06	1.01925e+06	1.03691e+07	9.91388e+06	9.78385e+06	7.34445e+06	5.42564e+06
High	O15258	RER1	Protein RER1 OS=Homo sapiens OX=9606 GN=RER1 PE=1 SV=1	0	7.082	11	2	3	2	196	22.9	9.54	4.21	2	-0.37	-0.11	0.49	1.11	-0.07	-0.49	0.972814	0.994624	0.995027	0.958056	0.999718	0.952953	0.628923	0.898801	0.724152	0.586662	0.93093	0.52141	103385	5.08776e+06	58307.8	123354	124459	53628.7	104783	114178	110182	69990.7	552784	104665	159763	147905	156721	84227.1	111855
High	O15260	SURF4	Surfeit locus protein 4 OS=Homo sapiens OX=9606 GN=SURF4 PE=1 SV=3	0	7.841	9	2	4	2	269	30.4	7.78	8.25	2	-0.52	-0.1	-2.53	3.66	0.67	-0.51	0.904342	0.994624	0.309952	0.0136294	0.874059	0.939281	0.424203	0.948106	0.0264003	0.000348267	0.37077	0.476784	210318	21818	161505	1.28543e+06	85953.2	193143	328473	141363	222481	402689	353718	124441	92565.1	8961.25	103956	30839.2	140955
High	O15269	SPTLC1	Serine palmitoyltransferase 1 OS=Homo sapiens OX=9606 GN=SPTLC1 PE=1 SV=1	0	29.034	16	7	22	7	473	52.7	6.01	39.65	7	-0.05	-0.76	0.81	0.41	0.01	0.21	0.998292	0.777704	0.929277	0.996962	0.999718	0.999937	0.90391	0.258341	0.418326	0.938626	0.968065	0.87792	4.53506e+06	1.08747e+06	616944	6.9507e+06	6.80171e+06	6.28212e+06	4.59129e+06	3.99797e+06	4.02662e+06	2.16887e+06	4.05346e+06	4.21981e+06	3.50467e+06	2.78408e+06	2.95383e+06	3.02374e+06	3.6467e+06
High	O15270	SPTLC2	Serine palmitoyltransferase 2 OS=Homo sapiens OX=9606 GN=SPTLC2 PE=1 SV=1	0	6.566	6	2	4	2	562	62.9	7.78	4.45	2	-0.85	1.3	0.86	-0.11	0.3	-0.57	0.830218	0.368246	0.839522	0.963618	0.999718	0.957091	0.305491	0.0560099	0.306324	0.611409	0.609567	0.553214	53757.2	83478.6	45496.9	83950	98492.5	91720.2	5407.58	63141.4	106155	77986.1	95942.2	4935.15	53054.4	60576.3	53784	36107.2	14059.9
High	O15294	OGT	UDP-N-acetylglucosamine--peptide N-acetylglucosaminyltransferase 110 kDa subunit OS=Homo sapiens OX=9606 GN=OGT PE=1 SV=3	0	42.512	16	11	37	11	1046	116.9	6.7	52.09	11	-0.28	-0.61	0.56	0.68	0.68	0.1	0.998292	0.973522	0.977207	0.910145	0.935656	0.999937	0.748429	0.632497	0.572967	0.412159	0.44775	0.986579	504988	2.62097e+06	462140	1.27094e+06	1.85752e+06	798957	599856	754748	526490	960313	1.02555e+06	752976	499692	847119	496622	534498	493431
High	O15305	PMM2	Phosphomannomutase 2 OS=Homo sapiens OX=9606 GN=PMM2 PE=1 SV=1	0.007	2.875	6	1	1	1	246	28.1	6.77	0	1	-0.33	-1.01	-3.13	1.69	-0.08	0.42	0.998292	0.532279	0.405512	0.856287	0.999718	0.948806	0.733187	0.117947	0.0446892	0.333763	0.942364	0.500769	67691.5	73811.8	49241	23222.3	49763.3	47235.8	36324.2	99607.5	80460.2	61989.7	78755	76117.3	74161.4	12900.7	62170.5	8217.43	83308.5
High	O15344	MID1	E3 ubiquitin-protein ligase Midline-1 OS=Homo sapiens OX=9606 GN=MID1 PE=1 SV=1	0	7.497	5	3	5	3	667	75.2	6.8	1.98	3	-0.34	-0.63	-0.59	1.54	1.11	0.81	0.997458	0.958557	0.995027	0.878432	0.632267	0.797351	0.708293	0.586027	0.713766	0.363646	0.179649	0.283523	160353	3.22528e+06	87718.9	692905	1.70996e+06	212276	143146	72580.4	173236	51386.7	2.02818e+06	308344	82204.9	119167	88417.4	953402	117539
High	O15355	PPM1G	Protein phosphatase 1G OS=Homo sapiens OX=9606 GN=PPM1G PE=1 SV=1	0	39.735	22	9	30	9	546	59.2	4.36	41.48	9	-0.38	-2.02	-0.08	0.03	-1.13	0.29	0.972814	0.110478	0.999981	0.991297	0.401924	0.997239	0.624322	0.00664102	0.885479	0.7601	0.0816202	0.810066	4.40307e+06	1.5075e+06	304067	3.81653e+06	5.0953e+06	3.54246e+06	3.06064e+06	2.73472e+06	1.80999e+06	1.64257e+06	982086	1.24636e+06	1.4209e+06	1.27377e+06	659413	2.03197e+06	1.13515e+06
High	O15357	INPPL1	Phosphatidylinositol 3,4,5-trisphosphate 5-phosphatase 2 OS=Homo sapiens OX=9606 GN=INPPL1 PE=1 SV=2	0	27.952	8	7	34	7	1258	138.5	6.54	54.11	7	-0.64	-0.06	0.06	2.64	0.41	-0.98	0.822911	0.994624	0.999981	0.0378347	0.99415	0.748513	0.296205	0.879424	0.998453	0.00137008	0.598122	0.23779	345060	288382	340135	341771	216077	468501	384941	351029	350009	466929	449163	725998	314902	506907	449514	189779	227402
High	O15371	EIF3D	Eukaryotic translation initiation factor 3 subunit D OS=Homo sapiens OX=9606 GN=EIF3D PE=1 SV=1	0	196.543	58	26	311	26	548	63.9	6.05	797.12	26	-0.26	-0.58	-1.05	-0.02	-0.49	0.4	0.998292	0.859456	0.720142	0.992095	0.81965	0.953711	0.782524	0.351382	0.180072	0.771651	0.315379	0.52468	2.92436e+06	6.03537e+06	8.1547e+06	3.93245e+06	6.8843e+06	4.54452e+06	3.57932e+07	3.48043e+07	2.22687e+07	2.48356e+07	5.76513e+07	2.37154e+07	1.20009e+07	1.06478e+07	1.65184e+07	2.64985e+07	1.27254e+07
High	O15372	EIF3H	Eukaryotic translation initiation factor 3 subunit H OS=Homo sapiens OX=9606 GN=EIF3H PE=1 SV=1	0	27.383	14	4	28	4	352	39.9	6.54	59.4	4	-0.33	-1.55	1.23	-0.25	-0.15	-0.62	0.991582	0.383629	0.869674	0.945609	0.999718	0.965062	0.68263	0.0602946	0.34142	0.543384	0.838423	0.564828	270190	278680	225393	185203	348312	280059	68477.1	225199	235324	203126	299270	172937	269097	327010	215537	160122	244209
High	O15379	HDAC3	Histone deacetylase 3 OS=Homo sapiens OX=9606 GN=HDAC3 PE=1 SV=2	0.004	3.614	5	1	2	1	428	48.8	5.16	0	1	-0.25	0.5	-0.33	-0.31	1.33	-0.41	0.998292	0.963881	0.995027	0.931801	0.632267	0.986851	0.80799	0.610253	0.760806	0.468741	0.181506	0.722105	112886	56515.3	17779.2	113473	60332.5	16637.7	25537.6	89662.3	21358.5	41139.7	64116.9	96644.3	34988.4	486259	11264.8	26302.8	237139
High	O15394	NCAM2	Neural cell adhesion molecule 2 OS=Homo sapiens OX=9606 GN=NCAM2 PE=1 SV=2	0	63.938	22	13	50	13	837	93	5.6	93.44	13	0.21	-0.42	-0.47	-0.09	-2.55	0.22	0.939	0.984093	0.990936	0.965958	5.96308e-05	0.98828	0.477722	0.77659	0.633223	0.624934	1.16093e-06	0.740121	700890	871355	1.99389e+08	911432	975387	1.7408e+06	2.2517e+07	2.08625e+07	1.54919e+07	3.55123e+06	2.85353e+06	4.52067e+06	9.10405e+06	5.70399e+06	7.52074e+06	9.58271e+06	8.78432e+06
High	O15397	IPO8	Importin-8 OS=Homo sapiens OX=9606 GN=IPO8 PE=1 SV=2	0	8.27	2	2	9	1	1037	119.9	5.16	6.62	2	-1.66	-0.96	-1.96	1.63	1.23	0.42	0.28861	0.846942	0.719781	0.845221	0.355818	0.934144	0.0341645	0.339337	0.179062	0.319014	0.0665181	0.471028	97109.9	109763	103797	64622.5	2779.61	56474	39744.5	26392.9	110978	46289.1	112994	93003.3	61254.8	76116.6	106785	112024	101780
High	O15427	SLC16A3	Monocarboxylate transporter 4 OS=Homo sapiens OX=9606 GN=SLC16A3 PE=1 SV=1	0.005	3.298	5	1	2	1	465	49.4	7.96	6.85	1	3.89	1.16	-0.61	-1.3	0.13	2.57	3.30523e-08	0.384477	0.970979	0.615753	0.999718	0.0598846	9.38414e-11	0.0607397	0.54135	0.122322	0.814413	0.00384981	20664.3	38531.1	89117.5	100510	53848.5	15570.1	17513.8	94537.3	60309.7	65978	105390	64735.6	12432.6	15742.6	111049	13219.9	109253
High	O15431	SLC31A1	High affinity copper uptake protein 1 OS=Homo sapiens OX=9606 GN=SLC31A1 PE=1 SV=1	0	5.312	10	1	1	1	190	21.1	7.42	3.15	1	1.1	0.29	-0.71	2.68	0.62	-0.6	0.863357	0.97933	0.937058	0.433867	0.839517	0.925204	0.349972	0.690138	0.437598	0.0556082	0.334209	0.457987	91595.2	763773	58299.5	100355	13015.9	100295	32691.4	51452.4	59974.2	56547	103297	79176.6	97480.1	74616.1	48207.6	34727	96645.4
High	O15438	ABCC3	Canalicular multispecific organic anion transporter 2 OS=Homo sapiens OX=9606 GN=ABCC3 PE=1 SV=3	0	135.829	19	21	88	19	1527	169.2	7.2	211.49	21	-0.16	-0.65	0.48	-0.59	-0.84	0.54	0.998469	0.844738	0.995027	0.730496	0.763774	0.967172	0.990008	0.336285	0.725122	0.202922	0.265534	0.581126	709425	986196	840173	1.1132e+06	1.13729e+06	1.10895e+06	2.10552e+06	2.6805e+06	1.91066e+06	1.42624e+06	1.09643e+06	1.17589e+06	2.51091e+06	1.40919e+06	945054	2.04773e+06	2.34192e+06
High	O15439	ABCC4	Multidrug resistance-associated protein 4 OS=Homo sapiens OX=9606 GN=ABCC4 PE=1 SV=3	0	21.972	6	6	19	5	1325	149.4	8.19	23.23	6	-0.46	-0.96	0.39	-0.65	-0.42	-2.2	0.961223	0.87741	0.995027	0.799671	0.98552	0.0622231	0.592574	0.373847	0.76773	0.261558	0.562308	0.00411372	77348	235649	259117	172434	323474	191244	403137	252784	451798	537522	184773	300332	819512	404132	1.46984e+06	178468	551201
High	O15446	CD3EAP	DNA-directed RNA polymerase I subunit RPA34 OS=Homo sapiens OX=9606 GN=CD3EAP PE=1 SV=1	0	14.3	11	3	16	3	510	55	8.51	21.92	3	-0.24	0.67	0.07	-0.27	1.04	-1.81	0.998292	0.839695	0.999981	0.972298	0.696125	0.416973	0.802051	0.328248	0.918554	0.647167	0.219878	0.0708626	43461.2	40014.1	52453.2	97430	69602.7	86968.7	57220.6	462532	494338	889658	1.01549e+06	950452	21708.8	327358	601481	109486	93265.1
High	O15460	P4HA2	Prolyl 4-hydroxylase subunit alpha-2 OS=Homo sapiens OX=9606 GN=P4HA2 PE=1 SV=1	0	43.527	24	9	52	9	535	60.9	5.71	84.82	9	1.46	0.74	0.41	0.31	0.8	-0.68	0.029034	0.499483	0.995027	0.999073	0.775071	0.833051	0.00110034	0.102402	0.756045	0.984661	0.279441	0.323016	495542	383104	425539	287708	842683	281823	392021	325744	306470	328710	904182	565283	739589	1.25894e+06	216635	462869	406048
High	O15466	ST8SIA5	Alpha-2,8-sialyltransferase 8E OS=Homo sapiens OX=9606 GN=ST8SIA5 PE=1 SV=2	0	7.419	8	3	8	3	376	43.9	9.01	7.61	3	1.57	-1.76	-0.41	-2.9	-1.19	-0.38	0.151356	0.550546	0.995027	0.00490788	0.473695	0.951456	0.0120631	0.12583	0.668487	9.45546e-05	0.107917	0.513062	526659	66847.7	2.37906e+06	1.91404e+06	2.01988e+06	1.86316e+06	894511	924568	979516	406308	515124	385481	1.30593e+06	1.35076e+06	1.422e+06	1.04213e+06	1.03837e+06
High	O15484	CAPN5	Calpain-5 OS=Homo sapiens OX=9606 GN=CAPN5 PE=1 SV=2	0	164.908	59	30	271	30	640	73.1	7.64	606.42	30	-0.02	0.39	0.17	0.28	-0.07	0.24	0.998292	0.814435	0.999981	0.989904	0.999718	0.986851	0.743821	0.295813	0.90594	0.750455	0.823467	0.701978	7.13269e+06	1.63328e+06	2.40163e+07	2.92319e+07	2.43744e+07	2.55388e+07	1.89151e+07	1.99848e+07	1.52397e+07	1.80397e+07	1.961e+07	1.71949e+07	4.12403e+07	3.45711e+07	3.59612e+07	4.54175e+07	4.18853e+07
High	O15523	DDX3Y	ATP-dependent RNA helicase DDX3Y OS=Homo sapiens OX=9606 GN=DDX3Y PE=1 SV=2	0	274.911	55	42	524	7	660	73.1	7.55	1400.65	42	0.28	-0.7	0.23	0.42	0.79	0.44	0.944222	0.950386	0.999981	0.996962	0.787238	0.984323	0.514638	0.550339	0.891908	0.91351	0.286733	0.686291	250381	400378	418216	197993	2.94552e+06	1.25329e+06	613771	799719	1.16703e+06	9.95638e+06	1.38457e+06	1.05918e+06	882021	1.00109e+06	926791	1.49531e+06	1.25994e+06
High	O15533	TAPBP	Tapasin OS=Homo sapiens OX=9606 GN=TAPBP PE=1 SV=1	0	15.948	9	4	18	4	448	47.6	7.15	30.09	4	0.25	-1.09	-1.54	-1.19	-0.15	-1.14	0.894015	0.446458	0.803612	0.621178	0.999718	0.602579	0.400683	0.081668	0.259574	0.125974	0.836431	0.146616	201014	255918	154861	231802	272922	1.17023e+06	187217	356722	373899	200862	1.27028e+06	322366	547451	198494	701988	88850.6	252200
High	O15540	FABP7	Fatty acid-binding protein, brain OS=Homo sapiens OX=9606 GN=FABP7 PE=1 SV=3	0	19.106	33	3	19	3	132	14.9	5.59	55.04	3	-0.32	-1.66	-0.03	1.16	-2.35	-1.88	0.998292	0.425618	0.999981	0.862209	0.000686055	0.0390015	0.724153	0.0730223	0.947908	0.339568	2.19827e-05	0.00218301	111724	204035	196606	266277	230810	87135.3	5.81957e+06	5.46328e+06	4.65097e+06	1.35924e+06	1.07163e+06	894108	5.81098e+06	7.22382e+06	4.66294e+06	2.35289e+06	520609
High	O43143	DHX15	Pre-mRNA-splicing factor ATP-dependent RNA helicase DHX15 OS=Homo sapiens OX=9606 GN=DHX15 PE=1 SV=2	0	182.375	46	36	251	35	795	90.9	7.46	485.36	36	-0.42	0.23	0.43	-0.19	-1.61	0.33	0.942013	0.958557	0.995027	0.937194	0.0276937	0.969926	0.503006	0.584917	0.672534	0.512026	0.0019376	0.599273	2.81734e+06	2.27635e+06	1.87377e+06	4.55574e+06	4.5644e+06	5.49131e+06	3.34699e+07	3.23749e+07	3.14273e+07	1.64206e+07	8.9652e+06	1.06064e+07	2.12179e+07	1.59711e+07	1.69338e+07	2.73225e+07	1.96662e+07
High	O43149	ZZEF1	Zinc finger ZZ-type and EF-hand domain-containing protein 1 OS=Homo sapiens OX=9606 GN=ZZEF1 PE=1 SV=6	0.005	3.303	1	2	2	2	2961	330.9	5.95	0	2	-0.04	-0.68	-0.31	0.57	1.93	1.47	0.998292	0.955519	0.995027	0.996962	0.182986	0.618012	0.980981	0.579202	0.785783	0.895791	0.0227851	0.155732	41251.4	104204	58440.7	25394.6	107003	69219.5	73711.4	301963	84087.1	350848	308390	321239	24290.9	56784.6	22306.1	4805.5	67430.3
High	O43150	ASAP2	Arf-GAP with SH3 domain, ANK repeat and PH domain-containing protein 2 OS=Homo sapiens OX=9606 GN=ASAP2 PE=1 SV=3	0	29.134	9	5	9	5	1006	111.6	6.68	20.56	5	-1.59	-0.27	-1.1	0.41	-0.17	-2.29	0.235274	0.98124	0.954844	0.996962	0.999718	0.0782396	0.0240317	0.762941	0.482942	0.938869	0.830898	0.00588354	133652	105533	160566	636702	21748.6	676631	202220	519626	111802	329199	160900	179711	599455	471776	813234	95565.1	122556
High	O43156	TTI1	TELO2-interacting protein 1 homolog OS=Homo sapiens OX=9606 GN=TTI1 PE=1 SV=3	0	8.911	3	2	6	2	1089	122	5.97	3.71	2	0.55	-0.83	-0.09	1.12	0.26	-0.16	0.938696	0.796654	0.999981	0.904757	0.999718	0.997628	0.474593	0.275636	0.966405	0.405132	0.659606	0.813815	12158.7	18809.6	106890	74963.8	27262.6	51906.4	9647.22	98765.6	60203.1	186014	71872.8	68417.6	25313.7	277022	108473	114429	96893.5
High	O43157	PLXNB1	Plexin-B1 OS=Homo sapiens OX=9606 GN=PLXNB1 PE=1 SV=3	0	194.23	24	37	197	35	2135	232.2	5.49	367.67	37	0.13	0.29	1.25	-0.23	-1.88	-0.36	0.949526	0.938636	0.691363	0.913409	0.00617346	0.960094	0.556699	0.496759	0.157618	0.418856	0.000312992	0.558172	2.69548e+06	3.9105e+06	1.69674e+06	1.82257e+06	2.92538e+06	2.97204e+06	3.95737e+07	3.90367e+07	4.12118e+07	8.91682e+06	1.07485e+07	1.17471e+07	1.61014e+07	1.51188e+07	1.66726e+07	1.37849e+07	1.06708e+07
High	O43164	PJA2	E3 ubiquitin-protein ligase Praja-2 OS=Homo sapiens OX=9606 GN=PJA2 PE=1 SV=4	0.002	4.218	3	1	2	1	708	78.2	4.39	2.26	1	-0.36	-0.51	0.13	-1.37	0.35	0.13	0.97911	0.895031	0.999981	0.562059	0.999718	0.999937	0.647959	0.394181	0.914934	0.0989466	0.678762	0.966195	44993.4	75186.6	19061	46812.8	101260	19195.3	451592	305235	299115	192444	389356	392129	536855	422316	416216	480191	463599
High	O43166	SIPA1L1	Signal-induced proliferation-associated 1-like protein 1 OS=Homo sapiens OX=9606 GN=SIPA1L1 PE=1 SV=4	0	22.198	5	6	16	6	1804	199.9	8.19	10.4	6	1	-1.09	0.96	-0.81	0.84	2.85	0.461679	0.808034	0.947908	0.78296	0.797566	0.000250831	0.0821117	0.287018	0.457518	0.238492	0.299929	4.42554e-06	2.5419e+06	3.6163e+06	209336	217798	4.78876e+06	314148	168104	286554	165986	301620	373556	299476	2.09623e+06	5.3196e+06	4.36977e+06	1.62649e+07	3.15917e+07
High	O43169	CYB5B	Cytochrome b5 type B OS=Homo sapiens OX=9606 GN=CYB5B PE=1 SV=3	0	10.944	23	1	4	1	150	16.7	4.97	24.04	1	-0.23	0.25	-0.37	0.65	-0.09	0.68	0.998292	0.98124	0.995027	0.991297	0.999718	0.946065	0.88778	0.76007	0.760085	0.761658	0.929636	0.489245	87248.7	86938.6	75573.2	7646.58	36830.9	56739.8	50906	79257.9	103880	74647.5	68245.6	80731.2	70037.4	11208.8	37999.2	60786.6	44185.6
High	O43172	PRPF4	U4/U6 small nuclear ribonucleoprotein Prp4 OS=Homo sapiens OX=9606 GN=PRPF4 PE=1 SV=2	0	95.49	36	17	109	17	522	58.4	7.42	200.79	17	-0.53	0.5	0.17	1.38	0.01	0.18	0.896812	0.826841	0.999981	0.152863	0.999718	0.999937	0.404302	0.311277	0.960574	0.0104161	0.926892	0.890373	3.4642e+06	1.14399e+06	657630	4.81821e+06	5.03398e+06	4.62337e+06	5.83111e+06	4.94191e+06	4.97284e+06	5.41721e+06	4.98348e+06	5.02227e+06	3.9491e+06	4.00028e+06	5.88312e+06	4.5416e+06	5.82983e+06
High	O43175	PHGDH	D-3-phosphoglycerate dehydrogenase OS=Homo sapiens OX=9606 GN=PHGDH PE=1 SV=4	0	186.58	48	26	402	26	533	56.6	6.71	935.11	26	0.32	-0.62	-0.22	-0.23	-0.08	-0.1	0.766959	0.83251	0.995027	0.931307	0.999718	0.999937	0.244039	0.31902	0.728285	0.46334	0.800437	0.874335	3.1377e+07	4.51534e+07	4.03495e+07	1.01328e+08	9.25153e+07	9.24279e+07	6.28056e+07	6.00036e+07	5.75522e+07	5.65991e+07	5.76701e+07	5.37793e+07	4.86581e+07	5.9352e+07	4.58284e+07	5.4264e+07	4.49087e+07
High	O43184	ADAM12	Disintegrin and metalloproteinase domain-containing protein 12 OS=Homo sapiens OX=9606 GN=ADAM12 PE=1 SV=3	0	15.694	7	4	14	4	909	99.5	8.4	10.5	4	0.61	-0.16	2.58	-0.56	-0.53	0.25	0.654122	0.994624	0.205339	0.754342	0.951466	0.999525	0.157753	0.954859	0.010244	0.218149	0.470481	0.84303	202755	265281	355048	400233	226208	256172	410008	380638	241975	403001	162662	264381	514978	393939	284253	121169	474733
High	O43189	PHF1	PHD finger protein 1 OS=Homo sapiens OX=9606 GN=PHF1 PE=1 SV=3	0.005	3.173	6	2	2	2	567	62.1	9.01	0	2	1.15	-0.49	-0.62	-0.04	-3.26	-4.07	0.656667	0.97933	0.986743	0.993652	0.0411549	0.0538646	0.160738	0.696974	0.603114	0.787869	0.00318824	0.00333032	81297.6	24922.4	44630.6	43501.5	3690.27	32086.2	75106.8	22166.9	86530.2	7272.46	7828.76	56817.6	49157.3	38055.7	62516.6	2927.58	1788.33
High	O43194	GPR39	G-protein coupled receptor 39 OS=Homo sapiens OX=9606 GN=GPR39 PE=1 SV=1	0	11.73	6	2	7	2	453	51.3	9.29	16.75	2	-0.34	0.57	-1	1.16	-0.58	-0.02	0.980375	0.868223	0.956737	0.958117	0.923418	0.999937	0.656718	0.35972	0.504087	0.591929	0.428338	0.988548	1.59038e+06	6.95099e+06	71532.9	1.38584e+06	1.46794e+06	1.49528e+06	163953	86676.9	124503	45375.9	100463	83171.1	126753	123384	145785	124993	88699.4
High	O43237	DYNC1LI2	Cytoplasmic dynein 1 light intermediate chain 2 OS=Homo sapiens OX=9606 GN=DYNC1LI2 PE=1 SV=1	0	130.519	51	22	187	21	492	54.1	6.38	406.12	22	-0.36	-0.06	0.09	0.56	0.3	0.93	0.968846	0.9944	0.999981	0.885816	0.999718	0.587965	0.618521	0.849544	0.994607	0.378327	0.660443	0.138699	1.16562e+07	9.94862e+06	5.22232e+06	1.1015e+07	1.20399e+07	1.20975e+07	6.19218e+06	4.37564e+06	6.42717e+06	1.08104e+07	6.85768e+06	7.60093e+06	8.24891e+06	4.51353e+06	5.69501e+06	9.74502e+06	1.08535e+07
High	O43242	PSMD3	26S proteasome non-ATPase regulatory subunit 3 OS=Homo sapiens OX=9606 GN=PSMD3 PE=1 SV=2	0	252.765	71	38	393	38	534	60.9	8.44	952.14	38	-0.59	0.09	0.66	0.29	-1.18	-0.06	0.805864	0.98124	0.954844	0.988221	0.175043	0.999937	0.277659	0.754277	0.479673	0.737958	0.0211571	0.920634	3.42951e+06	3.29906e+07	6.30711e+06	8.78159e+06	7.58231e+06	8.56327e+06	5.59422e+07	5.57687e+07	5.83983e+07	2.46188e+07	2.50912e+07	2.39146e+07	3.02019e+07	3.11225e+07	3.09538e+07	2.95336e+07	2.96553e+07
High	O43251	RBFOX2	RNA binding protein fox-1 homolog 2 OS=Homo sapiens OX=9606 GN=RBFOX2 PE=1 SV=3	0	12.155	9	2	7	2	390	41.3	7.27	22.35	2	-0.51	-2.93	-0.01	-0.64	-0.92	-0.63	0.944222	0.125659	0.999981	0.726477	0.764441	0.858277	0.516421	0.00818018	0.934143	0.198304	0.26708	0.361758	99457.1	29674	30379.8	82112.1	89681	111004	56040.9	239243	186934	98690.3	48154.3	98821.5	520068	625919	383799	93541.7	532044
High	O43252	PAPSS1	Bifunctional 3'-phosphoadenosine 5'-phosphosulfate synthase 1 OS=Homo sapiens OX=9606 GN=PAPSS1 PE=1 SV=2	0	30.564	17	8	17	8	624	70.8	6.86	22.48	8	-0.5	-1.29	-2.39	0.65	0.17	-2.16	0.9455	0.699193	0.302976	0.996962	0.999718	0.0414615	0.541428	0.1976	0.0244544	0.851154	0.773739	0.00237115	214074	190814	4.84598e+06	744693	674169	694651	892311	1.44036e+06	1.19815e+06	2.59383e+06	1.34405e+06	989297	3.8817e+06	1.15761e+06	2.95429e+06	244221	662164
High	O43264	ZW10	Centromere/kinetochore protein zw10 homolog OS=Homo sapiens OX=9606 GN=ZW10 PE=1 SV=3	0	45.328	20	11	29	11	779	88.8	6.27	40.76	11	-0.08	-0.4	0.62	0.41	-0.28	0.32	0.998292	0.979391	0.965107	0.996962	0.999718	0.999525	0.899166	0.724638	0.529019	0.922505	0.722262	0.84349	399537	666358	813351	490327	811611	593994	1.4481e+06	1.16337e+06	1.18185e+06	976323	829267	1.13013e+06	1.12343e+06	686277	714626	934441	783477
High	O43290	SART1	U4/U6.U5 tri-snRNP-associated protein 1 OS=Homo sapiens OX=9606 GN=SART1 PE=1 SV=1	0	20.661	12	6	14	6	800	90.2	6.13	13.96	6	-1.07	-0.67	0.78	-0.92	-0.14	0.99	0.639019	0.953922	0.989352	0.707591	0.999718	0.791689	0.14943	0.563323	0.620226	0.182744	0.837381	0.27237	1.16755e+06	1.09755e+06	137747	2.59558e+06	2.06157e+06	2.83245e+06	475166	1.0141e+06	459939	141233	432152	457993	730571	907543	648409	1.01352e+06	1.45538e+06
High	O43292	GPAA1	Glycosylphosphatidylinositol anchor attachment 1 protein OS=Homo sapiens OX=9606 GN=GPAA1 PE=1 SV=3	0	19.14	9	5	20	5	621	67.6	8.06	19.64	5	-0.69	-0.8	0.25	0.81	-0.57	-0.32	0.773515	0.876314	0.998182	0.971909	0.934743	0.960094	0.249049	0.371927	0.83725	0.641124	0.440025	0.558416	419985	375719	396450	317979	222823	226061	1.44001e+06	1.66254e+06	2.076e+06	906482	1.11723e+06	1.25878e+06	820232	940398	1.02178e+06	1.83665e+06	753473
High	O43293	DAPK3	Death-associated protein kinase 3 OS=Homo sapiens OX=9606 GN=DAPK3 PE=1 SV=1	0.003	3.738	3	1	2	1	454	52.5	6.89	0	1	0.31	-0.47	-1.37	-0.64	-3.44	-1.69	0.998292	0.955118	0.790552	0.91032	0.000139968	0.166431	0.783388	0.569662	0.234819	0.412422	3.32108e-06	0.0160997	4569.57	80628.2	69573	2.14416e+06	2.35006e+06	2.48911e+06	754251	1.0626e+06	98033.4	884205	3184.66	69450.9	831439	105173	68816	11476.4	1.90648e+06
High	O43294	TGFB1I1	Transforming growth factor beta-1-induced transcript 1 protein OS=Homo sapiens OX=9606 GN=TGFB1I1 PE=1 SV=2	0	18.813	15	4	15	4	461	49.8	7.03	28.51	4	-0.68	0.08	-1.54	0.22	0.47	-1.01	0.863357	0.994624	0.735735	0.996962	0.988927	0.705578	0.349194	0.872569	0.192893	0.822715	0.571595	0.203188	233026	184407	131303	161222	279278	96588.3	234047	177183	64764.9	353272	216949	245950	218361	58100.8	209661	104351	99317.6
High	O43300	LRRTM2	Leucine-rich repeat transmembrane neuronal protein 2 OS=Homo sapiens OX=9606 GN=LRRTM2 PE=1 SV=3	0	19.709	10	5	19	5	516	59	8	24.23	5	-0.41	-1.57	1.04	2.55	-1.13	-0.05	0.998292	0.473367	0.878285	0.26054	0.548712	0.999937	0.71913	0.0916302	0.35125	0.02272	0.136276	0.977233	381680	288142	174666	94857.6	233276	1.14187e+06	491755	552190	663434	118901	252603	529198	240293	139500	402413	282196	175772
High	O43318	MAP3K7	Mitogen-activated protein kinase kinase kinase 7 OS=Homo sapiens OX=9606 GN=MAP3K7 PE=1 SV=1	0	15.133	7	3	8	3	606	67.2	7.11	21.66	3	-0.44	-1.57	-2.1	0.74	0.52	0.43	0.978627	0.296793	0.432643	0.996962	0.961883	0.986851	0.646258	0.0385812	0.0515908	0.815854	0.495596	0.721228	269206	648538	161704	183428	232036	150050	245972	110143	286237	351941	172156	376579	623767	263403	738557	888549	839577
High	O43324	EEF1E1	Eukaryotic translation elongation factor 1 epsilon-1 OS=Homo sapiens OX=9606 GN=EEF1E1 PE=1 SV=1	0	9.439	15	2	4	2	174	19.8	8.54	1.61	2	0.27	0.25	5.36	-0.17	-1.43	-3.14	0.972814	0.980178	0.0234004	0.960918	0.23951	0.0109156	0.625218	0.726731	0.000403373	0.604144	0.0345834	0.000440518	107576	81840.6	68136.2	17011	16867	36978.1	41594.1	107306	110080	39732.2	583363	29463.9	32320.1	468502	467108	52974.3	16663.9
High	O43347	MSI1	RNA-binding protein Musashi homolog 1 OS=Homo sapiens OX=9606 GN=MSI1 PE=1 SV=1	0	31.631	30	5	27	5	362	39.1	7.85	54.07	5	-0.16	0.99	-3.37	0.35	-0.21	-0.23	0.998292	0.596401	0.0709902	0.997561	0.999718	0.965424	0.956396	0.144293	0.00200114	0.941118	0.717104	0.571652	183244	212591	3.9114e+06	1.16555e+06	1.33157e+06	1.3135e+06	1.21157e+06	796192	214349	686543	673301	1.1812e+06	1.7729e+06	2.48552e+06	2.80681e+06	3.25459e+06	2.11879e+06
High	O43390	HNRNPR	Heterogeneous nuclear ribonucleoprotein R OS=Homo sapiens OX=9606 GN=HNRNPR PE=1 SV=1	0	68.593	24	13	131	7	633	70.9	8.13	274.45	13	0.03	1.31	2.01	0.08	1.09	0.29	0.998292	0.331968	0.557796	0.992095	0.460954	0.999525	0.73775	0.0458467	0.0865853	0.769117	0.102175	0.867506	427794	3.39443e+06	8.23351e+06	266480	2.83281e+06	2.34932e+06	1.33537e+06	1.74103e+06	1.6842e+06	3.67898e+06	3.57473e+06	3.39297e+06	2.7386e+06	1.9777e+06	960261	2.41098e+06	2.72915e+06
High	O43395	PRPF3	U4/U6 small nuclear ribonucleoprotein Prp3 OS=Homo sapiens OX=9606 GN=PRPF3 PE=1 SV=2	0	55.328	19	12	71	12	683	77.5	9.5	144.02	12	-0.28	0.07	-0.76	0.04	0.86	-0.18	0.998292	0.97933	0.929277	0.984868	0.574394	0.986851	0.726911	0.71089	0.421205	0.726018	0.149102	0.728335	5.632e+06	7.64882e+06	598346	1.41981e+07	1.32799e+07	1.47944e+07	2.75228e+06	3.03208e+06	2.42606e+06	4.98141e+06	4.69692e+06	6.68539e+06	7.29177e+06	5.5372e+06	6.79259e+06	5.99934e+06	4.54969e+06
High	O43396	TXNL1	Thioredoxin-like protein 1 OS=Homo sapiens OX=9606 GN=TXNL1 PE=1 SV=3	0	43.481	37	7	52	7	289	32.2	4.96	88.7	7	-0.56	-0.31	0.44	-0.1	0.54	0.48	0.891737	0.994624	0.995027	0.937107	0.973155	0.967278	0.393299	0.887441	0.739001	0.504764	0.526504	0.58353	786694	3.84053e+06	2.95668e+06	1.3337e+06	1.05464e+06	1.64861e+06	741728	1.7034e+06	796825	1.16029e+06	1.16988e+06	1.03634e+06	3.73945e+06	2.74451e+06	2.40722e+06	6.70882e+06	3.24915e+06
High	O43402	EMC8	ER membrane protein complex subunit 8 OS=Homo sapiens OX=9606 GN=EMC8 PE=1 SV=1	0	9.129	14	3	9	3	210	23.8	6.4	12.73	3	0.01	-0.26	-0.04	1.12	-1.66	-0.32	0.998292	0.994624	0.999981	0.89388	0.213767	0.955616	0.789193	0.914058	0.893887	0.390731	0.0292191	0.548421	399904	68606.1	85128.1	106811	492596	159147	1.06175e+06	1.1805e+06	1.14506e+06	271898	393100	362405	869205	638911	999724	796812	698630
High	O43426	SYNJ1	Synaptojanin-1 OS=Homo sapiens OX=9606 GN=SYNJ1 PE=1 SV=2	0.004	3.669	2	2	3	2	1573	173	7.42	0	2	2.73	-1.88	6.64	0.55	0.15	-0.65	0.0011075	0.285728	9.862e-15	0.996962	0.999718	0.879303	1.72942e-05	0.0338968	1e-17	0.797623	0.861461	0.391237	55610.2	30116.3	92338.6	44881.9	16759.2	44494.3	443412	274865	229388	141038	310592	304767	159965	195066	147435	87943.6	101749
High	O43432	EIF4G3	Eukaryotic translation initiation factor 4 gamma 3 OS=Homo sapiens OX=9606 GN=EIF4G3 PE=1 SV=2	0	49.843	8	11	46	4	1585	176.5	5.38	80.08	11	-0.87	-1.11	-0.83	2.12	0.91	-0.32	0.744527	0.789385	0.980357	0.573861	0.692206	0.969926	0.224391	0.265555	0.585908	0.103809	0.216042	0.60324	185561	129748	192016	224474	44553	160956	304822	299626	563636	200727	684057	571011	496962	525542	685884	679880	420328
High	O43447	PPIH	Peptidyl-prolyl cis-trans isomerase H OS=Homo sapiens OX=9606 GN=PPIH PE=1 SV=1	0.003	3.682	5	1	2	1	177	19.2	8.07	1.89	1	-0.19	0.91	-3.94	2.54	0.22	1.57	0.998292	0.645651	0.188214	0.519377	0.999718	0.195919	0.833501	0.169598	0.00851182	0.0833152	0.848881	0.0213909	80426.4	27060.9	75887.1	56772.2	76774.5	36903.8	23956.3	106756	33920.1	10485.3	89231.9	39429	72022.1	4483.14	33835.5	100552	100864
High	O43464	HTRA2	Serine protease HTRA2, mitochondrial OS=Homo sapiens OX=9606 GN=HTRA2 PE=1 SV=2	0	18.815	11	3	14	3	458	48.8	10.07	21.4	3	0.27	0.19	-1.22	2.28	-0.49	-0.17	0.894198	0.988379	0.86603	0.399786	0.975694	0.999937	0.401491	0.792825	0.336858	0.0480781	0.530883	0.885113	42530.8	249434	62796.2	145871	223783	110722	199555	244067	256176	142648	174288	240772	150813	195921	455620	241454	123128
High	O43488	AKR7A2	Aflatoxin B1 aldehyde reductase member 2 OS=Homo sapiens OX=9606 GN=AKR7A2 PE=1 SV=3	0.001	4.669	4	1	4	1	359	39.6	7.17	4.12	1	0.01	0.08	-1.04	0.81	0.89	-1.58	0.998292	0.994624	0.794156	0.956532	0.770365	0.330861	0.931293	0.960489	0.240168	0.583696	0.274963	0.0487133	103399	112067	83441.7	89632	92173.9	100425	37471.2	32637.8	115055	69543.8	41893.1	75842.5	10655.1	100809	89174.9	29894.6	17570
High	O43490	PROM1	Prominin-1 OS=Homo sapiens OX=9606 GN=PROM1 PE=1 SV=1	0	5.778	4	2	3	2	865	97.1	7.27	1.63	2	1.97	0.3	-0.94	-0.54	-1.93	4.12	0.148033	0.979391	0.905311	0.933023	0.183678	4.99797e-05	0.011498	0.722142	0.385581	0.475281	0.0229458	6.2842e-07	48235.4	79027.2	55797	27184.2	72497	88454.4	292223	368703	33262.8	46924.2	76573.2	81832.4	41309.1	71880.9	43909.9	955470	700470
High	O43491	EPB41L2	Band 4.1-like protein 2 OS=Homo sapiens OX=9606 GN=EPB41L2 PE=1 SV=1	0	148.365	34	27	230	24	1005	112.5	5.44	410.19	27	-0.3	0.26	-1.67	1.35	-0.29	0.75	0.997228	0.949517	0.369379	0.168531	0.973155	0.739018	0.707827	0.541613	0.0375296	0.0120371	0.524949	0.227612	6.53325e+06	2.94099e+06	4.93336e+06	5.40358e+07	5.43942e+07	5.08891e+07	2.22186e+07	2.05063e+07	1.53188e+07	5.2064e+06	1.6778e+07	1.81291e+07	1.8349e+07	1.83441e+07	1.9628e+07	2.86098e+07	3.08638e+07
High	O43504	LAMTOR5	Ragulator complex protein LAMTOR5 OS=Homo sapiens OX=9606 GN=LAMTOR5 PE=1 SV=1	0	6.122	22	1	4	1	91	9.6	4.87	6.48	1	0.58	3.71	-1.45	2.96	-0.79	0.17	0.868517	0.00107212	0.619918	0.232921	0.712777	0.996736	0.355999	1.23932e-05	0.114936	0.0192481	0.229546	0.794255	102623	88397.8	23726.3	45540.7	65694.5	112760	15785.2	99867.4	104810	57565.2	99805.2	33526.8	65041.8	99284.6	46315.3	73412.4	102370
High	O43556	SGCE	Epsilon-sarcoglycan OS=Homo sapiens OX=9606 GN=SGCE PE=1 SV=6	0	9.993	9	2	8	2	437	49.8	6.55	6.89	2	0.84	2.1	0.21	0.69	-3.12	-2.61	0.7982	0.220311	0.999498	0.996962	0.0015743	0.00842701	0.271139	0.0213352	0.842459	0.806939	6.12992e-05	0.000329834	164166	14650.7	34755.2	119765	196990	157052	1.60106e+06	1.59351e+06	1.34294e+06	136168	182888	741518	1.36885e+06	1.05103e+06	75841.2	172597	484380
High	O43567	RNF13	E3 ubiquitin-protein ligase RNF13 OS=Homo sapiens OX=9606 GN=RNF13 PE=1 SV=1	0	16.428	12	3	15	3	381	42.8	4.98	28.74	3	0.16	-1.16	-1.63	1.14	-0.18	1.78	0.998292	0.721356	0.636899	0.770732	0.999718	0.279105	0.726952	0.213291	0.122446	0.230313	0.793125	0.0358993	191439	84295.7	206740	272485	76235.8	263073	313754	262884	508456	188568	711968	276644	489871	184430	306462	1.45049e+06	948844
High	O43570	CA12	Carbonic anhydrase 12 OS=Homo sapiens OX=9606 GN=CA12 PE=1 SV=1	0	84.74	37	11	122	11	354	39.4	7.23	290.18	11	0.55	0.71	1.8	0.09	-0.49	0.06	0.479295	0.538033	0.379385	0.997863	0.956663	0.999937	0.0866056	0.121006	0.0391618	0.946606	0.480087	0.928035	578492	640090	745640	1.45264e+06	1.58349e+06	1.73913e+06	2.46368e+06	1.88349e+06	2.08296e+06	1.13134e+06	1.48543e+06	1.91604e+06	1.3369e+06	1.83304e+06	1.9725e+06	1.91711e+06	2.16142e+06
High	O43592	XPOT	Exportin-T OS=Homo sapiens OX=9606 GN=XPOT PE=1 SV=2	0	22.047	8	6	15	6	962	109.9	5.39	11.5	6	-0.57	-1.08	-0.05	2.31	-0.33	-0.38	0.879372	0.77226	0.999981	0.228538	0.999718	0.98151	0.370362	0.254933	0.912241	0.0185146	0.643711	0.676567	338388	197732	240089	161097	204581	273886	513930	307615	511302	406754	510441	397402	252702	335024	476419	257189	253926
High	O43597	SPRY2	Protein sprouty homolog 2 OS=Homo sapiens OX=9606 GN=SPRY2 PE=1 SV=1	0	6.826	8	2	3	2	315	34.7	8.35	2.72	2	0.51	-1.52	-0.04	-2.28	0.21	0.02	0.981174	0.51046	0.999981	0.225956	0.999718	0.999937	0.661412	0.106782	0.978977	0.0182378	0.719914	0.939857	78230.4	41787.4	86109.5	28422.9	92106.1	742626	88151.4	79027	84479.7	15088.9	97529.9	114914	110453	14122.3	89938	106705	91058.1
High	O43602	DCX	Neuronal migration protein doublecortin OS=Homo sapiens OX=9606 GN=DCX PE=1 SV=4	0	190.587	74	31	289	27	365	40.5	9.28	607.46	31	0.14	0.32	-0.3	0.29	0.44	-0.63	0.940782	0.858263	0.995027	0.989472	0.946016	0.819306	0.48785	0.350481	0.658483	0.742778	0.462744	0.311357	7.4062e+06	6.87734e+06	2.82577e+06	1.45151e+07	1.77204e+07	7.034e+06	1.17218e+07	9.91667e+06	8.39653e+06	1.34973e+07	1.27354e+07	1.48367e+07	1.36528e+07	1.55146e+07	1.20027e+07	9.54001e+06	7.6532e+06
High	O43609	SPRY1	Protein sprouty homolog 1 OS=Homo sapiens OX=9606 GN=SPRY1 PE=1 SV=2	0	16.981	24	5	10	5	319	35.1	8.24	12.24	5	-0.4	0.05	-2.3	0.2	0.33	0.31	0.979619	0.994624	0.502079	0.996962	0.999718	0.9747	0.650696	0.89133	0.068831	0.874257	0.703842	0.647786	162304	66905	129888	180242	91015.9	276305	187450	183031	834557	172337	293105	235125	100076	172106	230100	131413	213434
High	O43615	TIMM44	Mitochondrial import inner membrane translocase subunit TIM44 OS=Homo sapiens OX=9606 GN=TIMM44 PE=1 SV=2	0	34.345	28	9	48	9	452	51.3	8.32	65.19	9	-0.25	-0.41	3.01	0.89	0.58	-0.2	0.998292	0.97933	0.0237784	0.886074	0.915518	0.986851	0.803438	0.707395	0.000414712	0.381801	0.415627	0.712825	1.23717e+06	2.41838e+06	397612	351529	327426	1.02497e+06	1.64472e+06	2.10348e+06	2.34863e+06	3.14401e+06	2.41668e+06	3.66184e+06	1.50982e+06	1.29789e+06	1.58731e+06	1.31793e+06	2.93476e+06
High	O43657	TSPAN6	Tetraspanin-6 OS=Homo sapiens OX=9606 GN=TSPAN6 PE=1 SV=1	0	6.807	5	1	2	1	245	27.5	8.1	6.65	1	1.37	0.65	2.82	3.18	1.79	-0.59	0.376974	0.879616	0.5109	0.160594	0.0846046	0.900117	0.0545852	0.375323	0.0716714	0.0112686	0.00820138	0.41857	24384.8	81404.5	71337	82615.2	28996.9	35977.9	28989.2	69645.4	4598.97	109899	4696.47	100548	32261.9	112715	93380.3	40299.3	69669.7
High	O43660	PLRG1	Pleiotropic regulator 1 OS=Homo sapiens OX=9606 GN=PLRG1 PE=1 SV=1	0	5.493	5	1	5	1	514	57.2	9.17	7.15	1	1.12	0.11	1.25	-0.81	1.92	-0.28	0.656104	0.994624	0.611814	0.856216	0.126114	0.969926	0.160137	0.865228	0.109699	0.333561	0.0135295	0.598749	84815.3	101345	103923	65719.9	107286	5226.44	102215	62744.3	105271	387506	368131	605545	790094	588745	567620	484268	330091
High	O43670	ZNF207	BUB3-interacting and GLEBS motif-containing protein ZNF207 OS=Homo sapiens OX=9606 GN=ZNF207 PE=1 SV=1	0	20.499	6	4	39	4	478	50.7	9.1	68.36	4	-0.23	0.4	1.71	-0.58	0.9	-0.62	0.998292	0.805107	0.730593	0.646408	0.678103	0.753551	0.81905	0.285241	0.188665	0.146781	0.206249	0.24204	288775	2.30527e+06	84777.5	1.43122e+06	1.49529e+06	1.66341e+06	846081	1.2818e+06	711248	1.07554e+06	1.65868e+06	1.58071e+06	2.99956e+06	2.46846e+06	2.61644e+06	2.36918e+06	1.6936e+06
High	O43674	NDUFB5	NADH dehydrogenase [ubiquinone] 1 beta subcomplex subunit 5, mitochondrial OS=Homo sapiens OX=9606 GN=NDUFB5 PE=1 SV=1	0	21.541	25	3	16	3	189	21.7	9.63	47.74	3	-0.5	-0.77	-0.82	-0.88	1.45	0.27	0.920449	0.938636	0.978856	0.614034	0.398133	0.999937	0.447625	0.493142	0.579177	0.121155	0.0802837	0.887816	170194	215176	159448	205307	269852	128271	1.33774e+06	392354	406762	1.05317e+06	1.11154e+06	1.16267e+06	1.15778e+06	937012	487719	1.01702e+06	1.1311e+06
High	O43681	GET3	ATPase GET3 OS=Homo sapiens OX=9606 GN=GET3 PE=1 SV=2	0	32.504	28	7	27	7	348	38.8	4.91	52.35	7	-0.37	0.22	0.64	0.88	-0.48	-0.68	0.970896	0.967501	0.965107	0.814832	0.968651	0.829785	0.621316	0.623809	0.524121	0.282634	0.518312	0.319642	374606	407231	249142	281599	849338	166105	1.28529e+06	2.11085e+06	1.63426e+06	1.71018e+06	1.17252e+06	668794	3.39767e+06	1.8916e+06	1.98277e+06	1.53509e+06	1.15399e+06
High	O43684	BUB3	Mitotic checkpoint protein BUB3 OS=Homo sapiens OX=9606 GN=BUB3 PE=1 SV=1	0	100.849	44	16	151	16	328	37.1	6.84	282.97	16	0.41	0.16	-0.77	0.5	0.54	-0.01	0.697953	0.960908	0.809268	0.922326	0.890532	0.999937	0.183935	0.603813	0.274763	0.448069	0.383276	0.980899	2.73643e+06	5.49179e+06	2.39197e+06	7.53053e+06	8.19222e+06	6.93041e+06	4.59253e+06	4.26116e+06	5.98903e+06	6.69411e+06	6.30087e+06	9.65273e+06	1.42137e+07	1.28074e+07	2.4933e+07	1.60146e+07	1.4069e+07
High	O43707	ACTN4	Alpha-actinin-4 OS=Homo sapiens OX=9606 GN=ACTN4 PE=1 SV=2	0	195.79	51	36	189	24	911	104.8	5.44	380.62	36	0.16	-0.47	1.08	-0.05	0.37	-0.1	0.920706	0.939716	0.800159	0.955111	0.988927	0.982918	0.451667	0.503543	0.251736	0.578394	0.571777	0.679361	1.44284e+06	3.17538e+06	6.55317e+06	2.10473e+06	1.68047e+06	1.884e+06	4.57819e+06	4.4141e+06	5.67024e+06	6.2189e+06	4.06293e+06	5.91923e+06	3.28956e+06	2.18512e+06	2.27657e+06	2.117e+06	2.6359e+06
High	O43708	GSTZ1	Maleylacetoacetate isomerase OS=Homo sapiens OX=9606 GN=GSTZ1 PE=1 SV=3	0	11.009	17	2	4	2	216	24.2	8.54	5.44	2	0.31	1.21	-0.69	2.07	1.63	0.06	0.969997	0.374276	0.991289	0.645486	0.298582	0.999937	0.620042	0.0575955	0.637422	0.143894	0.0483206	0.933082	148725	44461.5	133421	104893	152788	118653	88946.5	21533.4	104558	280541	154161	274614	108997	109358	110560	131289	114110
High	O43719	HTATSF1	HIV Tat-specific factor 1 OS=Homo sapiens OX=9606 GN=HTATSF1 PE=1 SV=1	0	20.029	10	5	22	5	755	85.8	4.4	47.39	5	0.14	0.46	0.86	0.38	-1.64	-0.76	0.961223	0.953922	0.965107	0.997983	0.211126	0.824856	0.605847	0.563269	0.519405	0.947888	0.0287296	0.315155	137718	318831	160095	324870	73429.2	203576	1.05978e+06	227355	1.56784e+06	212163	339227	946311	501642	231331	646494	304169	296647
High	O43747	AP1G1	AP-1 complex subunit gamma-1 OS=Homo sapiens OX=9606 GN=AP1G1 PE=1 SV=5	0	65.82	17	12	105	12	822	91.3	6.8	213.35	12	-0.42	-0.26	0.44	0.17	-0.08	0.05	0.940782	0.98124	0.995027	0.996962	0.999718	0.999937	0.499503	0.769999	0.703903	0.929885	0.806664	0.994697	2.37047e+06	1.16407e+06	3.0573e+06	2.59271e+06	1.36734e+06	2.60701e+06	1.07468e+07	1.16634e+07	1.0779e+07	3.31956e+06	1.41813e+07	1.01979e+07	6.14923e+06	4.61436e+06	7.47279e+06	7.5522e+06	6.08344e+06
High	O43765	SGTA	Small glutamine-rich tetratricopeptide repeat-containing protein alpha OS=Homo sapiens OX=9606 GN=SGTA PE=1 SV=1	0	15.956	13	3	19	3	313	34	4.87	22.05	3	1.59	0.15	0.6	1.05	-1.08	-1.05	0.0830882	0.9944	0.990936	0.965783	0.552438	0.709811	0.0047686	0.850083	0.632452	0.624172	0.13926	0.208006	69146.3	289956	163357	146540	148874	951624	1.60425e+06	732776	1.41635e+06	482312	668372	793267	496215	520817	259327	240451	253971
High	O43776	NARS1	Asparagine--tRNA ligase, cytoplasmic OS=Homo sapiens OX=9606 GN=NARS1 PE=1 SV=1	0	47.757	22	10	67	10	548	62.9	6.25	131.35	10	-0.05	0.62	1.31	-0.4	0.12	0.1	0.998292	0.793102	0.800159	0.748799	0.999718	0.999937	0.839752	0.268927	0.251544	0.215179	0.918774	0.922254	364083	455335	576739	1.80123e+06	1.54757e+06	1.47692e+06	4.7215e+06	4.21311e+06	3.99673e+06	3.87138e+06	5.30253e+06	4.58913e+06	2.65766e+06	2.21906e+06	1.54707e+06	2.894e+06	1.97063e+06
High	O43795	MYO1B	Unconventional myosin-Ib OS=Homo sapiens OX=9606 GN=MYO1B PE=1 SV=3	0	85.337	20	16	63	16	1136	131.9	9.38	108.39	16	-0.12	0.54	1.02	1.77	0.13	0.04	0.998292	0.85367	0.813589	0.068885	0.999718	0.999937	0.97794	0.345727	0.278178	0.00324099	0.935222	0.874729	847128	808232	1.08334e+06	933584	647579	843649	1.4662e+06	711838	877381	962897	719486	1.46389e+06	982038	653769	1.28293e+06	1.01082e+06	1.00095e+06
High	O43809	NUDT21	Cleavage and polyadenylation specificity factor subunit 5 OS=Homo sapiens OX=9606 GN=NUDT21 PE=1 SV=1	0	33.672	41	6	25	6	227	26.2	8.82	61.06	6	0.61	-1.84	-0.1	-0.22	1.19	1.23	0.593826	0.285728	0.999981	0.948568	0.368415	0.630358	0.127781	0.035228	0.853512	0.562712	0.0703521	0.16184	566841	574207	460574	6.18128e+06	4.1685e+06	1.50586e+06	874734	837731	734640	1.91176e+06	1.54457e+06	2.20642e+06	271252	414299	401258	939085	1.05297e+06
High	O43813	LANCL1	Glutathione S-transferase LANCL1 OS=Homo sapiens OX=9606 GN=LANCL1 PE=1 SV=1	0	5.748	7	3	5	3	399	45.3	7.75	0	3	-0.51	-0.03	-0.69	0.8	-1.02	0.12	0.918504	0.994624	0.988924	0.971909	0.658798	0.999937	0.444607	0.88099	0.618368	0.643165	0.19582	0.973452	132173	990146	222304	155668	266494	227832	444373	130358	273365	87196.9	134393	352985	379611	1.07442e+06	517664	205937	563928
High	O43815	STRN	Striatin OS=Homo sapiens OX=9606 GN=STRN PE=1 SV=4	0	25.532	12	7	14	6	780	86.1	5.27	24.42	7	-1.43	0.63	-1.15	-0.55	0.38	-0.22	0.0963475	0.737143	0.800159	0.848864	0.999718	0.994079	0.0059399	0.224437	0.253724	0.323261	0.672557	0.780221	381527	378939	233735	376599	263627	1.00966e+06	489485	460576	542741	363615	639177	775889	276391	396532	509256	255102	457793
High	O43823	AKAP8	A-kinase anchor protein 8 OS=Homo sapiens OX=9606 GN=AKAP8 PE=1 SV=1	0	42.799	22	10	51	10	692	76.1	5.15	47.55	10	-0.57	-0.47	-0.62	0.07	0.31	2.3	0.867109	0.963881	0.889888	0.984101	0.999718	0.0583763	0.354412	0.614017	0.365907	0.707536	0.625558	0.00365814	4.18728e+06	3.62588e+06	486988	5.76899e+06	5.27074e+06	5.24779e+06	435499	1.30874e+06	1.12862e+06	1.40181e+06	1.28193e+06	2.52954e+06	538327	428379	678383	1.02489e+06	2.98053e+06
High	O43837	IDH3B	Isocitrate dehydrogenase [NAD] subunit beta, mitochondrial OS=Homo sapiens OX=9606 GN=IDH3B PE=1 SV=2	0	47.386	31	10	43	10	385	42.2	8.46	66.58	10	-0.88	-0.54	0.91	-0.69	-0.6	-1.18	0.559045	0.97933	0.89829	0.5249	0.892328	0.503557	0.113234	0.692491	0.373452	0.0859464	0.387803	0.0972725	522800	557127	540844	431867	530403	368041	695078	777934	1.44719e+06	440204	1.29666e+06	511649	2.7888e+06	775929	1.29158e+06	523585	571075
High	O43852	CALU	Calumenin OS=Homo sapiens OX=9606 GN=CALU PE=1 SV=2	0	36.543	20	6	24	6	315	37.1	4.64	72.66	6	0.38	-0.21	2.07	0.6	-0.53	0.78	0.744527	0.994624	0.434461	0.992095	0.934085	0.860493	0.223344	0.921025	0.0523362	0.767729	0.438377	0.365159	937463	531932	231005	323445	375137	494820	1.00005e+06	851374	1.61277e+06	694613	345692	734621	429298	224744	355746	612862	647131
High	O43854	EDIL3	EGF-like repeat and discoidin I-like domain-containing protein 3 OS=Homo sapiens OX=9606 GN=EDIL3 PE=1 SV=1	0	147.124	51	23	162	23	480	53.7	7.28	346.46	23	0.61	0.46	0.15	0.4	-1.03	-0.32	0.398789	0.833648	0.999981	0.999073	0.319701	0.95542	0.0616259	0.323085	0.949375	0.960124	0.0569325	0.53602	2.11745e+06	1.45015e+06	3.01833e+06	2.66574e+06	2.56543e+06	4.27213e+06	4.87422e+06	5.23465e+06	5.24505e+06	2.57213e+06	2.94947e+06	2.11613e+06	6.01331e+06	6.85666e+06	3.84458e+06	3.39638e+06	4.83347e+06
High	O43861	ATP9B	Probable phospholipid-transporting ATPase IIB OS=Homo sapiens OX=9606 GN=ATP9B PE=2 SV=4	0.001	4.779	1	1	2	1	1147	129.2	7.61	5.03	1	0.17	-0.43	0.19	1.05	2.33	3.28	0.998292	0.91793	0.995027	0.963618	0.0637976	0.00322153	0.835534	0.454213	0.806412	0.613229	0.00563112	9.53849e-05	80712.4	43236.4	104113	110829	68172.4	15017.9	47317.7	61040.8	67164.6	325246	307737	59740.6	266309	59664.3	53731.9	642458	579939
High	O43865	AHCYL1	S-adenosylhomocysteine hydrolase-like protein 1 OS=Homo sapiens OX=9606 GN=AHCYL1 PE=1 SV=2	0	41.616	21	9	42	9	530	58.9	6.89	76.72	9	0.84	-0.17	-1.65	0.98	-0.08	-0.61	0.230271	0.999644	0.611814	0.933023	0.999718	0.87508	0.0230836	0.997474	0.110179	0.475437	0.934622	0.380271	562465	556107	6.44451e+07	696266	426760	447180	1.28697e+06	777934	1.55347e+06	911011	1.21763e+06	1.32794e+06	1.34908e+06	1.06096e+06	1.52448e+06	885489	716487
High	O43909	EXTL3	Exostosin-like 3 OS=Homo sapiens OX=9606 GN=EXTL3 PE=1 SV=1	0	14.254	8	4	10	4	919	104.7	6.51	9.92	4	1.54	0.77	0.06	0.23	-0.31	-0.81	0.112987	0.897575	0.999981	0.996962	0.999718	0.895147	0.00755796	0.401551	0.979313	0.917929	0.679807	0.411394	244158	114742	4.26773e+06	161856	125081	259025	215053	213076	315113	398972	173868	162004	306535	420041	264290	142036	731819
High	O43921	EFNA2	Ephrin-A2 OS=Homo sapiens OX=9606 GN=EFNA2 PE=1 SV=1	0.005	3.236	7	1	3	1	213	23.9	7.4	0	1	-0.09	0.45	6.13	-0.05	-0.92	-2.09	0.998292	0.97933	3.37729e-05	0.983706	0.694542	0.0763254	0.900758	0.696104	6.16419e-08	0.698055	0.218413	0.0056652	71123.6	114031	41978.6	109420	424233	521761	333483	293652	307985	49905.3	162416	678990	206118	42204	426667	6868.66	95864.3
High	O43929	ORC4	Origin recognition complex subunit 4 OS=Homo sapiens OX=9606 GN=ORC4 PE=1 SV=2	0.002	4.218	3	1	2	1	436	50.3	8	2.44	1	1.1	-1.12	0.26	-1.13	-0.83	3.13	0.596794	0.582606	0.995027	0.645451	0.792826	0.00727746	0.1288	0.139065	0.773745	0.142677	0.294241	0.000270605	82359.8	675297	5633.25	17823.9	72345.3	652209	259728	320368	67970.7	145921	35675.3	257985	10180.3	80569.4	98148	593806	953308
High	O60216	RAD21	Double-strand-break repair protein rad21 homolog OS=Homo sapiens OX=9606 GN=RAD21 PE=1 SV=2	0	64.072	22	13	57	13	631	71.6	4.65	111.05	13	-0.33	-0.44	-0.87	0.84	0.13	-0.67	0.997805	0.97933	0.786532	0.86587	0.999718	0.719762	0.708926	0.696473	0.227935	0.346102	0.906352	0.214215	1.06851e+06	818414	6.12354e+06	826826	1.24404e+06	1.36769e+06	5.84028e+06	4.57215e+06	4.12853e+06	5.01732e+06	3.80366e+06	5.06033e+06	2.09694e+06	3.02678e+06	2.66467e+06	2.15675e+06	1.62855e+06
High	O60231	DHX16	Pre-mRNA-splicing factor ATP-dependent RNA helicase DHX16 OS=Homo sapiens OX=9606 GN=DHX16 PE=1 SV=2	0	5.617	2	2	5	1	1041	119.2	6.8	5.64	2	0.24	2.74	2.2	-0.43	-1.77	2.32	0.956374	0.101067	0.262814	0.904757	0.217278	0.245956	0.571153	0.00547252	0.0198176	0.404619	0.0299192	0.0291795	82400.2	73211.4	92144.7	30801.1	67900.5	62294.8	89508.8	23907	89383.9	73211.9	5988.51	26298.5	14966.5	38710.3	3150.74	74751.2	80211.8
High	O60241	ADGRB2	Adhesion G protein-coupled receptor B2 OS=Homo sapiens OX=9606 GN=ADGRB2 PE=1 SV=2	0	10.805	2	2	4	1	1585	172.5	7.42	5.62	2	0.23	0.16	-1.92	2.19	-1.15	-0.46	0.961223	0.97364	0.757593	0.42614	0.612257	0.95029	0.590521	0.634612	0.209958	0.0533215	0.166645	0.509254	100129	577144	26911.1	11433.8	85507.4	22282.8	78970	78906	73500.4	140958	7977.41	35596.7	98702.8	98841.9	6635.62	71788.9	94650.7
High	O60242	ADGRB3	Adhesion G protein-coupled receptor B3 OS=Homo sapiens OX=9606 GN=ADGRB3 PE=1 SV=2	0	13.781	3	3	6	2	1522	171.4	7.06	2.75	3	-0.26	-0.55	-1.79	0.7	-0.07	-0.05	0.998292	0.835824	0.794876	0.996962	0.999718	0.999937	0.824112	0.325169	0.243435	0.812507	0.932208	0.965228	116561	123679	126102	106852	50571.5	113204	138253	157182	93065.8	191009	131970	77813.6	153078	164897	86541.2	148219	30269
High	O60256	PRPSAP2	Phosphoribosyl pyrophosphate synthase-associated protein 2 OS=Homo sapiens OX=9606 GN=PRPSAP2 PE=1 SV=1	0	44.981	32	8	38	7	369	40.9	7.44	60.71	8	0.13	1.35	-0.52	0.58	0.06	-0.19	0.961223	0.362455	0.979931	0.996962	0.999718	0.986851	0.596678	0.053942	0.585044	0.804443	0.952181	0.733799	866791	298250	375668	947748	2.23507e+06	853837	445392	368179	370639	386065	399765	355861	453852	239702	492528	309779	398668
High	O60264	SMARCA5	SWI/SNF-related matrix-associated actin-dependent regulator of chromatin subfamily A member 5 OS=Homo sapiens OX=9606 GN=SMARCA5 PE=1 SV=1	0	246.104	43	49	338	34	1052	121.8	8.09	665.26	49	-0.41	0.3	0.15	0.13	0.43	0.67	0.945066	0.911546	0.999981	0.999626	0.96245	0.869799	0.531014	0.433475	0.926923	0.989084	0.502951	0.373955	3.4367e+06	4.09196e+06	3.90414e+06	2.90051e+06	4.04546e+06	3.65094e+06	4.97999e+06	4.80669e+06	4.81797e+06	5.54278e+06	6.48476e+06	4.18532e+07	3.42249e+06	2.54731e+06	3.96159e+06	5.44138e+06	6.17726e+06
High	O60271	SPAG9	C-Jun-amino-terminal kinase-interacting protein 4 OS=Homo sapiens OX=9606 GN=SPAG9 PE=1 SV=4	0	15.205	4	4	5	4	1321	146.1	5.15	5.73	4	-0.21	-1.93	-1.83	1.57	-1.31	-0.5	0.998292	0.265288	0.749243	0.843519	0.420172	0.875836	0.888576	0.0293063	0.203354	0.312193	0.0868294	0.381702	259169	218666	279356	105136	120211	68528.1	518534	525467	595117	283953	211611	162710	952434	622229	806498	504010	568606
High	O60282	KIF5C	Kinesin heavy chain isoform 5C OS=Homo sapiens OX=9606 GN=KIF5C PE=1 SV=1	0	134.078	32	25	158	15	957	109.4	6.19	298.19	25	-0.61	-0.46	-0.04	-0.52	-1.15	0.4	0.834721	0.975432	0.999981	0.722827	0.485009	0.993737	0.312561	0.678697	0.922257	0.196076	0.112129	0.774805	1.55447e+06	3.46742e+06	820779	2.92715e+06	4.54413e+06	2.5988e+06	2.16642e+06	2.05464e+06	1.53691e+06	874618	927973	1.0594e+06	820927	907512	708396	1.07995e+06	1.32014e+06
High	O60291	MGRN1	E3 ubiquitin-protein ligase MGRN1 OS=Homo sapiens OX=9606 GN=MGRN1 PE=1 SV=2	0	34.04	15	4	46	3	552	60.7	5.15	87.56	4	1.1	-1.03	1.29	-0.44	-1.74	-1.39	0.379084	0.869605	0.800159	0.843536	0.157871	0.374802	0.0553108	0.362056	0.248825	0.313886	0.018089	0.0590592	254544	292693	125657	149354	134915	167160	1.63343e+06	756023	172854	226974	342903	176155	192222	770559	868207	324003	293121
High	O60306	AQR	RNA helicase aquarius OS=Homo sapiens OX=9606 GN=AQR PE=1 SV=4	0	17.278	3	5	12	4	1485	171.2	6.37	17.5	5	-0.64	-0.53	1.74	-0.25	0.47	-0.19	0.888913	0.955331	0.737032	0.945609	0.952523	0.971985	0.384532	0.571842	0.195028	0.5449	0.472087	0.64197	167730	170662	233392	289925	181118	409032	1.36831e+06	1.41752e+06	1.27368e+06	1.96957e+06	1.89814e+06	1.52919e+06	778012	714612	617959	624906	772400
High	O60313	OPA1	Dynamin-like 120 kDa protein, mitochondrial OS=Homo sapiens OX=9606 GN=OPA1 PE=1 SV=3	0	227.847	53	41	218	41	960	111.6	7.87	481.48	41	-0.16	-0.14	0.23	0.85	-0.12	0.08	0.998292	0.994624	0.999981	0.64313	0.999718	0.999937	0.98367	0.911102	0.873534	0.139368	0.731153	0.96925	2.02334e+06	2.04768e+06	5.45004e+06	4.50191e+06	3.67876e+06	2.53206e+06	3.90162e+06	5.29127e+06	4.81227e+06	3.13529e+06	5.34115e+06	4.43463e+06	3.37445e+06	3.81621e+06	2.96888e+06	4.24914e+06	3.57622e+06
High	O60331	PIP5K1C	Phosphatidylinositol 4-phosphate 5-kinase type-1 gamma OS=Homo sapiens OX=9606 GN=PIP5K1C PE=1 SV=2	0	5.364	3	1	3	1	668	73.2	5.29	6.01	1	0.78	-0.32	-0.33	2.16	-0.05	1.57	0.803428	0.97933	0.995027	0.645486	0.999718	0.744755	0.275388	0.696105	0.793558	0.14491	0.968954	0.235319	77804.8	69044.1	82662.6	4861.49	40646.5	37791.3	40009.5	93472.5	112219	95396.6	90243.8	81383.3	93497.8	18513.4	10961.7	54871.4	3528.03
High	O60341	KDM1A	Lysine-specific histone demethylase 1A OS=Homo sapiens OX=9606 GN=KDM1A PE=1 SV=2	0	29.505	12	6	22	6	852	92.8	6.52	27.64	6	0.63	-1.44	-0.96	0.3	-0.25	-0.94	0.722939	0.591494	0.873393	0.997863	0.999718	0.670955	0.209649	0.141906	0.346219	0.944214	0.681864	0.183285	316463	302238	282823	416988	394304	291719	759282	655828	340279	373760	551778	620566	763772	905793	817574	426204	995762
High	O60346	PHLPP1	PH domain leucine-rich repeat-containing protein phosphatase 1 OS=Homo sapiens OX=9606 GN=PHLPP1 PE=1 SV=3	0	8.385	5	3	11	3	1717	184.6	6.28	2.5	3	-0.06	-0.78	-0.5	0.06	0.31	-1.69	0.998292	0.888803	0.995027	0.984101	0.999718	0.390861	0.98292	0.383928	0.715274	0.716324	0.691404	0.0641262	63261.5	206163	165592	58017	148113	133296	574244	368210	284754	40747.9	522258	457691	443366	503059	111089	44453	168796
High	O60353	FZD6	Frizzled-6 OS=Homo sapiens OX=9606 GN=FZD6 PE=1 SV=2	0	16.556	5	2	24	2	706	79.2	7.96	50.12	2	0.85	-0.81	0.06	-0.44	0.64	1.2	0.769943	0.869786	0.999981	0.904757	0.862243	0.56597	0.24602	0.36402	0.95997	0.404111	0.357014	0.12901	105588	88749.4	77402.8	176981	136976	100155	956658	1.43954e+06	406398	696033	1.88314e+06	1.48851e+06	2.13176e+06	1.23568e+06	1.33501e+06	2.80438e+06	3.44419e+06
High	O60427	FADS1	Acyl-CoA (8-3)-desaturase OS=Homo sapiens OX=9606 GN=FADS1 PE=1 SV=3	0	30.012	17	7	42	5	444	51.9	8.87	72.73	7	0.66	0.31	-0.08	-0.21	1	1.15	0.491645	0.91793	0.999981	0.920953	0.528301	0.705388	0.0904401	0.453622	0.892465	0.438089	0.130146	0.20209	585857	369953	155512	1.59098e+06	313966	164342	714578	970001	866718	2.09329e+06	1.73497e+06	1.53965e+06	679960	622010	862716	1.50873e+06	1.63616e+06
High	O60437	PPL	Periplakin OS=Homo sapiens OX=9606 GN=PPL PE=1 SV=4	0	31.783	6	7	23	7	1756	204.6	5.6	27.03	7	0.62	-0.13	-1.38	0.07	-0.27	1.79	0.710672	0.994624	0.883508	0.989904	0.999718	0.293881	0.199778	0.961147	0.35799	0.750458	0.733091	0.0396928	127162	155298	188751	193035	167315	234665	159664	103331	680060	132684	84504	815918	178616	102982	428353	393459	615654
High	O60449	LY75	Lymphocyte antigen 75 OS=Homo sapiens OX=9606 GN=LY75 PE=1 SV=3	0	26.693	4	5	14	5	1722	198.2	6.67	19.02	5	1.92	0.86	1.12	0.48	-0.57	-0.57	0.0242483	0.391099	0.910813	0.999073	0.950357	0.970298	0.000885155	0.0626817	0.389948	0.980028	0.466795	0.606025	220912	314674	306989	300479	431127	148805	451064	226678	506223	270041	507813	303598	261268	263493	280731	177860	104930
High	O60462	NRP2	Neuropilin-2 OS=Homo sapiens OX=9606 GN=NRP2 PE=1 SV=3	0	49.661	15	12	97	12	931	104.8	5.17	134.04	12	0.26	-0.09	0.14	0.53	-3.25	-1.19	0.920706	0.994624	0.999981	0.985521	1.69587e-07	0.358336	0.454782	0.897651	0.979451	0.72765	1.34129e-09	0.0550839	1.24937e+06	2.64226e+06	537807	1.97012e+06	1.47243e+06	3.06814e+06	1.78018e+07	1.99724e+07	1.19765e+07	1.7937e+06	1.86816e+06	3.23113e+06	1.63009e+07	1.31868e+07	1.51569e+07	6.63213e+06	7.34722e+06
High	O60488	ACSL4	Long-chain-fatty-acid--CoA ligase 4 OS=Homo sapiens OX=9606 GN=ACSL4 PE=1 SV=2	0	40.582	12	6	76	3	711	79.1	8.38	170.3	6	0.38	-0.11	-0.46	-0.32	-0.94	1.96	0.961223	0.994624	0.995027	0.940942	0.734805	0.189903	0.606364	0.926231	0.755644	0.52179	0.243197	0.0205655	170243	34080.2	69261.2	178608	816765	80942.5	637251	180051	61950.4	93679.3	8496.84	125708	842955	136110	78972.3	530239	99961.1
High	O60493	SNX3	Sorting nexin-3 OS=Homo sapiens OX=9606 GN=SNX3 PE=1 SV=3	0	38.737	65	10	51	10	162	18.8	8.66	78.49	10	0.04	-0.06	0.6	0.92	0.6	0.05	0.998292	0.994624	0.988188	0.646298	0.891331	0.999937	0.731349	0.865099	0.616651	0.14601	0.386466	0.95203	1.23115e+06	480929	403603	2.7013e+06	2.32201e+06	1.55637e+06	1.60522e+06	1.49716e+06	1.28744e+06	3.62537e+06	2.27032e+06	1.995e+06	1.40983e+06	1.79366e+06	1.01654e+06	1.46192e+06	577411
High	O60502	OGA	Protein O-GlcNAcase OS=Homo sapiens OX=9606 GN=OGA PE=1 SV=2	0	91.761	24	19	119	19	916	102.8	4.91	199.25	19	-0.27	-0.29	0.33	0.7	0.19	-0.81	0.998292	0.9944	0.995027	0.783744	0.999718	0.617854	0.776383	0.846806	0.813813	0.242514	0.823762	0.155058	1.4575e+06	1.10215e+06	960975	3.56353e+06	2.6801e+06	2.00688e+06	3.6954e+06	5.12628e+06	4.05178e+06	3.02738e+06	5.78604e+06	4.61e+06	5.54663e+06	5.73501e+06	5.38958e+06	3.44103e+06	2.86994e+06
High	O60504	SORBS3	Vinexin OS=Homo sapiens OX=9606 GN=SORBS3 PE=1 SV=2	0	8.135	7	2	6	2	671	75.3	9.45	3.26	2	1.35	2.14	-0.51	-0.47	0.81	-0.46	0.240675	0.289088	0.995027	0.929909	0.785811	0.940157	0.0252341	0.0364405	0.746346	0.460065	0.284659	0.479052	134639	34774.6	65691.3	1.81075e+06	1.31187e+06	2.14982e+06	50880.4	192436	214749	259499	341848	337676	336628	500299	833283	237008	2.49698e+06
High	O60506	SYNCRIP	Heterogeneous nuclear ribonucleoprotein Q OS=Homo sapiens OX=9606 GN=SYNCRIP PE=1 SV=2	0	167.2	37	23	242	17	623	69.6	8.59	515.11	23	-0.17	0.13	1.15	1.11	0.41	-1.19	0.998292	0.974512	0.75611	0.739605	0.961883	0.304244	0.965973	0.639322	0.208956	0.209087	0.500498	0.0421433	2.95738e+06	1.49997e+06	734167	660641	1.97242e+06	732768	6.08928e+06	6.69638e+06	9.45201e+06	8.8889e+06	9.34743e+06	7.88671e+06	6.05988e+06	5.95068e+06	7.62511e+06	2.21733e+06	2.68644e+06
High	O60507	TPST1	Protein-tyrosine sulfotransferase 1 OS=Homo sapiens OX=9606 GN=TPST1 PE=1 SV=1	0.001	5.058	6	2	3	2	370	42.2	9.09	1.68	2	-0.23	-1.39	-0.21	1.9	-0.89	0.52	0.998292	0.431212	0.999981	0.744212	0.714343	0.940442	0.809987	0.0759059	0.913881	0.212613	0.23063	0.480043	55487.4	140577	84249.2	112383	85407.4	185462	359771	400949	330815	193685	242235	101992	58856.6	226632	139876	373911	201038
High	O60513	B4GALT4	Beta-1,4-galactosyltransferase 4 OS=Homo sapiens OX=9606 GN=B4GALT4 PE=1 SV=1	0	6.046	6	1	2	1	344	40	9.07	6.19	1	0.1	-1.63	-0.12	1.56	0.58	0.53	0.998292	0.48826	0.999981	0.784745	0.862243	0.878469	0.865133	0.0975331	0.967321	0.247801	0.35533	0.388991	48143.9	113650	85739.3	56341.4	4725.25	80293.4	51118.6	75634.8	95922.5	112757	148774	36957.5	68975.1	43082.1	72700	7565.51	99308.4
High	O60524	NEMF	Nuclear export mediator factor NEMF OS=Homo sapiens OX=9606 GN=NEMF PE=1 SV=4	0.009	2.665	1	1	4	1	1076	122.9	6.35	2.18	1	-0.54	0.41	4.09	4.13	0.16	-0.87	0.93802	0.958557	0.0638591	0.00320893	0.999718	0.763632	0.4731	0.595985	0.00177422	5.14105e-05	0.790962	0.250724	107611	63753.5	93996	92744.9	10815.4	55257.9	7001.3	342037	50317.2	108620	34714.3	56123.5	59789	169072	244513	28197.3	92421
High	O60547	GMDS	GDP-mannose 4,6 dehydratase OS=Homo sapiens OX=9606 GN=GMDS PE=1 SV=1	0	6.209	6	2	3	2	372	41.9	7.31	3.98	2	-3.43	-0.23	0.42	0.55	0.61	-0.59	0.00204757	0.974512	0.986743	0.999073	0.961883	0.874993	3.52958e-05	0.643231	0.611142	0.974437	0.499955	0.37814	47879.8	77424.7	66869.6	110649	54473	49711	92498.3	38517.9	30766.3	99810.3	58827.6	45966.6	114671	5157.53	109156	41963.2	72355.1
High	O60563	CCNT1	Cyclin-T1 OS=Homo sapiens OX=9606 GN=CCNT1 PE=1 SV=1	0.001	4.954	5	2	5	2	726	80.6	8.78	0	2	0.43	-0.63	-0.37	0.55	-0.36	-0.3	0.9455	0.954192	0.995027	0.996962	0.999718	0.969838	0.545834	0.568074	0.800214	0.934959	0.661481	0.589652	370685	172074	32498.7	2.31149e+06	664711	1.20922e+06	926218	116728	166449	142512	129900	115791	1.78241e+06	109956	1.19256e+06	1.14649e+06	122292
High	O60568	PLOD3	Multifunctional procollagen lysine hydroxylase and glycosyltransferase LH3 OS=Homo sapiens OX=9606 GN=PLOD3 PE=1 SV=1	0	96.064	41	22	131	22	738	84.7	6.05	186.37	22	0.64	0.31	-0.09	0.84	-0.48	0.81	0.410813	0.933714	0.995027	0.706434	0.839517	0.793174	0.0654002	0.482543	0.821544	0.181945	0.334377	0.274579	3.48975e+06	2.40516e+06	6.62508e+06	2.77289e+06	2.9407e+06	2.1932e+06	7.56706e+06	6.3076e+06	4.46016e+06	4.50757e+06	5.30748e+06	4.33283e+06	3.618e+06	2.60388e+06	2.7218e+06	4.76247e+06	3.95567e+06
High	O60573	EIF4E2	Eukaryotic translation initiation factor 4E type 2 OS=Homo sapiens OX=9606 GN=EIF4E2 PE=1 SV=1	0	5.563	4	1	2	1	245	28.3	8.88	2.49	1	0.22	-0.13	-0.4	-0.97	0.42	0.01	0.998292	0.994624	0.995027	0.673918	0.961883	0.999937	0.744712	0.900609	0.702849	0.164243	0.497747	0.949428	60375	96024.1	16915	7428.24	89684.6	61052.5	62282.1	75169.2	88988	46069	100387	107691	47647.5	87168.8	97299.2	87830.4	16940.8
High	O60610	DIAPH1	Protein diaphanous homolog 1 OS=Homo sapiens OX=9606 GN=DIAPH1 PE=1 SV=2	0	63.759	14	15	41	15	1272	141.3	5.41	79.26	15	-0.22	-0.72	-0.15	0.39	0.3	-1.36	0.998292	0.893974	0.999498	0.999073	0.999718	0.408257	0.860413	0.390912	0.844314	0.981928	0.661726	0.0685717	717053	646646	529060	690854	840079	1.20766e+06	2.64581e+06	2.03709e+06	1.5304e+06	2.45942e+06	2.51506e+06	2.69005e+06	1.66187e+06	1.6185e+06	821219	783239	632648
High	O60641	SNAP91	Clathrin coat assembly protein AP180 OS=Homo sapiens OX=9606 GN=SNAP91 PE=1 SV=2	0	14.464	4	3	4	1	907	92.4	4.86	7.35	3	-0.67	0.04	-2.1	0.24	3.63	0.37	0.894198	0.994624	0.326734	0.996962	0.0163698	0.992639	0.401221	0.963553	0.0298175	0.869997	0.00102913	0.760151	74840.7	23327.7	2.76672e+07	45317.8	3233.33	19351.1	68129.2	2787.77	5933	70064	73417.8	106018	38389.7	46837.1	30848.7	49577.8	76353
High	O60645	EXOC3	Exocyst complex component 3 OS=Homo sapiens OX=9606 GN=EXOC3 PE=1 SV=3	0	22.31	10	5	9	5	745	85.5	6.29	7.19	5	-1.01	-1.55	-0.74	1.78	-0.27	1.47	0.690273	0.612873	0.989612	0.744212	0.999718	0.438885	0.176943	0.153355	0.623453	0.212366	0.681837	0.0779687	110445	61700.4	141603	175471	158663	275632	279201	260958	70262.8	216016	328820	192916	158806	387678	109892	497428	122999
High	O60664	PLIN3	Perilipin-3 OS=Homo sapiens OX=9606 GN=PLIN3 PE=1 SV=3	0	65.874	44	12	35	12	434	47	5.44	94.03	12	0.42	-0.08	-0.69	-0.49	1.24	0.04	0.754754	0.994624	0.956737	0.865262	0.560615	0.999937	0.233871	0.941627	0.494071	0.344791	0.143446	0.88455	498324	535302	548090	477655	425326	735282	350955	481003	564112	839691	1.13812e+06	1.34025e+06	886011	589525	1.10771e+06	930464	912883
High	O60669	SLC16A7	Monocarboxylate transporter 2 OS=Homo sapiens OX=9606 GN=SLC16A7 PE=1 SV=2	0.001	4.382	3	1	8	1	478	52.2	9.31	4.21	1	0.19	-0.56	0.56	-0.04	-1.59	5.73	0.970896	0.974512	0.954844	0.992095	0.625665	9.17537e-09	0.621405	0.646307	0.479894	0.778459	0.173696	2.2329e-11	37892.4	19153.9	37075.1	105933	31639	72923.7	53526.8	65102.1	49181.9	41926.5	17737.1	12711.1	109574	11810.7	9729.22	645444	625940
High	O60678	PRMT3	Protein arginine N-methyltransferase 3 OS=Homo sapiens OX=9606 GN=PRMT3 PE=1 SV=4	0	6.401	5	2	9	2	531	59.9	5.35	10	2	-0.75	-0.28	-0.21	0.23	0.35	-0.03	0.879562	0.993515	0.999981	0.996962	0.999718	0.999937	0.373366	0.817292	0.867177	0.85366	0.626973	0.989734	1.03068e+06	103213	159351	91255.7	95305.9	214539	66471	91042	178600	115998	651234	85686.7	106023	1.19431e+06	151239	513510	42691.9
High	O60684	KPNA6	Importin subunit alpha-7 OS=Homo sapiens OX=9606 GN=KPNA6 PE=1 SV=1	0	87.105	36	14	115	10	536	60	4.98	253.41	14	0.18	-0.37	-0.2	0.38	-0.11	-0.04	0.940782	0.98124	0.995027	0.996962	0.999718	0.998746	0.49451	0.756502	0.688595	0.894042	0.798447	0.827853	359415	486646	388965	428159	1.09142e+06	529405	3.81404e+06	4.37118e+06	4.25418e+06	4.07999e+06	3.95023e+06	3.80798e+06	993838	1.78051e+06	2.47191e+06	1.72907e+06	740486
High	O60701	UGDH	UDP-glucose 6-dehydrogenase OS=Homo sapiens OX=9606 GN=UGDH PE=1 SV=1	0	137.787	61	25	214	25	494	55	7.12	510.65	25	-0.25	0.44	0.64	0.37	-0.08	0.64	0.998292	0.821006	0.956737	0.965783	0.999718	0.812234	0.811632	0.303361	0.49486	0.624433	0.83264	0.300285	1.32558e+06	2.98543e+06	2.98926e+06	1.08068e+06	5.68325e+06	1.1041e+06	7.65817e+06	8.68649e+06	7.40363e+06	7.26627e+06	8.15003e+06	6.87082e+06	8.11776e+06	7.55415e+06	8.86297e+06	1.26805e+07	1.44265e+07
High	O60716	CTNND1	Catenin delta-1 OS=Homo sapiens OX=9606 GN=CTNND1 PE=1 SV=1	0	242.16	48	40	291	40	968	108.1	6.23	618.84	40	-0.28	-0.34	0.04	0.47	-0.46	-0.12	0.998292	0.965724	0.999981	0.936263	0.851472	0.996736	0.740397	0.620778	0.967478	0.48585	0.345528	0.797698	1.68507e+06	1.19403e+07	2.30853e+06	4.54657e+06	6.03525e+06	6.81342e+06	9.5751e+06	6.609e+06	9.86853e+06	6.94133e+06	6.14858e+06	1.00377e+07	6.75972e+06	1.55533e+07	6.45093e+06	4.28665e+06	6.20981e+06
High	O60749	SNX2	Sorting nexin-2 OS=Homo sapiens OX=9606 GN=SNX2 PE=1 SV=2	0	96.652	43	20	125	19	519	58.4	5.12	260.39	20	-0.36	-0.6	-0.37	1.04	0.22	0.43	0.961223	0.869786	0.974933	0.454664	0.999718	0.969906	0.598307	0.364248	0.550448	0.0610454	0.768512	0.594021	1.55762e+06	4.24935e+06	727380	2.7145e+06	2.19749e+06	2.52179e+06	3.17585e+06	2.84747e+06	5.41437e+06	2.74471e+06	3.69562e+06	4.34866e+06	4.67563e+06	3.87282e+06	9.09376e+06	7.32661e+06	6.30221e+06
High	O60762	DPM1	Dolichol-phosphate mannosyltransferase subunit 1 OS=Homo sapiens OX=9606 GN=DPM1 PE=1 SV=1	0	22.297	24	5	31	5	260	29.6	9.57	59.96	5	-0.36	0.54	2.34	-0.66	1.42	0.6	0.980375	0.948522	0.402387	0.707591	0.239882	0.952953	0.657007	0.539466	0.0435763	0.183731	0.0348318	0.520413	330688	229718	374013	324001	210554	137578	706293	1.13774e+06	550786	1.98134e+06	1.61486e+06	1.89241e+06	496639	179959	614168	839528	753066
High	O60763	USO1	General vesicular transport factor p115 OS=Homo sapiens OX=9606 GN=USO1 PE=1 SV=2	0	194.511	40	30	217	30	962	107.8	4.91	510.81	30	-0.06	0.81	1.38	1.21	0.52	0.04	0.998292	0.386691	0.632111	0.286351	0.910541	0.999525	0.822591	0.0614817	0.11901	0.0261517	0.406244	0.864857	1.70759e+06	4.48799e+06	3.8976e+06	3.07485e+06	2.11688e+06	2.05864e+06	4.00814e+06	4.59143e+06	4.22525e+06	3.97587e+06	7.91798e+06	6.07916e+06	2.57721e+06	2.29599e+06	3.83651e+06	2.10151e+06	2.72222e+06
High	O60783	MRPS14	28S ribosomal protein S14, mitochondrial OS=Homo sapiens OX=9606 GN=MRPS14 PE=1 SV=1	0	6.499	12	1	2	1	128	15.1	11.41	4.52	1	0.75	-1.33	-0.05	-0.1	0.6	0.93	0.754754	0.638692	0.999981	0.959159	0.934743	0.796388	0.235335	0.16567	0.996972	0.599086	0.440105	0.27852	78323.7	3280.4	44065.5	28637.7	19685.3	18327.1	49404.8	43247.4	5951.45	65370	67782.5	28637.4	38599.4	99769	35879.2	73510.7	104211
High	O60784	TOM1	Target of Myb protein 1 OS=Homo sapiens OX=9606 GN=TOM1 PE=1 SV=2	0	6.229	3	1	5	1	492	53.8	4.7	7.19	1	0.23	-0.77	2.56	-0.6	-0.46	-0.2	0.998292	0.715102	0.109188	0.919953	0.999718	0.996736	0.790794	0.207399	0.00347647	0.433695	0.666755	0.7915	10190.7	69279.4	58462.7	1.23395e+06	99409.8	24706.3	9974.21	51397.2	36297.6	26384	349452	20245	91229.3	95872.8	733020	88739.8	46867
High	O60826	CCDC22	Coiled-coil domain-containing protein 22 OS=Homo sapiens OX=9606 GN=CCDC22 PE=1 SV=1	0	6.686	6	2	2	2	627	70.7	6.74	1.88	2	0.64	-0.47	-0.85	-1.53	0.2	-0.99	0.863357	0.975156	0.972016	0.574647	0.999718	0.801017	0.350956	0.668464	0.544293	0.105105	0.701744	0.289423	96157.1	104433	98715.3	102411	78457	51536.8	74423.9	67500.9	28757	45134.9	77473.5	114591	63432.8	74301.5	2122.34	95444.2	31941.3
High	O60831	PRAF2	PRA1 family protein 2 OS=Homo sapiens OX=9606 GN=PRAF2 PE=1 SV=1	0	16.854	22	3	23	3	178	19.2	9.19	44.22	3	2.31	-0.67	1.19	1.79	-0.21	0.28	0.000187936	0.913453	0.79416	0.705338	0.999718	0.999937	2.02e-06	0.439882	0.2425	0.181075	0.822587	0.884766	74308.3	87755.3	246526	957021	657570	167292	1.7017e+06	2.00976e+06	1.23841e+06	1.26905e+06	1.47621e+06	2.04116e+06	554651	1.0125e+06	734664	1.10255e+06	678627
High	O60841	EIF5B	Eukaryotic translation initiation factor 5B OS=Homo sapiens OX=9606 GN=EIF5B PE=1 SV=4	0	83.264	15	14	90	14	1220	138.7	5.49	269.5	14	0.16	-0.3	0.2	0.44	-0.13	0.42	0.920706	0.97933	0.999981	0.983706	0.999718	0.969906	0.451231	0.698959	0.946987	0.688029	0.722058	0.593104	1.52313e+06	4.53933e+07	711997	3.63948e+06	5.28592e+06	2.6466e+06	3.46656e+06	4.27425e+06	3.32502e+06	3.61201e+06	3.16643e+06	2.89353e+06	4.93732e+06	3.38808e+06	3.20019e+06	4.52109e+06	4.7397e+06
High	O60861	GAS7	Growth arrest-specific protein 7 OS=Homo sapiens OX=9606 GN=GAS7 PE=1 SV=3	0	12.107	13	4	6	4	476	54.3	7.34	2.07	4	-0.69	0.52	-0.37	2.12	0.21	-0.03	0.900597	0.948522	0.995027	0.48098	0.999718	0.999937	0.41648	0.525479	0.817139	0.0680888	0.83638	0.944919	234557	143497	246597	133089	236641	171815	135553	100980	139560	133556	156260	234692	257361	210901	161373	189483	229983
High	O60884	DNAJA2	DnaJ homolog subfamily A member 2 OS=Homo sapiens OX=9606 GN=DNAJA2 PE=1 SV=1	0	60.307	32	11	87	11	412	45.7	6.48	194.71	11	-0.85	0.57	-0.06	0	1.16	-0.67	0.591668	0.706948	0.995027	0.993912	0.272594	0.807712	0.125938	0.203467	0.808938	0.789898	0.0421799	0.295426	4.87541e+06	2.84574e+06	382447	4.7077e+06	4.3164e+06	4.7189e+06	2.28432e+06	2.07233e+06	1.99184e+06	2.4866e+06	6.00437e+06	4.62256e+06	1.14596e+07	8.51868e+06	6.92275e+06	5.35432e+06	5.26827e+06
High	O60888	CUTA	Protein CutA OS=Homo sapiens OX=9606 GN=CUTA PE=1 SV=2	0.003	3.785	15	1	3	1	179	19.1	5.5	2.35	1	1.54	0.75	1.84	-2.19	-0.3	1.01	0.265362	0.796654	0.642897	0.311521	0.999718	0.916842	0.0300288	0.275945	0.126989	0.0313353	0.69162	0.440391	50085.4	70550.1	73369.8	7098.88	77020.3	32551.9	106080	113853	103441	96125.6	47610.8	86415	24553.4	17747.9	46593.7	70122.2	41372.8
High	O60934	NBN	Nibrin OS=Homo sapiens OX=9606 GN=NBN PE=1 SV=1	0	9.181	3	2	10	2	754	84.9	6.9	11.67	2	-0.39	0.04	0.85	1.38	0.64	-2.5	0.987056	0.994624	0.852776	0.923391	0.790068	0.0527314	0.673903	0.951763	0.322364	0.450484	0.292015	0.00318677	10525.1	15488.1	111419	36101	11587.3	44556.5	538803	47556	61673.2	14985.9	565105	96253.9	584780	136975	506674	89461.2	94802.1
High	O60942	RNGTT	mRNA-capping enzyme OS=Homo sapiens OX=9606 GN=RNGTT PE=1 SV=1	0	13.536	9	4	12	4	597	68.5	8.13	13.99	4	0.11	-2.34	-0.91	1.61	-0.07	0.51	0.998292	0.110323	0.977207	0.814832	0.999718	0.969926	0.736676	0.00651065	0.569982	0.282913	0.857702	0.60087	106369	120245	134922	106173	173760	46647	463002	625172	617151	180786	588496	848241	502241	460515	536607	732422	651796
High	O75027	ABCB7	ATP-binding cassette sub-family B member 7, mitochondrial OS=Homo sapiens OX=9606 GN=ABCB7 PE=1 SV=2	0	10.091	4	3	6	3	752	82.6	9.33	6.83	3	-1.4	0.41	-0.58	0.84	0.52	2.13	0.199495	0.960908	0.995027	0.983706	0.98552	0.157376	0.0183879	0.602224	0.716761	0.688674	0.56114	0.014762	180993	219128	113154	191210	128309	188032	536871	145364	557673	472786	888196	771764	46278.1	142345	171957	684803	621766
High	O75044	SRGAP2	SLIT-ROBO Rho GTPase-activating protein 2 OS=Homo sapiens OX=9606 GN=SRGAP2 PE=1 SV=3	0	43.161	18	14	26	13	1071	120.8	6.7	25	14	-0.16	0.36	-0.16	0.68	0.29	0.01	0.998292	0.941228	0.999981	0.981076	0.999718	0.999525	0.939272	0.510336	0.894517	0.667345	0.771531	0.863817	749830	545544	655260	2.87161e+06	703251	2.69148e+06	844224	848834	888976	974643	1.03963e+06	1.22296e+06	899597	736219	693482	469713	740938
High	O75051	PLXNA2	Plexin-A2 OS=Homo sapiens OX=9606 GN=PLXNA2 PE=1 SV=4	0	58.906	9	13	91	4	1894	211	6.48	137.71	13	0.01	0.87	0.19	1.87	0.79	-0.1	0.998292	0.814736	0.999981	0.610956	0.828522	0.999937	0.887631	0.297079	0.94129	0.120184	0.323409	0.99368	215905	236577	214305	308585	114997	225950	177872	266121	403567	521685	460440	279361	299152	223317	163208	345425	208211
High	O75054	IGSF3	Immunoglobulin superfamily member 3 OS=Homo sapiens OX=9606 GN=IGSF3 PE=2 SV=3	0	136.053	32	27	170	27	1194	135.1	6.07	343.89	27	0.74	0.09	0.55	0.76	-2.57	-1.04	0.40404	0.98124	0.986424	0.722827	5.24662e-05	0.493183	0.0633386	0.75986	0.59836	0.195445	9.57607e-07	0.0928157	1.34246e+07	1.62554e+07	2.85806e+06	1.66353e+06	1.38871e+06	1.17925e+06	1.98281e+07	1.93969e+07	1.41944e+07	2.59802e+06	3.25551e+06	3.51766e+06	2.50313e+07	2.09204e+07	2.42839e+07	1.25954e+07	7.3122e+06
High	O75056	SDC3	Syndecan-3 OS=Homo sapiens OX=9606 GN=SDC3 PE=1 SV=2	0	10.983	10	2	15	2	442	45.5	4.69	35.78	2	1.4	-1.29	1.6	-1.19	1.3	-2.06	0.179153	0.691331	0.566681	0.225956	0.362091	0.133722	0.0156228	0.193211	0.0913003	0.018144	0.0683422	0.0118462	142765	131937	183769	127640	137618	887496	694387	743492	126135	1.71241e+06	865733	1.97472e+06	102367	632757	879654	1.04236e+06	94087.6
High	O75071	EFCAB14	EF-hand calcium-binding domain-containing protein 14 OS=Homo sapiens OX=9606 GN=EFCAB14 PE=1 SV=1	0.004	3.571	3	1	1	1	495	55	6.32	2.25	1	0.42	-1.04	1.96	4.01	-1.14	0.02	0.944222	0.580918	0.727199	0.0723103	0.612788	0.999937	0.524429	0.138544	0.183901	0.00349014	0.167147	0.954199	23003.8	4500.22	83676.3	1963.11	75275.9	46914	81276.6	53475.3	99139.5	18282.8	72218.2	36798	92607.6	56424.2	34915.2	105228	57253.2
High	O75074	LRP3	Low-density lipoprotein receptor-related protein 3 OS=Homo sapiens OX=9606 GN=LRP3 PE=2 SV=2	0	10.558	8	3	4	3	770	82.8	6.21	4.37	3	-0.47	1.25	-1.23	0.13	-1.33	0.76	0.967199	0.480797	0.727389	0.993652	0.477521	0.829959	0.616859	0.0942976	0.184392	0.787667	0.10972	0.320309	91091.1	48087.2	54822	50995.9	50177.5	91083	192965	286819	260730	58006.2	103486	178833	97034	1.02986e+06	104817	807659	177337
High	O75077	ADAM23	Disintegrin and metalloproteinase domain-containing protein 23 OS=Homo sapiens OX=9606 GN=ADAM23 PE=1 SV=1	0	11.168	2	1	20	1	832	91.9	7.64	71.17	1	-0.41	-1.55	-1.02	0	-0.31	0.42	0.990536	0.255987	0.839098	0.984101	0.999718	0.984323	0.677433	0.0276506	0.304941	0.715994	0.633625	0.686218	341383	37298.4	93846.2	37647.9	1.29323e+06	1.4252e+06	1.06184e+06	923730	435332	774841	747083	36648.1	1.70298e+06	1.09392e+06	1.06944e+06	1.3995e+06	1.53229e+06
High	O75083	WDR1	WD repeat-containing protein 1 OS=Homo sapiens OX=9606 GN=WDR1 PE=1 SV=4	0	423.082	78	42	850	42	606	66.2	6.65	2281.69	42	-0.49	0.45	0.09	-0.37	-0.43	-0.16	0.893856	0.843077	0.999981	0.843519	0.876653	0.997075	0.399888	0.333634	0.986277	0.311058	0.372102	0.798567	2.21197e+07	5.15708e+07	1.82061e+07	2.7135e+07	2.44075e+07	3.22006e+07	6.63797e+07	6.42107e+07	5.76644e+07	5.15625e+07	4.77562e+07	3.59465e+07	6.91158e+07	5.73059e+07	6.2281e+07	5.57994e+07	5.55711e+07
High	O75084	FZD7	Frizzled-7 OS=Homo sapiens OX=9606 GN=FZD7 PE=1 SV=2	0	29.078	14	8	56	6	574	63.6	7.81	85.89	8	-0.49	-0.27	1.18	-0.52	0.8	0.59	0.920903	0.994624	0.790552	0.653685	0.696125	0.934144	0.456879	0.887807	0.234991	0.150463	0.219892	0.471334	346877	410836	2.4734e+06	5.49064e+06	2.94841e+06	2.63363e+06	2.26195e+06	2.49374e+06	274971	3.94536e+06	7.31157e+06	433017	2.78897e+06	3.53505e+06	2.13909e+06	4.20749e+06	4.87449e+06
High	O75093	SLIT1	Slit homolog 1 protein OS=Homo sapiens OX=9606 GN=SLIT1 PE=1 SV=4	0	52.935	11	11	23	11	1534	167.8	6.57	51.47	11	0.01	0.42	-0.02	0.96	0.05	0.22	0.998292	0.926736	0.999981	0.878432	0.999718	0.999937	0.82175	0.471812	0.990325	0.36464	0.943385	0.951756	2.57868e+06	2.32047e+06	627612	4.3193e+06	3.79722e+06	4.14382e+06	2.22568e+06	1.92615e+06	2.06777e+06	2.40114e+06	2.14717e+06	2.02086e+06	2.10411e+06	2.16059e+06	2.06782e+06	2.45375e+06	2.60966e+06
High	O75096	LRP4	Low-density lipoprotein receptor-related protein 4 OS=Homo sapiens OX=9606 GN=LRP4 PE=1 SV=4	0	276.377	34	49	230	49	1905	211.9	5.27	493.69	49	0.59	-0.05	-0.09	0.1	-0.72	-2.08	0.566527	0.994624	0.995027	0.999073	0.594462	0.0180724	0.11581	0.960076	0.773264	0.962501	0.157753	0.00082464	4.07267e+06	3.04651e+06	7.76401e+06	1.20965e+08	1.10194e+08	8.4038e+07	1.02302e+07	1.0194e+07	1.14603e+07	6.21772e+06	6.66891e+06	5.31175e+06	8.46614e+07	7.76916e+07	9.00014e+07	2.0467e+07	1.65667e+07
High	O75110	ATP9A	Probable phospholipid-transporting ATPase IIA OS=Homo sapiens OX=9606 GN=ATP9A PE=1 SV=3	0	16.094	5	5	10	5	1047	118.5	7.77	15.53	5	-0.3	-0.34	-2	2.54	0.44	1.19	0.998292	0.99417	0.637285	0.205939	0.977883	0.668343	0.763656	0.829864	0.123336	0.0156198	0.536041	0.1823	494854	120533	241575	1.84696e+06	1.54014e+06	661586	1.48682e+06	995869	923846	293401	1.41625e+06	1.35254e+06	657731	1.19708e+06	199938	1.14274e+06	1.50441e+06
High	O75116	ROCK2	Rho-associated protein kinase 2 OS=Homo sapiens OX=9606 GN=ROCK2 PE=1 SV=4	0	97.622	18	23	112	20	1388	160.8	6.02	171.14	23	-0.16	0.41	-0.06	-0.05	-0.06	0.82	0.998292	0.826653	0.995924	0.950945	0.999718	0.860493	0.966619	0.310477	0.832933	0.567059	0.984332	0.365243	1.29877e+06	3.89233e+06	562257	838424	815272	950535	1.52096e+06	1.6325e+06	1.63388e+06	964065	1.70233e+06	1.56518e+06	780698	861290	972954	1.28545e+06	1.67051e+06
High	O75122	CLASP2	CLIP-associating protein 2 OS=Homo sapiens OX=9606 GN=CLASP2 PE=1 SV=3	0	90.248	20	19	72	17	1294	141	8.4	115.06	19	-0.4	-0.68	-0.41	0.28	-0.16	0.15	0.954656	0.905227	0.995027	0.999073	0.999718	0.999937	0.565546	0.426172	0.655003	0.985282	0.754105	0.943979	894054	1.28099e+07	608910	773547	2.21155e+06	2.79779e+06	2.93242e+06	2.34671e+06	2.62488e+06	1.87931e+06	2.54951e+06	2.3475e+06	2.39901e+06	1.37109e+06	1.32268e+06	1.52287e+06	2.59648e+06
High	O75128	COBL	Protein cordon-bleu OS=Homo sapiens OX=9606 GN=COBL PE=1 SV=2	0.001	5.041	1	1	5	1	1261	135.5	7.75	2.05	1	-0.59	2.05	-0.69	-0.34	1.75	0.4	0.944222	0.0695575	0.976523	0.931307	0.158828	0.942627	0.508458	0.00300461	0.559332	0.467826	0.0182632	0.484772	1851.77	33462.1	10078.9	2.20303e+06	69030.4	91065.3	29118.6	109386	23940.4	90818.5	98126.7	101633	76255.2	89764.9	63078.7	100907	107614
High	O75131	CPNE3	Copine-3 OS=Homo sapiens OX=9606 GN=CPNE3 PE=1 SV=1	0	66.66	29	12	78	11	537	60.1	5.85	164.51	12	-0.01	-0.06	1.36	-0.01	0.41	0.5	0.998292	0.994624	0.690288	0.978296	0.979242	0.976284	0.753568	0.875132	0.156368	0.657753	0.53758	0.659105	784429	1.07283e+06	568065	656101	1.21807e+06	988852	3.0027e+06	3.81403e+06	3.24723e+06	2.80749e+06	4.35352e+06	4.31294e+06	877122	2.46291e+06	626327	1.23856e+06	1.22325e+06
High	O75146	HIP1R	Huntingtin-interacting protein 1-related protein OS=Homo sapiens OX=9606 GN=HIP1R PE=1 SV=2	0	89.412	24	18	98	16	1068	119.3	6.67	187.03	18	0.52	-0.04	-1.59	-0.36	0.23	0.15	0.694132	0.994624	0.408032	0.811705	0.999718	0.999937	0.180888	0.872201	0.046244	0.275468	0.755604	0.939704	2.17298e+06	2.55633e+06	768891	2.44469e+06	1.07314e+06	4.0466e+06	4.36798e+06	5.46356e+06	5.87741e+06	5.73951e+06	6.41807e+06	7.19688e+06	4.11956e+06	2.65878e+06	5.22802e+06	4.57411e+06	4.81562e+06
High	O75147	OBSL1	Obscurin-like protein 1 OS=Homo sapiens OX=9606 GN=OBSL1 PE=1 SV=4	0	42.895	7	10	18	10	1896	206.8	5.63	32.06	10	-0.53	0.57	1.27	0.26	0.93	0.32	0.940782	0.913453	0.847732	0.997863	0.501985	0.997239	0.497744	0.440849	0.315693	0.943529	0.118294	0.802134	3.35145e+06	557362	505637	283412	1.6932e+06	1.02305e+06	2.59682e+06	3.6332e+06	4.33906e+06	6.91703e+06	7.23544e+06	4.13574e+06	6.58321e+06	2.19286e+06	461848	2.74424e+06	5.80675e+06
High	O75150	RNF40	E3 ubiquitin-protein ligase BRE1B OS=Homo sapiens OX=9606 GN=RNF40 PE=1 SV=5	0	81.358	21	17	52	17	1001	113.6	6.29	102.37	17	-0.23	-0.02	-1.6	0.31	-0.54	-0.09	0.998292	0.99417	0.373684	0.996962	0.789749	0.986851	0.871621	0.825485	0.0382702	0.923186	0.291319	0.735643	2.41371e+06	1.54679e+06	1.1307e+06	1.63482e+06	1.40896e+06	2.83444e+06	4.38668e+06	5.84272e+06	4.73317e+06	6.37379e+06	2.3451e+06	3.25922e+06	2.39279e+06	2.97798e+06	3.38636e+06	2.23887e+06	3.76205e+06
High	O75151	PHF2	Lysine-specific demethylase PHF2 OS=Homo sapiens OX=9606 GN=PHF2 PE=1 SV=4	0	15.682	3	3	17	1	1096	120.7	9.17	20.46	3	1.59	2.3	2.09	2.58	0.06	-0.12	0.305107	0.169711	0.73426	0.488231	0.999718	0.999937	0.0372228	0.0137325	0.191941	0.0697048	0.88474	0.906038	31095.8	32324.8	111315	43287	93383.8	66763.3	91668	80082.1	66051.6	83584.3	28611	862165	68417.7	76758.2	78204	70848.5	23294
High	O75152	ZC3H11A	Zinc finger CCCH domain-containing protein 11A OS=Homo sapiens OX=9606 GN=ZC3H11A PE=1 SV=3	0	52.236	15	9	41	8	810	89.1	8.37	76.53	9	0.25	-1.12	-1	1.1	0.85	-0.4	0.940782	0.761211	0.857653	0.882048	0.678044	0.955017	0.489147	0.245382	0.325246	0.373391	0.205395	0.530171	2.64109e+06	988805	621184	5.97393e+06	3.66313e+06	6.35442e+06	1.25574e+06	999848	1.0552e+06	1.4408e+07	853969	1.89963e+06	1.4745e+06	967692	1.68656e+06	540051	1.11393e+06
High	O75153	CLUH	Clustered mitochondria protein homolog OS=Homo sapiens OX=9606 GN=CLUH PE=1 SV=2	0	61.523	14	15	46	15	1309	146.6	6.13	82.98	15	-0.71	0.75	0.14	1.01	0.63	-0.11	0.704462	0.612873	0.999981	0.875756	0.904228	0.996736	0.190665	0.153374	0.952219	0.361776	0.401488	0.796423	2.61481e+06	2.37423e+06	932046	1.43188e+07	1.30023e+07	2.2678e+06	855316	1.20907e+06	695983	1.28789e+06	1.31929e+06	1.67053e+06	1.48093e+06	1.84321e+06	943332	1.37478e+06	785109
High	O75164	KDM4A	Lysine-specific demethylase 4A OS=Homo sapiens OX=9606 GN=KDM4A PE=1 SV=2	0.002	4.307	1	1	1	1	1064	120.6	5.85	0	1	-1.27	-0.78	-1.42	3.15	-0.63	-0.28	0.787656	0.81724	0.627859	0.136521	0.842209	0.986851	0.261255	0.300435	0.117525	0.00868048	0.338826	0.696035	61854.3	64939.9	109861	42592.4	17703.9	45399.2	108725	111549	72235.2	81647.9	70373.5	58311.9	75150.5	58440.2	96553.3	64621.4	61697.8
High	O75165	DNAJC13	DnaJ homolog subfamily C member 13 OS=Homo sapiens OX=9606 GN=DNAJC13 PE=1 SV=5	0	157.808	18	30	107	30	2243	254.3	6.74	237.86	30	-0.26	-0.14	-0.1	0.2	0.02	0.2	0.998292	0.995181	0.995027	0.996962	0.999718	0.999937	0.781695	0.979689	0.791765	0.876951	0.937623	0.897547	1.48371e+06	3.29499e+06	1.35414e+06	1.4123e+06	1.88535e+06	4.257e+06	3.50223e+06	2.98913e+06	4.17983e+06	3.34187e+06	4.48435e+06	3.5522e+06	3.37384e+06	2.89846e+06	2.65234e+06	3.32596e+06	3.308e+06
High	O75173	ADAMTS4	A disintegrin and metalloproteinase with thrombospondin motifs 4 OS=Homo sapiens OX=9606 GN=ADAMTS4 PE=1 SV=3	0	21.323	6	3	10	3	837	90.1	7.85	10.88	3	0.13	2.7	0.06	-0.19	0.48	-2.04	0.998292	7.75607e-06	0.999981	0.956113	0.933947	0.151801	0.823527	3.35778e-08	0.958344	0.581517	0.437521	0.0140917	24796.5	177599	153116	68775.1	35153	75476.8	56061.3	50327.3	142592	170763	44963.4	78438.1	667814	72339.7	545459	145404	21458.2
High	O75175	CNOT3	CCR4-NOT transcription complex subunit 3 OS=Homo sapiens OX=9606 GN=CNOT3 PE=1 SV=1	0	17.518	8	5	26	5	753	81.8	6.2	37.61	5	-0.49	-0.05	-1.89	2.44	-0.11	1.51	0.9455	0.994624	0.581262	0.181094	0.999718	0.399	0.546348	0.864783	0.0959507	0.013111	0.869924	0.0664325	195291	2.70724e+06	192952	146962	896679	121800	288779	206634	221794	198321	204951	238858	206528	358803	233717	158632	710113
High	O75179	ANKRD17	Ankyrin repeat domain-containing protein 17 OS=Homo sapiens OX=9606 GN=ANKRD17 PE=1 SV=3	0	45.746	7	12	34	6	2603	274.1	6.52	24.02	12	-0.66	-0.61	0.6	-0.21	0.17	0.46	0.891016	0.938946	0.993353	0.948035	0.999718	0.965424	0.392293	0.500364	0.642259	0.556724	0.838592	0.5737	230174	1.15975e+06	274581	229386	276182	315696	424322	320512	297036	554516	361455	251857	233035	318305	251135	256545	460244
High	O75251	NDUFS7	NADH dehydrogenase [ubiquinone] iron-sulfur protein 7, mitochondrial OS=Homo sapiens OX=9606 GN=NDUFS7 PE=1 SV=3	0	10.594	11	2	7	2	213	23.5	9.99	12.8	2	0.05	-0.68	0.42	1.54	-0.83	0.54	0.998292	0.955331	0.995027	0.843533	0.762506	0.919764	0.802859	0.573817	0.740874	0.31254	0.263653	0.446598	45507.8	167592	88142.4	78566	98381.5	29776.3	78455	135208	222183	76241.3	159464	62959.4	90953.5	172122	70820	163836	132418
High	O75306	NDUFS2	NADH dehydrogenase [ubiquinone] iron-sulfur protein 2, mitochondrial OS=Homo sapiens OX=9606 GN=NDUFS2 PE=1 SV=2	0	13.411	8	3	14	3	463	52.5	7.55	30.43	3	-0.25	-4.61	-0.48	0.18	-0.03	1.45	0.998292	1.48731e-08	0.995027	0.996962	0.999718	0.513168	0.807106	3.01625e-11	0.648062	0.855381	0.906345	0.100323	166400	1.22951e+06	70674.4	663940	570306	596987	620275	715632	622798	190867	1.121e+06	611091	212444	157261	211905	468190	598941
High	O75323	NIPSNAP2	Protein NipSnap homolog 2 OS=Homo sapiens OX=9606 GN=NIPSNAP2 PE=1 SV=1	0	55.464	45	14	99	12	286	33.7	9.36	158.93	14	0.18	-0.79	-0.19	-0.11	-0.77	0.47	0.920706	0.717353	0.995027	0.96963	0.805235	0.971897	0.452989	0.208856	0.732087	0.634308	0.306562	0.631177	771579	541115	8.86654e+06	2.94032e+06	1.72628e+06	1.26686e+06	1.92958e+06	1.93836e+06	1.55339e+06	1.00573e+06	1.13337e+06	1.28121e+06	1.65876e+06	1.42253e+06	1.7804e+06	1.70105e+06	2.30438e+06
High	O75335	PPFIA4	Liprin-alpha-4 OS=Homo sapiens OX=9606 GN=PPFIA4 PE=2 SV=3	0	6.942	3	2	4	1	1185	134.3	6.74	2.76	2	1.53	-0.92	-1.03	-0.18	2.22	-0.02	0.678877	0.610238	0.809268	0.948035	0.0302253	0.999937	0.17155	0.151972	0.274952	0.561909	0.00218216	0.996942	11851.5	77232.5	85991.4	80281.7	110164	107296	5654.21	113694	108986	476258	1.17699e+06	508107	87596.3	60142.3	2417.34	59157.8	207478
High	O75340	PDCD6	Programmed cell death protein 6 OS=Homo sapiens OX=9606 GN=PDCD6 PE=1 SV=1	0	37.039	46	7	54	7	191	21.9	5.4	112.03	7	-0.03	1.11	2.45	-0.42	0.43	0.29	0.998292	0.501415	0.134688	0.726388	0.999718	0.999525	0.818086	0.103415	0.00500376	0.19807	0.62437	0.867233	245336	337256	2.66166e+06	974301	804752	1.30742e+06	824727	385045	1.23439e+06	902813	1.76646e+06	1.11053e+06	756430	526801	894906	1.05704e+06	824190
High	O75351	VPS4B	Vacuolar protein sorting-associated protein 4B OS=Homo sapiens OX=9606 GN=VPS4B PE=1 SV=2	0	15.487	11	4	27	3	444	49.3	7.23	24.67	4	0.21	-0.87	-0.99	0.38	0.32	0.08	0.955531	0.870343	0.930314	0.999073	0.999718	0.999937	0.567367	0.365188	0.426848	0.956202	0.673523	0.907523	97213.5	110435	188816	149221	89947.8	121926	290865	291569	596032	509101	283422	362912	130776	98853.1	161429	510026	75367.5
High	O75367	MACROH2A1	Core histone macro-H2A.1 OS=Homo sapiens OX=9606 GN=MACROH2A1 PE=1 SV=4	0	6.089	12	3	4	3	372	39.6	9.79	2.9	3	0.87	0.24	0.16	0.65	-0.22	-0.34	0.710672	0.955331	0.999981	0.996962	0.999718	0.982316	0.197371	0.57812	0.920789	0.906218	0.748572	0.678042	197520	109456	82236.3	60627.7	130519	218337	369971	412886	372913	312537	322459	320108	133220	156369	176955	123898	224295
High	O75369	FLNB	Filamin-B OS=Homo sapiens OX=9606 GN=FLNB PE=1 SV=2	0	431.579	38	76	546	69	2602	278	5.73	1135.15	76	0.01	0.08	0.38	1.03	0.43	-0.37	0.994894	0.98124	0.995027	0.472267	0.956116	0.955488	0.689994	0.769429	0.767117	0.0648447	0.476992	0.547017	4.30686e+06	8.28158e+06	5.89783e+06	4.52471e+06	8.02357e+06	7.92803e+06	1.39826e+07	1.51077e+07	1.37968e+07	1.9117e+07	1.88681e+07	1.59626e+07	1.40978e+07	1.364e+07	1.47439e+07	1.14504e+07	1.08762e+07
High	O75376	NCOR1	Nuclear receptor corepressor 1 OS=Homo sapiens OX=9606 GN=NCOR1 PE=1 SV=2	0	32.15	5	8	19	8	2440	270	7.11	18.54	8	-0.5	-0.59	2.76	-0.2	-1.06	0.28	0.945066	0.968832	0.243699	0.956113	0.574263	0.999525	0.531179	0.625389	0.0161609	0.581391	0.148719	0.844486	1.18691e+06	2.00092e+06	338134	3.81709e+06	4.83713e+06	4.68835e+06	1.10138e+06	3.92203e+06	1.35082e+06	647323	876474	606721	554260	1.25475e+06	1.07193e+06	1.09657e+06	1.49972e+06
High	O75380	NDUFS6	NADH dehydrogenase [ubiquinone] iron-sulfur protein 6, mitochondrial OS=Homo sapiens OX=9606 GN=NDUFS6 PE=1 SV=1	0	26.577	49	4	65	4	124	13.7	8.28	138.61	4	0.01	-0.55	0.59	0.92	0.36	0.25	0.998292	0.975156	0.990936	0.843536	0.992454	0.98921	0.813116	0.668146	0.635947	0.31391	0.586241	0.747777	627525	3.77568e+06	183655	5.96524e+06	2.07037e+06	4.33379e+06	5.00735e+06	4.77392e+06	5.68533e+06	3.36831e+06	6.41639e+06	6.45576e+06	6.72457e+06	4.73836e+06	6.19223e+06	7.34042e+06	7.21861e+06
High	O75390	CS	Citrate synthase, mitochondrial OS=Homo sapiens OX=9606 GN=CS PE=1 SV=2	0	7.264	5	3	8	3	466	51.7	8.32	3.77	3	1.66	0.93	1.87	0.53	0.48	3.34	0.012533	0.399666	0.783762	0.999073	0.959929	0.0027804	0.000355836	0.0656224	0.22591	0.980169	0.490379	7.49935e-05	144369	1.55004e+06	83026.9	1.78006e+06	71060.9	995785	1.35147e+06	1.52385e+06	1.49216e+06	2.14427e+06	2.08191e+06	1.93456e+06	168895	177854	94901.4	1.71475e+06	137533
High	O75396	SEC22B	Vesicle-trafficking protein SEC22b OS=Homo sapiens OX=9606 GN=SEC22B PE=1 SV=4	0	56.848	49	11	104	11	215	24.6	6.92	228.16	11	0.75	-0.8	0.11	-0.51	-0.13	0.5	0.275025	0.721356	0.999981	0.707591	0.999718	0.934144	0.0316243	0.213263	0.972223	0.185689	0.739012	0.468704	1.01497e+07	1.35717e+06	486527	7.72573e+06	4.12355e+06	5.42587e+06	9.89339e+06	6.60713e+06	8.59932e+06	9.1433e+06	6.73867e+06	7.85996e+06	6.26892e+06	5.98128e+06	6.12036e+06	9.88403e+06	8.65065e+06
High	O75400	PRPF40A	Pre-mRNA-processing factor 40 homolog A OS=Homo sapiens OX=9606 GN=PRPF40A PE=1 SV=2	0	46.668	13	10	53	10	957	108.7	7.56	99.2	10	-0.4	1.07	0.58	1.58	1.62	-0.52	0.957498	0.535783	0.995027	0.54584	0.0535894	0.886712	0.574771	0.120065	0.645896	0.0938801	0.00446669	0.401187	787884	426968	5.47705e+06	1.5108e+06	3.30013e+06	949779	1.97059e+06	2.27799e+06	1.87477e+06	4.4075e+06	6.04599e+06	6.16591e+06	1.72261e+06	2.09483e+06	2.34089e+06	1.45794e+06	1.33826e+06
High	O75410	TACC1	Transforming acidic coiled-coil-containing protein 1 OS=Homo sapiens OX=9606 GN=TACC1 PE=1 SV=2	0	12.112	5	3	10	3	805	87.7	4.88	8.28	3	-0.16	-0.08	-0.48	0.17	-0.56	-0.01	0.998292	0.994624	0.995027	0.996962	0.977044	0.999937	0.924624	0.94437	0.737707	0.803879	0.533384	0.940868	236540	186946	190085	176768	176294	128839	189490	211193	210202	105211	142711	257838	156062	261259	190936	189354	197695
High	O75427	LRCH4	Leucine-rich repeat and calponin homology domain-containing protein 4 OS=Homo sapiens OX=9606 GN=LRCH4 PE=1 SV=2	0	16.055	14	5	18	5	683	73.4	8.22	16.69	5	-0.13	-0.58	-0.17	1.21	-0.05	0.29	0.998292	0.963881	0.999981	0.942918	0.999718	0.982918	0.985506	0.614663	0.949617	0.528533	0.924415	0.679046	270368	96834.5	271781	168630	203241	225538	96184.2	198419	229179	119845	222850	191877	101015	144081	205415	143721	241261
High	O75436	VPS26A	Vacuolar protein sorting-associated protein 26A OS=Homo sapiens OX=9606 GN=VPS26A PE=1 SV=2	0	26.303	24	6	30	6	327	38.1	6.57	57.64	6	-0.92	-2.22	-0.34	-0.65	0.81	-0.49	0.547828	0.0420261	0.995027	0.575499	0.832451	0.900117	0.109432	0.00144888	0.725625	0.10574	0.327342	0.417862	442602	2.66625e+06	431829	982796	1.18377e+06	1.38752e+06	692769	466289	1.09382e+06	1.27228e+06	597268	1.21492e+06	1.98944e+06	2.09477e+06	1.54125e+06	1.76282e+06	1.20643e+06
High	O75439	PMPCB	Mitochondrial-processing peptidase subunit beta OS=Homo sapiens OX=9606 GN=PMPCB PE=1 SV=2	0	68.867	37	14	118	13	489	54.3	6.83	225.58	14	0.01	0.33	0	-2.16	-0.7	0.1	0.998292	0.890489	0.999981	0.00030209	0.604619	0.999937	0.755716	0.386212	0.992903	2.94382e-06	0.162834	0.999734	882589	606536	4.25555e+06	601132	669037	1.7653e+06	5.35362e+06	5.31187e+06	4.87001e+06	2.36181e+06	3.27086e+06	3.36612e+06	3.6012e+06	3.98518e+06	3.29982e+06	2.33505e+07	2.98535e+06
High	O75446	SAP30	Histone deacetylase complex subunit SAP30 OS=Homo sapiens OX=9606 GN=SAP30 PE=1 SV=1	0	5.294	5	1	2	1	220	23.3	9.17	2.93	1	-0.04	-0.99	2.48	1.8	-2.67	-0.16	0.99976	0.639295	0.613387	0.79657	0.0259348	0.999525	0.99687	0.166767	0.111972	0.258404	0.00180403	0.84995	65704.2	51329	110584	41131	34426.5	106730	242471	309791	493573	97898.3	48597.9	41215.5	52205.6	42888.2	100121	46564.2	4265.33
High	O75448	MED24	Mediator of RNA polymerase II transcription subunit 24 OS=Homo sapiens OX=9606 GN=MED24 PE=1 SV=1	0.002	4.3	1	1	3	1	989	110.2	6.95	3.8	1	-0.3	-0.95	-0.28	1.04	-0.1	3.13	0.998292	0.516356	0.995027	0.963618	0.999718	0.00688347	0.792449	0.109823	0.825292	0.610207	0.945894	0.000248481	333370	81573.9	35915.8	6.33487e+06	1.05237e+07	101454	112629	19134.8	72357.8	67420	50472.3	100672	50670.4	62411.6	37501.3	60255.1	457705
High	O75475	PSIP1	PC4 and SFRS1-interacting protein OS=Homo sapiens OX=9606 GN=PSIP1 PE=1 SV=1	0	22.382	16	6	35	6	530	60.1	9.13	44.85	6	0.02	-0.66	1.69	2.13	-0.6	-0.78	0.998292	0.905227	0.559967	0.454664	0.920622	0.762491	0.77642	0.424878	0.0886908	0.0612243	0.42423	0.25004	218893	4.76216e+06	180825	282860	184106	1.96427e+06	1.52877e+06	1.2376e+06	1.80467e+06	1.0059e+06	905082	1.62224e+06	505103	871855	572157	332793	96622.4
High	O75477	ERLIN1	Erlin-1 OS=Homo sapiens OX=9606 GN=ERLIN1 PE=1 SV=2	0	87.206	41	15	218	9	348	39.1	7.87	410.63	15	0.41	-0.09	-0.35	0.52	-0.08	0.68	0.774048	0.994624	0.978612	0.938762	0.999718	0.894116	0.251515	0.940904	0.577919	0.515104	0.822166	0.409325	372913	268044	490095	1.52824e+06	901958	377638	2.65143e+06	3.51013e+06	2.50646e+06	2.32247e+06	2.51669e+06	2.93653e+06	1.84744e+06	2.06883e+06	2.30592e+06	3.39896e+06	3.28011e+06
High	O75487	GPC4	Glypican-4 OS=Homo sapiens OX=9606 GN=GPC4 PE=1 SV=4	0	70.043	31	12	62	12	556	62.4	6.68	125.81	12	0.64	-0.99	-0.07	0.65	-4.62	-0.98	0.492242	0.53433	0.999981	0.984101	7.04429e-15	0.48199	0.0910413	0.1188	0.933969	0.721461	1e-17	0.0890122	530052	655132	604349	523054	612607	559352	2.68854e+07	2.72944e+07	3.19803e+07	830557	1.10883e+06	1.97315e+06	3.75392e+06	4.31792e+06	3.77632e+06	1.64328e+06	2.07298e+06
High	O75489	NDUFS3	NADH dehydrogenase [ubiquinone] iron-sulfur protein 3, mitochondrial OS=Homo sapiens OX=9606 GN=NDUFS3 PE=1 SV=1	0	24.906	21	4	17	4	264	30.2	7.5	28.63	4	0.87	-0.36	0.81	-0.17	0.76	-0.39	0.311419	0.98124	0.936605	0.958337	0.856929	0.974792	0.0390562	0.7655	0.435537	0.596653	0.349132	0.652889	283680	218909	253414	250146	324204	316211	246322	302574	268742	456131	715575	164714	512442	195344	340442	92738.5	259354
High	O75494	SRSF10	Serine/arginine-rich splicing factor 10 OS=Homo sapiens OX=9606 GN=SRSF10 PE=1 SV=1	0	12.937	16	3	11	3	262	31.3	11.27	14.32	3	0.16	0.38	0.69	0.45	1.26	-1.79	0.994995	0.965724	0.986424	0.999073	0.443061	0.183476	0.698803	0.620247	0.598207	0.96759	0.0951533	0.0195717	118146	56468.2	64334	3.18342e+06	1.45534e+06	1.41447e+06	612677	370465	861452	1.4785e+06	1.46329e+06	951275	755232	639862	596484	164303	184769
High	O75509	TNFRSF21	Tumor necrosis factor receptor superfamily member 21 OS=Homo sapiens OX=9606 GN=TNFRSF21 PE=1 SV=1	0	9.282	3	2	9	2	655	71.8	7.83	19.26	2	-1.14	-0.17	1.35	2.57	0.01	1.51	0.66142	0.99417	0.904595	0.405073	0.999718	0.15474	0.162893	0.83656	0.383893	0.04903	0.954563	0.0144039	45757.9	148632	38334.7	155176	122935	160165	144098	82983.9	40583.1	79129	83438.5	173794	42326.7	45782.2	176542	145937	126728
High	O75521	ECI2	Enoyl-CoA delta isomerase 2, mitochondrial OS=Homo sapiens OX=9606 GN=ECI2 PE=1 SV=4	0	55.498	36	9	49	9	394	43.6	9	100.96	9	0.85	-0.18	0.24	0.79	0.43	-0.32	0.319342	0.994624	0.999981	0.948035	0.999718	0.956919	0.0405565	0.969818	0.872458	0.561479	0.64777	0.552218	537281	1.78622e+06	546878	1.48257e+06	618302	407350	880198	689593	510538	478541	932086	1.15623e+06	907112	912780	896597	860398	406821
High	O75530	EED	Polycomb protein EED OS=Homo sapiens OX=9606 GN=EED PE=1 SV=2	0.003	3.828	2	1	3	1	441	50.2	7.03	2.03	1	-0.3	-0.01	1.66	1.3	1.2	-0.8	0.998292	0.995217	0.384644	0.937107	0.637496	0.843663	0.765841	0.982696	0.0400167	0.494665	0.18397	0.337583	52281.1	93847.1	81288.9	5721.09	41224	39099.3	111204	30389.1	27959.3	95011	69905	51059.1	69935.4	57594.7	104134	40097.9	15497.3
High	O75533	SF3B1	Splicing factor 3B subunit 1 OS=Homo sapiens OX=9606 GN=SF3B1 PE=1 SV=3	0	381.91	52	63	499	63	1304	145.7	7.09	1130.26	63	-0.25	0.22	-0.41	0.29	0.07	0.35	0.998292	0.958557	0.976559	0.98734	0.999718	0.965424	0.808874	0.590525	0.5685	0.734848	0.97624	0.569615	9.18047e+06	1.52679e+07	2.14328e+07	9.64907e+06	1.24086e+07	1.39484e+07	2.9075e+07	3.04404e+07	2.84597e+07	3.04605e+07	2.83031e+07	3.13945e+07	1.65957e+07	1.44938e+07	1.49285e+07	2.16022e+07	1.63985e+07
High	O75534	CSDE1	Cold shock domain-containing protein E1 OS=Homo sapiens OX=9606 GN=CSDE1 PE=1 SV=2	0	73.976	21	14	73	14	798	88.8	6.25	134.5	14	-0.65	-0.87	-0.42	1.16	0.56	-0.43	0.774048	0.665787	0.995027	0.784391	0.909288	0.902141	0.253603	0.180523	0.689247	0.244805	0.405484	0.422255	1.04302e+06	3.41323e+06	683381	3.23904e+06	2.40607e+06	1.20333e+06	2.54415e+06	3.05279e+06	2.23696e+06	3.26732e+06	4.37201e+06	3.75452e+06	5.25236e+06	6.85501e+06	5.51098e+06	2.89752e+06	4.09207e+06
High	O75569	PRKRA	Interferon-inducible double-stranded RNA-dependent protein kinase activator A OS=Homo sapiens OX=9606 GN=PRKRA PE=1 SV=1	0	96.121	62	14	107	14	313	34.4	8.41	250.84	14	-0.68	1.24	0.2	0.04	0.31	-0.57	0.746719	0.152383	0.999981	0.996962	0.999718	0.819306	0.22689	0.0115578	0.935259	0.863069	0.661444	0.311871	1.2092e+06	3.18129e+06	8.61977e+06	3.96775e+06	2.86997e+06	1.75205e+06	3.25784e+06	3.67927e+06	2.54043e+06	2.45705e+06	4.82639e+06	4.04321e+06	5.13975e+06	3.45554e+06	4.14154e+06	2.79014e+06	3.9688e+06
High	O75581	LRP6	Low-density lipoprotein receptor-related protein 6 OS=Homo sapiens OX=9606 GN=LRP6 PE=1 SV=2	0	78.084	16	16	70	15	1613	180.3	5.31	113.16	16	-0.4	-0.12	-2.36	0.08	-0.6	-1.76	0.956724	0.994624	0.215195	0.992095	0.915518	0.0590098	0.573825	0.936354	0.0118268	0.781744	0.416012	0.00374571	2.37307e+06	4.98133e+06	2.32685e+06	682463	744138	653983	1.62702e+06	1.39254e+06	1.98745e+06	1.07209e+06	1.72222e+06	881879	6.1893e+06	4.93846e+06	5.9371e+06	1.71792e+06	2.05162e+06
High	O75600	GCAT	2-amino-3-ketobutyrate coenzyme A ligase, mitochondrial OS=Homo sapiens OX=9606 GN=GCAT PE=1 SV=1	0	10.764	11	3	9	3	419	45.3	8.05	9.83	3	-0.28	4.05	3.37	3	0.09	1.42	0.998292	1.56332e-05	0.0125446	0.309068	0.999718	0.242256	0.779923	8.09093e-08	0.000190803	0.0309297	0.999556	0.0282985	28702.3	57180.2	81845.5	68430.8	73894.9	41321.8	4029.18	12968.4	63477.1	13772.8	34664.7	9609.41	62482.4	19480.1	40972.5	109327	2929.19
High	O75607	NPM3	Nucleoplasmin-3 OS=Homo sapiens OX=9606 GN=NPM3 PE=1 SV=3	0	23.354	43	4	8	4	178	19.3	4.63	21.19	4	0.35	-0.39	-1.09	0.01	-1.86	-0.35	0.920706	0.991334	0.824626	0.989904	0.11985	0.95542	0.451455	0.805103	0.290071	0.750323	0.0126874	0.535259	294571	205958	220078	862000	901019	2.11127e+06	1.20923e+06	1.40247e+06	1.4575e+06	228924	386565	435114	1.19653e+06	385694	1.36904e+06	483964	939751
High	O75616	ERAL1	GTPase Era, mitochondrial OS=Homo sapiens OX=9606 GN=ERAL1 PE=1 SV=2	0	9.062	13	3	4	3	437	48.3	8.84	4.78	3	1.02	2.77	0.31	0.38	0.15	1.07	0.301601	0.10049	0.995027	0.996962	0.999718	0.7168	0.0363315	0.00540793	0.807365	0.916393	0.897126	0.212799	164218	46368	69669.3	586426	146049	44684.7	165461	165532	188655	183789	299986	115479	159007	209331	178246	335507	373670
High	O75643	SNRNP200	U5 small nuclear ribonucleoprotein 200 kDa helicase OS=Homo sapiens OX=9606 GN=SNRNP200 PE=1 SV=2	0	296.054	34	51	357	51	2136	244.4	6.06	814.85	51	-0.56	-0.2	-0.05	0.39	0.11	-0.12	0.832976	0.993515	0.999981	0.958056	0.999718	0.999525	0.310149	0.81855	0.881213	0.588573	0.915608	0.850093	1.02529e+07	2.15223e+07	2.47463e+06	1.62714e+07	1.62489e+07	1.45277e+07	2.23869e+07	2.21847e+07	2.29076e+07	1.93771e+07	2.41269e+07	2.81617e+07	2.27761e+07	1.55984e+07	2.09265e+07	2.2278e+07	1.91445e+07
High	O75676	RPS6KA4	Ribosomal protein S6 kinase alpha-4 OS=Homo sapiens OX=9606 GN=RPS6KA4 PE=1 SV=1	0	7.214	3	2	3	2	772	85.6	8.28	3.67	2	-0.43	1.22	-0.75	0.74	0.86	-0.42	0.979619	0.638692	0.956737	0.996962	0.797566	0.969926	0.648866	0.166265	0.495905	0.865053	0.299073	0.601486	120191	57339.1	119922	47492.3	143448	124698	96192.2	217159	94582.8	44629.7	174211	391828	129089	181759	164459	168373	31631.9
High	O75683	SURF6	Surfeit locus protein 6 OS=Homo sapiens OX=9606 GN=SURF6 PE=1 SV=3	0	44.217	32	10	54	10	361	41.4	10.64	63.48	10	0.09	0.67	-0.64	2.07	2.91	-0.44	0.980345	0.75771	0.956737	0.105794	0.000659208	0.94803	0.652339	0.240635	0.504741	0.00611466	2.09888e-05	0.49526	8.75838e+06	1.46246e+07	563560	2.91339e+07	2.34603e+07	2.79319e+07	686672	414308	390423	2.71182e+06	3.1166e+06	3.72506e+06	990869	2.15635e+06	1.65356e+06	1.09788e+06	1.21878e+06
High	O75694	NUP155	Nuclear pore complex protein Nup155 OS=Homo sapiens OX=9606 GN=NUP155 PE=1 SV=1	0	36.034	8	7	51	7	1391	155.1	6.16	84.61	7	0.01	0.59	-3.78	0.74	0.38	0.68	0.998292	0.808034	0.000731567	0.965152	0.98552	0.938412	0.771794	0.28738	3.28706e-06	0.616752	0.564011	0.475584	877849	226890	406060	1.34085e+06	1.47537e+06	804423	1.57243e+06	2.15828e+06	1.77047e+06	2.75243e+06	1.8988e+06	2.30837e+06	768608	858185	1.82665e+06	1.3758e+06	362821
High	O75717	WDHD1	WD repeat and HMG-box DNA-binding protein 1 OS=Homo sapiens OX=9606 GN=WDHD1 PE=1 SV=1	0	13.162	6	6	8	6	1129	125.9	5.62	2.69	6	-0.18	0.57	1.71	-0.54	-1.01	0.21	0.998292	0.843372	0.6563	0.845003	0.624619	0.999937	0.9704	0.334557	0.136823	0.317197	0.17316	0.915233	1.00088e+06	2.59812e+06	316252	2.07338e+06	1.48931e+06	678620	1.25218e+06	1.02632e+06	297354	902731	510187	315562	741545	455711	536884	530473	815718
High	O75718	CRTAP	Cartilage-associated protein OS=Homo sapiens OX=9606 GN=CRTAP PE=1 SV=1	0	45.551	25	9	35	9	401	46.5	5.73	38.45	9	-0.1	0.46	1.07	0.29	-0.49	-1.37	0.998292	0.905227	0.873393	0.999708	0.917194	0.240402	0.950374	0.425463	0.34663	0.99012	0.417955	0.0280041	394473	1.28983e+06	2.295e+06	1.22143e+06	885155	1.87279e+06	2.8323e+06	1.61552e+06	2.68727e+06	2.66191e+06	1.10412e+06	1.91898e+06	2.73187e+06	3.38011e+06	3.42926e+06	1.5875e+06	1.30985e+06
High	O75746	SLC25A12	Calcium-binding mitochondrial carrier protein Aralar1 OS=Homo sapiens OX=9606 GN=SLC25A12 PE=1 SV=2	0	117.094	47	22	138	15	678	74.7	8.38	271.07	22	-0.31	0.25	0.18	-0.71	0.2	-0.46	0.998292	0.916839	0.999981	0.553259	0.999718	0.918326	0.723385	0.449774	0.918453	0.0958189	0.847787	0.442495	581541	595680	1.10804e+08	660984	981127	1.12137e+06	964621	913805	946066	1.22481e+06	1.08451e+06	803722	871771	797203	1.14994e+06	634899	492230
High	O75794	CDC123	Cell division cycle protein 123 homolog OS=Homo sapiens OX=9606 GN=CDC123 PE=1 SV=1	0.005	3.098	3	1	2	1	336	39.1	4.81	0	1	-0.18	-1.19	-2.13	1.24	1.03	1.06	0.998292	0.814736	0.278028	0.848864	0.722452	0.51794	0.872917	0.297046	0.0214786	0.32408	0.236764	0.103665	11213.2	30962.5	92249.3	12574.1	104056	68107	33011	102415	33353.3	68049.4	93926.8	33255.3	94398.4	18732.2	46010.1	97089.1	96195.2
High	O75821	EIF3G	Eukaryotic translation initiation factor 3 subunit G OS=Homo sapiens OX=9606 GN=EIF3G PE=1 SV=2	0	59.842	48	11	106	11	320	35.6	6.13	177.04	11	-0.8	-0.15	0.17	-0.11	0.19	-0.66	0.581452	0.994624	0.999981	0.965958	0.999718	0.791689	0.121691	0.938547	0.958015	0.625493	0.829276	0.271926	4.31825e+06	2.09511e+07	520750	6.70369e+06	1.12642e+07	8.74578e+06	3.88772e+06	4.61761e+06	6.40669e+06	5.25951e+06	7.93339e+06	4.36939e+06	6.70285e+06	7.46865e+06	9.48518e+06	4.26521e+06	4.75713e+06
High	O75822	EIF3J	Eukaryotic translation initiation factor 3 subunit J OS=Homo sapiens OX=9606 GN=EIF3J PE=1 SV=2	0.001	5.034	5	1	1	1	258	29	4.83	2.38	1	-3.24	0.38	-0.16	-0.41	0.64	0.69	0.0025324	0.98124	0.999981	0.915765	0.801794	0.970298	4.51939e-05	0.766337	0.88383	0.424918	0.303816	0.609947	274263	34592.3	60655.2	62979.5	742132	61804	33745.3	60543.7	85999.3	74027.6	95341.4	94502.2	75482.3	27820.9	10999.2	45037.4	70239.1
High	O75828	CBR3	Carbonyl reductase [NADPH] 3 OS=Homo sapiens OX=9606 GN=CBR3 PE=1 SV=3	0	33.221	20	5	39	2	277	30.8	6.18	129.72	5	-0.71	-0.49	0.07	0.21	0.17	-0.92	0.879562	0.898057	0.999981	0.996962	0.999718	0.742425	0.373258	0.403491	0.963828	0.821003	0.75815	0.232964	52989.8	113464	62127.3	34137.2	14434.5	56057.6	25201.3	96305.4	71183	36455.1	79958.2	104150	86668.3	34093.3	82940	90374.3	43785.8
High	O75832	PSMD10	26S proteasome non-ATPase regulatory subunit 10 OS=Homo sapiens OX=9606 GN=PSMD10 PE=1 SV=1	0	30.703	30	5	20	5	226	24.4	6.1	41.21	5	0.47	-0.14	1.03	0.07	-0.52	-1.04	0.736971	0.994624	0.877225	0.984976	0.956663	0.767752	0.21846	0.946731	0.350107	0.726897	0.48536	0.253685	341471	4.90317e+06	378937	199874	300459	219540	331491	285038	333837	230475	192223	394080	278649	445613	387939	163929	530792
High	O75844	ZMPSTE24	CAAX prenyl protease 1 homolog OS=Homo sapiens OX=9606 GN=ZMPSTE24 PE=1 SV=2	0	6.415	4	2	4	2	475	54.8	7.49	2.33	2	0.31	-0.74	1.51	-0.88	-0.68	-0.43	0.868603	0.900385	0.800159	0.814832	0.912676	0.952741	0.357235	0.413684	0.249473	0.281644	0.409593	0.519747	87142.1	56144.1	88298.2	79386.3	96197.7	158706	159946	309432	270717	169809	169156	74238.4	141274	28596.7	110010	92490.8	81821.2
High	O75874	IDH1	Isocitrate dehydrogenase [NADP] cytoplasmic OS=Homo sapiens OX=9606 GN=IDH1 PE=1 SV=2	0	129.73	70	24	175	23	414	46.6	7.01	293.48	24	-1.33	0.56	-1.15	-0.68	0.44	-0.09	0.125171	0.7326	0.675119	0.560241	0.95118	0.999525	0.00888455	0.221137	0.145676	0.0985052	0.467778	0.861976	1.83713e+06	3.67763e+06	8.93331e+06	1.8356e+06	2.31756e+06	1.67937e+06	3.52645e+06	4.10694e+06	3.4023e+06	3.35674e+06	4.79804e+06	4.91376e+06	7.98862e+06	6.23757e+06	8.7372e+06	5.08532e+06	7.48912e+06
High	O75880	SCO1	Protein SCO1 homolog, mitochondrial OS=Homo sapiens OX=9606 GN=SCO1 PE=1 SV=1	0.007	2.858	5	1	3	1	301	33.8	8.88	0	1	3.29	0.07	0.05	0.31	1.79	-1.36	4.18155e-06	0.98124	0.999981	0.999708	0.466278	0.328218	2.40187e-08	0.745366	0.873065	0.991703	0.105227	0.0481371	108927	103760	88009.3	82313.4	83081.8	78844.2	11693.1	17672.2	52257.8	23551.4	72023.8	61238.3	220463	41797.9	105128	40999.4	46952.3
High	O75882	ATRN	Attractin OS=Homo sapiens OX=9606 GN=ATRN PE=1 SV=2	0	69.679	16	16	72	16	1429	158.4	7.31	122.02	16	0.49	0.26	1.71	1.52	-1.67	-0.08	0.744527	0.91793	0.611814	0.122836	0.0234919	0.996736	0.224292	0.45263	0.10912	0.00749655	0.00157693	0.788291	2.54001e+06	2.84894e+06	743854	601133	1.1999e+06	610035	6.18545e+06	5.01627e+06	4.34192e+06	2.74853e+06	1.57472e+06	1.16772e+06	8.51873e+06	4.40364e+06	4.31043e+06	6.53493e+06	4.16507e+06
High	O75884	RBBP9	Serine hydrolase RBBP9 OS=Homo sapiens OX=9606 GN=RBBP9 PE=1 SV=2	0	6.114	33	3	4	3	186	21	6.2	0	3	-0.35	-1.53	-1.02	1.96	2.46	0.12	0.996002	0.136055	0.832794	0.570016	0.023505	0.997239	0.702887	0.00940876	0.299547	0.102189	0.00158257	0.809478	52651.1	5227.43	35891.9	8276.86	112679	75469.9	800208	82526.7	30345.8	735896	453918	28132	73013.7	2891.02	72595	78971.4	69916.7
High	O75915	ARL6IP5	PRA1 family protein 3 OS=Homo sapiens OX=9606 GN=ARL6IP5 PE=1 SV=1	0	38.235	28	7	29	7	188	21.6	9.77	67.18	7	0.6	-0.74	1.8	0.36	-0.33	-0.68	0.55914	0.894371	0.611498	0.999073	0.999718	0.846794	0.113506	0.391956	0.10888	0.981566	0.633181	0.345862	517644	285210	384346	269500	267941	309332	358776	479421	510709	382108	332590	495853	517069	945125	368776	323429	517041
High	O75923	DYSF	Dysferlin OS=Homo sapiens OX=9606 GN=DYSF PE=1 SV=1	0	12.767	2	4	9	2	2080	237.1	5.64	21.04	4	0.67	0.01	-1.33	1.65	0.7	0.41	0.703849	0.987659	0.738554	0.784765	0.935485	0.965578	0.188709	0.78971	0.196859	0.248432	0.44621	0.57453	127048	82759.8	131168	98810.3	159984	150688	116499	66466.1	112287	97021.9	182555	184342	137299	107277	92872.4	142269	99493.8
High	O75934	BCAS2	Pre-mRNA-splicing factor SPF27 OS=Homo sapiens OX=9606 GN=BCAS2 PE=1 SV=1	0	5.661	12	2	3	2	225	26.1	5.66	4.35	2	0.99	-0.57	1.66	1.79	0.65	-0.99	0.305107	0.955331	0.7855	0.806978	0.890532	0.739018	0.0375967	0.575823	0.227	0.269251	0.38343	0.228421	31399.4	63290.1	196647	145028	167035	149963	202696	144393	226182	268306	331481	318951	219080	62164.3	296643	129889	109924
High	O75947	ATP5PD	ATP synthase subunit d, mitochondrial OS=Homo sapiens OX=9606 GN=ATP5PD PE=1 SV=3	0	17.221	24	3	10	3	161	18.5	5.3	14.39	3	0.1	-3.65	0.57	0.33	0.37	0.66	0.985147	2.32622e-07	0.995027	0.996962	0.999718	0.869309	0.667669	6.13281e-10	0.692295	0.937862	0.685677	0.372978	190908	245082	258671	187030	222572	195846	172173	227250	144277	221992	55317.6	602163	151347	112364	138557	249440	218534
High	O75954	TSPAN9	Tetraspanin-9 OS=Homo sapiens OX=9606 GN=TSPAN9 PE=1 SV=1	0	12.603	14	2	5	2	239	26.8	7.68	11.24	2	-2.89	0.48	0.04	0.64	-0.15	0.13	0.000206515	0.950476	0.999981	0.996962	0.999718	0.999525	2.26217e-06	0.550895	0.99382	0.910605	0.860739	0.854674	177895	78797.4	126937	172213	128431	135344	173760	169155	151618	190197	37750.9	152505	91757.1	126225	119393	130688	221036
High	O75955	FLOT1	Flotillin-1 OS=Homo sapiens OX=9606 GN=FLOT1 PE=1 SV=3	0	151.779	63	24	215	24	427	47.3	7.49	512.45	24	-0.06	-0.56	-0.38	0.56	-0.14	0.2	0.998292	0.880562	0.981778	0.884997	0.999718	0.994431	0.82743	0.376797	0.587641	0.377491	0.71776	0.782668	2.21116e+06	1.50791e+06	1.35017e+06	7.67868e+06	4.51925e+06	3.98218e+06	1.13949e+07	1.17151e+07	1.14791e+07	6.46084e+06	1.47718e+07	1.03994e+07	6.77885e+06	8.45401e+06	6.21889e+06	1.02369e+07	7.80138e+06
High	O75962	TRIO	Triple functional domain protein OS=Homo sapiens OX=9606 GN=TRIO PE=1 SV=2	0	138.731	12	24	160	24	3097	346.7	6.37	362.32	24	-0.01	0.39	-0.1	0.28	-0.04	0.1	0.998292	0.895031	0.995027	0.991297	0.999718	0.999937	0.805687	0.398522	0.787738	0.760169	0.879156	0.933267	3.85544e+06	4.23667e+06	1.32418e+06	1.00814e+07	5.29797e+06	6.01204e+06	7.2724e+06	1.65422e+07	6.94005e+06	8.55504e+06	7.08149e+06	5.90403e+06	6.26103e+06	6.55011e+06	5.76034e+06	6.72691e+06	6.18886e+06
High	O75964	ATP5MG	ATP synthase subunit g, mitochondrial OS=Homo sapiens OX=9606 GN=ATP5MG PE=1 SV=3	0	22.74	47	4	29	4	103	11.4	9.64	62.05	4	-0.2	0.94	2.14	-0.08	-0.88	0.67	0.998292	0.816544	0.408032	0.967619	0.704072	0.913386	0.879517	0.299229	0.0458048	0.630253	0.225029	0.436039	765290	218770	326972	173672	208700	170875	785826	803989	666512	359262	427240	429585	258505	915885	221593	663193	144054
High	O75976	CPD	Carboxypeptidase D OS=Homo sapiens OX=9606 GN=CPD PE=1 SV=2	0	202.445	31	34	205	34	1380	152.8	6.05	398.54	34	0.1	-0.46	-0.59	0.08	0.14	0.75	0.969762	0.933714	0.958741	0.996962	0.999718	0.738686	0.619499	0.483199	0.511355	0.917099	0.923383	0.225572	2.26252e+06	1.66118e+07	1.87052e+06	3.86401e+06	4.55531e+06	4.08308e+06	2.70391e+06	2.58271e+06	3.7638e+06	2.97545e+06	2.39992e+06	4.59696e+06	1.25542e+07	1.03895e+07	1.27814e+07	2.11652e+07	1.83876e+07
High	O76021	RSL1D1	Ribosomal L1 domain-containing protein 1 OS=Homo sapiens OX=9606 GN=RSL1D1 PE=1 SV=3	0	40.481	27	9	25	9	490	54.9	10.13	30.2	9	0.08	0.59	0.56	-1.2	-0.29	-0.08	0.996115	0.915479	0.995027	0.615753	0.999718	0.98921	0.70421	0.44483	0.69424	0.122706	0.654406	0.745361	473103	350453	368833	666121	518419	382609	1.04767e+06	1.03577e+06	1.04234e+06	3.03772e+06	463959	849971	851232	632478	721012	684143	657256
High	O76024	WFS1	Wolframin OS=Homo sapiens OX=9606 GN=WFS1 PE=1 SV=2	0	65.941	21	13	62	13	890	100.2	8.05	101.4	13	-0.41	0.36	0.59	-1.37	-0.07	0.34	0.947565	0.904426	0.995027	0.167977	0.999718	0.997628	0.552858	0.422225	0.665769	0.011957	0.936078	0.814349	658883	680890	2.95277e+06	593346	774330	1.48592e+06	626392	1.30546e+06	1.2446e+06	761577	1.45555e+06	1.18783e+06	601939	899582	610205	772796	774898
High	O76031	CLPX	ATP-dependent Clp protease ATP-binding subunit clpX-like, mitochondrial OS=Homo sapiens OX=9606 GN=CLPX PE=1 SV=2	0	45.182	16	8	42	8	633	69.2	7.58	69.77	8	-0.45	0.31	-0.5	0.21	-0.78	-0.34	0.944222	0.94608	0.986743	0.996962	0.774409	0.967172	0.511152	0.522304	0.603112	0.888395	0.278402	0.581231	375765	311597	430045	323844	470311	547135	726563	383080	972857	242284	431863	422779	621722	521373	704854	318342	491770
High	O76062	TM7SF2	Delta(14)-sterol reductase TM7SF2 OS=Homo sapiens OX=9606 GN=TM7SF2 PE=1 SV=3	0	10.228	6	2	7	2	418	46.4	8.87	13.67	2	-0.12	-0.3	2.84	0.71	2.21	-0.06	0.998292	0.988472	0.510416	0.984868	0.038976	0.999937	0.932997	0.795254	0.071423	0.72306	0.00297201	0.939864	150524	61513.8	152774	26523.3	65956.5	102692	68147.7	110439	98690.6	419594	456975	466822	133552	105629	149467	95231.3	185534
High	O76071	CIAO1	Probable cytosolic iron-sulfur protein assembly protein CIAO1 OS=Homo sapiens OX=9606 GN=CIAO1 PE=1 SV=1	0	52.631	47	11	78	11	339	37.8	4.97	116.19	11	-0.13	-0.27	-0.79	0.99	0.31	0.06	0.998292	0.99417	0.804278	0.59567	0.999718	0.999937	0.985737	0.830637	0.263314	0.114761	0.65024	0.948316	4.61714e+06	1.15979e+07	657233	648494	8.16245e+06	767570	2.62754e+06	5.16866e+06	7.57518e+06	6.41628e+06	3.13377e+06	7.97196e+06	5.31102e+06	3.76877e+06	6.01405e+06	6.21022e+06	5.20803e+06
High	O76094	SRP72	Signal recognition particle subunit SRP72 OS=Homo sapiens OX=9606 GN=SRP72 PE=1 SV=3	0	59.231	29	14	43	14	671	74.6	9.26	60.89	14	-0.12	1.81	2.79	2.68	-0.06	0.88	0.998292	0.1598	0.210905	0.010154	0.999718	0.838397	0.968291	0.0124119	0.0114199	0.000251225	0.978188	0.329116	337293	536424	597905	403584	1.01642e+06	4.76676e+06	1.46427e+06	1.44896e+06	1.32773e+06	736147	1.49458e+06	1.38758e+06	470268	1.0242e+06	1.78119e+06	1.31603e+06	1.88431e+06
High	O94766	B3GAT3	Galactosylgalactosylxylosylprotein 3-beta-glucuronosyltransferase 3 OS=Homo sapiens OX=9606 GN=B3GAT3 PE=1 SV=2	0	7.53	5	2	12	2	335	37.1	8.27	12.48	2	1.14	0.38	0.37	0.92	0.71	1.72	0.120662	0.915719	0.990936	0.937107	0.789749	0.339284	0.00834431	0.446674	0.631474	0.50903	0.29134	0.0503644	216665	306300	59941.2	1.95823e+06	1.33889e+06	1.89862e+06	1.44419e+06	1.16199e+06	842891	2.33503e+06	1.90002e+06	1.74638e+06	537157	361082	370873	1.21779e+06	1.2837e+06
High	O94776	MTA2	Metastasis-associated protein MTA2 OS=Homo sapiens OX=9606 GN=MTA2 PE=1 SV=1	0	174.443	55	35	267	31	668	75	9.66	469.26	35	-0.23	-0.15	-0.55	0.35	0.61	0.78	0.998292	0.995217	0.946225	0.971909	0.811374	0.709658	0.841762	0.983816	0.455746	0.643707	0.309346	0.207374	7.3405e+06	1.63836e+07	4.90196e+06	1.5025e+07	1.65263e+07	1.89433e+07	8.61775e+06	7.83453e+06	7.96016e+06	1.47126e+07	1.03871e+07	1.21403e+07	9.68384e+06	1.2606e+07	9.38514e+06	1.67642e+07	1.66742e+07
High	O94788	ALDH1A2	Retinal dehydrogenase 2 OS=Homo sapiens OX=9606 GN=ALDH1A2 PE=1 SV=3	0.001	4.548	3	2	3	1	518	56.7	6.05	0	2	-1.45	0.14	-0.87	1.49	-1.4	0.79	0.452913	0.994624	0.879185	0.848864	0.630046	0.902494	0.0799021	0.899086	0.353669	0.32496	0.176267	0.426486	43650.6	55987.8	24852.7	105469	9896.59	81527.7	83508	69447.6	66220	16813.8	26308.6	105130	37672	98542.4	22467.2	64939.4	110125
High	O94804	STK10	Serine/threonine-protein kinase 10 OS=Homo sapiens OX=9606 GN=STK10 PE=1 SV=1	0	36.561	13	9	16	8	968	112.1	6.95	18.83	9	-0.59	-1.2	-0.12	-0.24	0.34	0.26	0.893242	0.748378	0.997434	0.951692	0.999718	0.986851	0.396787	0.23377	0.836016	0.569853	0.667856	0.724265	225157	341911	145444	189535	291960	291426	238416	375997	278585	352818	386449	275750	189727	242373	349486	289577	233361
High	O94806	PRKD3	Serine/threonine-protein kinase D3 OS=Homo sapiens OX=9606 GN=PRKD3 PE=1 SV=1	0	8.062	3	2	5	1	890	100.4	6.87	9.5	2	1.17	-1.79	-0.08	-0.24	-0.1	-1.37	0.773515	0.292938	0.999981	0.940942	0.999718	0.705388	0.25042	0.0373078	0.985324	0.521728	0.893961	0.20299	57843	103350	60865	93833.8	32063	7586.35	111710	74564.1	111648	104308	20374.4	103975	97055.8	45097	61777.7	6959.84	23956.9
High	O94808	GFPT2	Glutamine--fructose-6-phosphate aminotransferase [isomerizing] 2 OS=Homo sapiens OX=9606 GN=GFPT2 PE=1 SV=3	0	126.902	32	18	86	13	682	76.9	7.37	201.24	18	-0.16	0.42	0.67	-0.18	0.45	-0.48	0.998292	0.829091	0.977207	0.943927	0.999718	0.902292	0.971206	0.315764	0.571789	0.531987	0.640524	0.422509	688475	741656	771572	805023	666905	859144	659513	831222	472337	933122	898465	756772	892630	987911	757172	651579	640129
High	O94810	RGS11	Regulator of G-protein signaling 11 OS=Homo sapiens OX=9606 GN=RGS11 PE=1 SV=2	0.002	3.996	7	1	3	1	467	52.9	8.78	14.23	1	0.76	1.93	-0.77	-0.08	2.11	-3.43	0.940782	0.00655152	0.927453	0.963618	0.025399	1.16876e-05	0.48072	0.000127549	0.415452	0.612321	0.001741	1.23251e-07	93094	23099.4	5423.04	6.73258e+07	3.91328e+07	2.10045e+07	25083.3	9399.1	80113.2	60201.1	111982	108510	1.05705e+07	1.06319e+07	7.05525e+06	2.69936e+06	79247.2
High	O94811	TPPP	Tubulin polymerization-promoting protein OS=Homo sapiens OX=9606 GN=TPPP PE=1 SV=1	0.004	3.371	6	1	1	1	219	23.7	9.44	0	1	0.5	1.39	0.58	0.16	1.07	-0.52	0.921696	0.285728	0.943075	0.996962	0.774409	0.95542	0.457577	0.0341054	0.446123	0.796966	0.278605	0.539144	66244.3	13941.2	4.32686e+06	105652	41636.1	90952.2	28544.3	14499.5	252710	59949.7	198391	52677.4	2125.02	75706.5	69125.6	48094.1	39794.8
High	O94822	LTN1	E3 ubiquitin-protein ligase listerin OS=Homo sapiens OX=9606 GN=LTN1 PE=1 SV=6	0.002	4.009	1	1	1	1	1766	200.4	6.25	2.17	1	-0.78	1.55	1.03	2.47	0.11	0.99	0.843275	0.162472	0.735735	0.533511	0.999718	0.938412	0.321971	0.0127513	0.19335	0.0902066	0.806771	0.475962	81291.7	45280.5	87970.1	76132.6	95402.5	67611.5	75194.6	69128.1	66632.1	78083.6	74370.9	13591.7	20921.2	11070.2	63526.1	41624.9	48688
High	O94826	TOMM70	Mitochondrial import receptor subunit TOM70 OS=Homo sapiens OX=9606 GN=TOMM70 PE=1 SV=1	0	35.069	16	8	26	8	608	67.4	7.12	40.84	8	-0.25	-0.7	-1.05	0.35	-1.42	-2.44	0.998292	0.898324	0.858656	0.999073	0.277929	0.0300106	0.799621	0.406643	0.326328	0.987412	0.043569	0.00155804	421947	492181	585960	1.22166e+06	840440	886344	2.61342e+06	3.09066e+06	2.09056e+06	977532	1.8983e+06	853296	2.5876e+06	2.32778e+06	2.6072e+06	519797	476047
High	O94856	NFASC	Neurofascin OS=Homo sapiens OX=9606 GN=NFASC PE=1 SV=4	0	68.518	15	13	109	13	1347	149.9	6.65	252.36	13	1.09	0.26	0.68	-0.29	-1.56	-0.42	0.137723	0.913453	0.955639	0.852861	0.0459403	0.928443	0.0103492	0.441388	0.485236	0.329627	0.00361485	0.462433	530543	1.93967e+06	703366	1.07614e+06	1.01387e+06	1.21737e+06	1.18402e+07	1.03749e+07	1.20229e+07	4.01848e+06	4.62378e+06	4.01104e+06	6.82848e+06	5.04074e+06	7.66679e+06	5.11294e+06	4.86843e+06
High	O94874	UFL1	E3 UFM1-protein ligase 1 OS=Homo sapiens OX=9606 GN=UFL1 PE=1 SV=2	0	84.33	28	17	72	17	794	89.5	6.79	138.89	17	-0.39	-0.48	-0.22	1.05	-0.13	0.16	0.961223	0.924766	0.995027	0.784391	0.999718	0.999937	0.595344	0.46927	0.74149	0.245695	0.72275	0.98554	2.93937e+06	804683	2.37713e+06	5.01947e+06	5.29063e+06	4.21964e+06	2.20102e+06	3.03023e+06	2.9422e+06	1.3616e+06	2.78112e+06	2.68287e+06	2.2129e+06	2.40317e+06	2.3508e+06	3.17494e+06	2.12574e+06
High	O94875	SORBS2	Sorbin and SH3 domain-containing protein 2 OS=Homo sapiens OX=9606 GN=SORBS2 PE=1 SV=3	0	5.42	3	2	8	2	1100	124	8.31	4.54	2	-0.04	0.05	2.07	0.09	-2.25	-1.06	0.998292	0.989779	0.729065	0.988221	0.0411549	0.560663	0.907991	0.799839	0.186951	0.739124	0.00318744	0.125868	176049	105531	110422	57456	166183	196260	548833	758121	92985.3	113017	232043	115634	83721.9	106283	116200	95107.6	10995.7
High	O94898	LRIG2	Leucine-rich repeats and immunoglobulin-like domains protein 2 OS=Homo sapiens OX=9606 GN=LRIG2 PE=2 SV=3	0	17.347	5	4	21	3	1065	118.9	5.55	46.87	4	-2.23	-1.83	-0.57	1.5	1.65	-1.76	0.101041	0.220311	0.976523	0.899241	0.650023	0.536299	0.00637266	0.021198	0.563502	0.398704	0.191505	0.113303	4731.78	48893.8	88557.6	80884	27618.5	110375	79245.8	12703.8	2010.19	110198	39757	11101.3	71570.3	62669.3	7760.66	9138.41	18449.5
High	O94901	SUN1	SUN domain-containing protein 1 OS=Homo sapiens OX=9606 GN=SUN1 PE=1 SV=3	0	21.345	9	5	12	5	812	90	7.08	10.46	5	-0.75	-0.38	0.21	1.71	0.55	-0.23	0.877679	0.97933	0.999981	0.767726	0.961883	0.993737	0.364706	0.694745	0.889448	0.227936	0.493853	0.769818	509294	550492	190918	135255	527643	248899	230376	278896	350027	177509	408058	528745	382157	363247	277280	238604	338326
High	O94903	PLPBP	Pyridoxal phosphate homeostasis protein OS=Homo sapiens OX=9606 GN=PLPBP PE=1 SV=1	0.001	5.082	9	2	5	2	275	30.3	7.5	0	2	0.28	-1.02	-2.31	0.71	-0.15	-1.32	0.978627	0.795385	0.619918	0.996962	0.999718	0.632096	0.6459	0.272494	0.115033	0.852729	0.786193	0.164594	1.53323e+06	66626.4	59400.7	3.86793e+06	4.26403e+06	138925	596591	590829	57403.1	147762	718314	531736	410466	372516	295990	635670	53118.2
High	O94905	ERLIN2	Erlin-2 OS=Homo sapiens OX=9606 GN=ERLIN2 PE=1 SV=1	0	82.263	42	14	198	8	339	37.8	5.62	490.03	14	0.1	-0.04	-0.6	0.36	0.33	-0.98	0.954052	0.994624	0.90282	0.978023	0.999389	0.624044	0.562565	0.860004	0.378448	0.657139	0.607342	0.159586	483102	324550	455288	659920	394368	547708	3.44061e+06	3.65715e+06	2.52142e+06	5.70958e+06	4.32413e+06	4.17826e+06	2.08486e+06	2.28618e+06	3.0165e+06	1.95577e+06	881100
High	O94906	PRPF6	Pre-mRNA-processing factor 6 OS=Homo sapiens OX=9606 GN=PRPF6 PE=1 SV=1	0	125.27	35	31	173	31	941	106.9	8.25	309	31	-0.33	-0.78	0.7	-0.06	-0.42	0.31	0.980375	0.699486	0.944985	0.984101	0.896884	0.986851	0.659786	0.197887	0.451867	0.709572	0.391973	0.692269	8.86599e+06	1.64482e+07	1.36798e+06	1.07025e+07	4.84266e+06	3.48269e+06	9.39486e+06	9.5968e+06	5.4501e+06	6.99769e+06	9.18724e+06	5.46369e+06	7.26715e+06	4.16733e+06	5.78304e+06	7.16093e+06	5.60978e+06
High	O94907	DKK1	Dickkopf-related protein 1 OS=Homo sapiens OX=9606 GN=DKK1 PE=1 SV=1	0	57.611	32	10	72	10	266	28.7	8.4	141.9	10	1.25	0.49	-2.04	-0.16	-1.23	-2.27	0.0174764	0.814736	0.408032	0.958132	0.397526	0.00714682	0.000562676	0.296835	0.0463638	0.594847	0.0799727	0.000261542	917163	1.04807e+06	660099	2.01562e+06	2.84718e+06	586024	1.74314e+06	1.71805e+06	2.13347e+06	1.72582e+06	741833	710550	4.41695e+06	5.07797e+06	7.27079e+06	1.055e+06	997593
High	O94910	ADGRL1	Adhesion G protein-coupled receptor L1 OS=Homo sapiens OX=9606 GN=ADGRL1 PE=1 SV=1	0	21.503	5	6	15	5	1474	162.6	6.6	18.24	6	0.16	0.22	0.64	1.77	-3.24	-0.7	0.985147	0.97933	0.995027	0.64313	0.00022951	0.709811	0.667687	0.705027	0.653542	0.139106	6.14385e-06	0.20769	272377	3.35454e+06	225669	204723	343545	289218	2.33332e+06	2.58537e+06	2.89766e+06	180438	274340	624757	5.26829e+06	5.5897e+06	6.04256e+06	3.10152e+06	3.44632e+06
High	O94915	FRYL	Protein furry homolog-like OS=Homo sapiens OX=9606 GN=FRYL PE=1 SV=2	0	6.894	1	2	2	2	3013	339.4	5.58	2.25	2	-0.04	1.3	1.15	1.29	-0.63	-0.15	0.998292	0.40413	0.952328	0.932739	0.992454	0.999937	0.986623	0.0668769	0.46277	0.470016	0.589694	0.873286	99806.1	61598	84273.6	97016.1	85555.6	5292.17	49143.1	25499.4	53579.5	12409.7	31745.4	52221.3	95804.4	71069.4	86547.8	18758.8	95355.2
High	O94919	ENDOD1	Endonuclease domain-containing 1 protein OS=Homo sapiens OX=9606 GN=ENDOD1 PE=1 SV=2	0	117.223	45	18	215	18	500	55	5.71	497.14	18	0.29	-0.14	-0.5	0.56	0.17	1.54	0.863357	0.994624	0.954844	0.886074	0.999718	0.147062	0.351338	0.907528	0.481099	0.380846	0.829579	0.0134805	7.54242e+06	5.87099e+06	1.05301e+06	3.05688e+06	2.49717e+06	5.59351e+06	9.35331e+06	8.20963e+06	7.45349e+06	1.07908e+07	5.14647e+06	9.21869e+06	1.39034e+07	7.48664e+06	1.04547e+07	3.03107e+07	3.03222e+07
High	O94925	GLS	Glutaminase kidney isoform, mitochondrial OS=Homo sapiens OX=9606 GN=GLS PE=1 SV=1	0	100.753	34	13	63	13	669	73.4	7.77	152.94	13	-0.93	0.2	0.19	1.3	0.61	0.38	0.452913	0.958557	0.999498	0.610792	0.857151	0.98828	0.0799097	0.596353	0.849732	0.120028	0.350164	0.742025	804616	3.23714e+07	2.43573e+06	990780	870396	1.09179e+06	1.66722e+06	1.71238e+06	3.60446e+06	1.2712e+06	2.60817e+06	3.29725e+06	1.09824e+06	2.08516e+06	3.33845e+06	2.99562e+06	2.62556e+06
High	O94952	FBXO21	F-box only protein 21 OS=Homo sapiens OX=9606 GN=FBXO21 PE=2 SV=2	0	7.028	4	1	7	1	628	72.2	6.09	3.09	1	1.62	-0.64	0.66	1.34	-0.21	1.34	0.339046	0.955177	0.954844	0.921504	0.999718	0.797351	0.0453804	0.571053	0.482962	0.440404	0.876343	0.281137	62490.8	47872.8	47608.1	98703.3	78088.1	70908.9	39540.3	103482	11334.7	34254.4	64354.6	25779.4	18956.7	25358.5	21704.8	95332.2	15427.2
High	O94953	KDM4B	Lysine-specific demethylase 4B OS=Homo sapiens OX=9606 GN=KDM4B PE=1 SV=4	0.004	3.66	1	1	5	1	1096	121.8	7.09	3.97	1	0.82	0.89	0.36	2.57	-0.43	-0.06	0.816131	0.720532	0.995027	0.505965	0.98552	0.999937	0.286167	0.211866	0.814774	0.0776	0.56019	0.929039	7279.44	66170	65145.6	5465.93	111141	8149.21	83223.3	6663.27	85979.7	589445	61609.1	58000.4	99489.7	67227.2	104528	106440	24154.9
High	O94964	SOGA1	Protein SOGA1 OS=Homo sapiens OX=9606 GN=SOGA1 PE=1 SV=2	0	82.859	21	21	106	20	1423	159.7	6.46	81.23	21	-0.33	-0.11	-1.77	0.74	0.38	1.24	0.998292	0.994624	0.284976	0.942918	0.980835	0.380115	0.71895	0.944781	0.0222502	0.526622	0.539875	0.0605784	3.53712e+06	2.74539e+06	3.05836e+06	2.00975e+07	1.41222e+07	1.53076e+07	3.59518e+06	3.3333e+06	4.34204e+06	5.34124e+06	4.67477e+06	4.58937e+06	4.42025e+06	6.10269e+06	3.92266e+06	7.68986e+06	1.04478e+07
High	O94967	WDR47	WD repeat-containing protein 47 OS=Homo sapiens OX=9606 GN=WDR47 PE=1 SV=1	0	25.115	7	4	9	4	919	101.9	5.94	15.84	4	0.19	-0.5	-2.76	0.88	-0.31	-0.74	0.998292	0.975156	0.178626	0.984868	0.999718	0.858277	0.735011	0.671952	0.00782464	0.725549	0.672802	0.362736	218050	196710	167040	255214	1.29025e+06	225699	597822	438350	415820	494149	354818	297553	429023	461769	247068	257350	281458
High	O94973	AP2A2	AP-2 complex subunit alpha-2 OS=Homo sapiens OX=9606 GN=AP2A2 PE=1 SV=2	0	205.845	42	34	294	23	939	103.9	6.96	618.4	34	-0.13	-0.51	0.03	0.52	-0.36	-0.3	0.998292	0.938946	0.999981	0.913409	0.935201	0.95542	0.9638	0.50024	0.909961	0.41985	0.445849	0.53752	1.85328e+06	1.74842e+06	983699	1.71494e+06	1.18618e+06	2.182e+06	4.64671e+06	6.22523e+06	7.66847e+06	2.26931e+06	4.83437e+06	7.653e+06	6.00715e+06	4.51445e+06	5.46594e+06	4.42522e+06	4.17123e+06
High	O94979	SEC31A	Protein transport protein Sec31A OS=Homo sapiens OX=9606 GN=SEC31A PE=1 SV=3	0	83.717	15	17	67	17	1220	132.9	6.89	122.72	17	-0.29	0.21	0.61	0.57	-1.58	0.17	0.998292	0.953409	0.970979	0.963229	0.0388008	0.999937	0.742331	0.555062	0.540928	0.608684	0.00295078	0.924089	3.28918e+06	1.03128e+06	1.19282e+07	854567	3.40174e+06	3.52618e+06	7.19564e+06	7.58327e+06	7.36285e+06	1.83006e+06	3.59704e+06	2.46239e+06	3.0901e+06	2.73444e+06	3.37553e+06	2.77055e+06	3.48353e+06
High	O95071	UBR5	E3 ubiquitin-protein ligase UBR5 OS=Homo sapiens OX=9606 GN=UBR5 PE=1 SV=2	0	50.174	7	11	38	11	2799	309.2	5.85	44.6	11	0.29	-0.23	-1.62	-0.68	1.07	0.37	0.944222	0.994624	0.603054	0.821186	0.439308	0.996736	0.528385	0.966009	0.105299	0.288503	0.0941692	0.798003	365713	293897	358735	277616	321595	2.22425e+06	1.40691e+06	481236	1.5093e+06	3.34072e+06	2.95094e+06	2.06363e+06	1.96313e+06	806017	223429	301724	2.46783e+06
High	O95081	AGFG2	Arf-GAP domain and FG repeat-containing protein 2 OS=Homo sapiens OX=9606 GN=AGFG2 PE=1 SV=2	0	11.664	8	3	4	3	481	48.9	9.11	6.38	3	-1.43	-1.24	0.06	-0.51	-1.38	-0.24	0.423489	0.707897	0.999981	0.884997	0.257829	0.986851	0.0703382	0.204	0.95914	0.37731	0.0389018	0.70634	134254	128949	185685	72191.5	181698	98533	145801	137074	107572	24766.5	52692.5	157661	94444.8	107992	109065	66615.5	252769
High	O95104	SCAF4	SR-related and CTD-associated factor 4 OS=Homo sapiens OX=9606 GN=SCAF4 PE=1 SV=3	0	6.575	2	2	18	2	1147	125.8	9.55	10.7	2	0.4	0.24	1.96	0.8	-0.08	1.36	0.956316	0.97933	0.691363	0.984101	0.999718	0.568922	0.570182	0.710119	0.157778	0.70715	0.92573	0.130491	664725	3.39714e+06	118504	38505.1	650895	163832	183727	360787	122422	174103	162788	521223	443265	606347	166917	1.14039e+06	403496
High	O95136	S1PR2	Sphingosine 1-phosphate receptor 2 OS=Homo sapiens OX=9606 GN=S1PR2 PE=1 SV=2	0	8.729	10	2	11	2	353	38.8	8.97	18.31	2	-0.12	2.34	-0.5	-1.35	2.56	3.38	0.998292	0.0819579	0.995027	0.287042	0.00977021	0.00136224	0.923478	0.00387363	0.687771	0.0264393	0.000544881	3.20463e-05	70889.5	117419	96806.8	142052	140862	216269	122064	98220.5	267336	946163	609047	721879	120834	126665	247562	1.38118e+06	1.32275e+06
High	O95140	MFN2	Mitofusin-2 OS=Homo sapiens OX=9606 GN=MFN2 PE=1 SV=3	0	8.385	3	3	14	2	757	86.3	6.98	13.16	3	-0.65	1.66	0.64	1.93	-0.01	0.33	0.834641	0.471471	0.989612	0.744212	0.999718	0.965424	0.311606	0.0904806	0.623895	0.212955	0.986982	0.574242	134326	128823	166442	108027	112931	53876.9	184550	59331.6	96443.5	95474.3	55599.1	135094	73967	43094.2	115716	54412.4	162342
High	O95155	UBE4B	Ubiquitin conjugation factor E4 B OS=Homo sapiens OX=9606 GN=UBE4B PE=1 SV=1	0.002	4.01	1	1	3	1	1302	146.1	6.55	4.39	1	-0.6	-2	1.44	2.31	-0.26	0.6	0.940782	0.36687	0.507999	0.40631	0.999718	0.974792	0.491362	0.055131	0.0703637	0.0494394	0.71681	0.651608	59284.2	98227	66996.3	41632.3	96626.2	104728	54768.1	99848.6	101642	83396	96839.7	59607.3	78778.6	29242.2	10111.8	43092.3	87805.2
High	O95159	ZFPL1	Zinc finger protein-like 1 OS=Homo sapiens OX=9606 GN=ZFPL1 PE=1 SV=2	0	23.417	18	5	22	5	310	34.1	8.07	41.51	5	-0.78	0.16	0.06	0.77	-1.48	-0.11	0.691799	0.964676	0.999981	0.971937	0.0617664	0.996736	0.178352	0.618065	0.968706	0.644147	0.00541129	0.790578	610027	1.3389e+06	311652	1.41788e+06	1.48099e+06	1.5434e+06	7.44372e+06	6.54551e+06	6.29856e+06	531973	2.34753e+06	2.66201e+06	1.8387e+06	1.71941e+06	1.32497e+06	2.11681e+06	1.59861e+06
High	O95163	ELP1	Elongator complex protein 1 OS=Homo sapiens OX=9606 GN=ELP1 PE=1 SV=3	0	12.975	3	3	10	3	1332	150.2	5.94	6.12	3	0.21	-0.71	1.97	1.6	-0.09	0.35	0.961223	0.900385	0.745201	0.793195	0.999718	0.971897	0.607066	0.413422	0.201361	0.254157	0.894072	0.631801	117461	163255	67220.9	65719.4	92018.7	106953	164941	154703	117501	105141	145245	197832	206303	119441	40226	23894.1	177647
High	O95168	NDUFB4	NADH dehydrogenase [ubiquinone] 1 beta subcomplex subunit 4 OS=Homo sapiens OX=9606 GN=NDUFB4 PE=1 SV=3	0.005	3.227	7	1	2	1	129	15.2	9.85	0	1	-1.66	-0.85	1.94	0.09	-0.78	1.21	0.39723	0.606803	0.755214	0.984101	0.782365	0.388249	0.0611347	0.149516	0.207568	0.712688	0.283054	0.0634615	3068.17	19690.2	34864.4	57515	106666	89232.2	248527	352609	307607	45369.7	180168	178755	4920.11	44627.7	68238.8	89534.9	106436
High	O95169	NDUFB8	NADH dehydrogenase [ubiquinone] 1 beta subcomplex subunit 8, mitochondrial OS=Homo sapiens OX=9606 GN=NDUFB8 PE=1 SV=1	0	5.978	11	2	10	2	186	21.8	6.8	8.43	2	0	-0.98	3.58	-0.56	0	-0.13	0.998292	0.893374	0.209374	0.782194	0.999718	0.993737	0.85946	0.389166	0.0106707	0.237942	0.9967	0.767986	166751	137267	99351	135156	176092	93914.7	1.15946e+06	288345	151364	288692	315691	44034.5	571288	135190	586110	689486	366751
High	O95196	CSPG5	Chondroitin sulfate proteoglycan 5 OS=Homo sapiens OX=9606 GN=CSPG5 PE=1 SV=3	0	36.419	18	5	32	5	566	60	4.5	74.94	5	0.12	1.05	2.18	-0.44	-0.09	0.73	0.990536	0.594234	0.315207	0.703779	0.999718	0.902494	0.677212	0.142925	0.0277576	0.180119	0.891318	0.425282	271954	413166	295161	257106	231892	229840	2.1658e+06	1.82436e+06	2.40562e+06	1.70823e+06	4.60852e+06	2.04155e+06	1.18466e+06	265121	1.31663e+06	2.38796e+06	1.96093e+06
High	O95197	RTN3	Reticulon-3 OS=Homo sapiens OX=9606 GN=RTN3 PE=1 SV=2	0	8.574	3	2	4	2	1032	112.5	4.96	8.16	2	-0.87	0.58	0.57	3.4	-0.42	0.39	0.652449	0.93855	0.995027	0.0406644	0.996529	0.969906	0.155736	0.491639	0.68173	0.00154213	0.602605	0.593761	81421.6	32725.4	122595	27301.9	113326	84177.7	143567	172758	60088.3	59707.9	107650	175695	167209	113934	116831	153097	139513
High	O95219	SNX4	Sorting nexin-4 OS=Homo sapiens OX=9606 GN=SNX4 PE=1 SV=1	0	19.44	10	5	20	5	450	51.9	5.99	22.59	5	-0.58	-0.28	0.81	0.76	-0.13	0.33	0.865354	0.994624	0.956737	0.967825	0.999718	0.985929	0.353091	0.938675	0.498919	0.630627	0.852719	0.688529	300744	250569	381519	291997	323581	254737	296730	211782	714270	190980	270750	283808	146697	255423	404386	321858	793219
High	O95232	LUC7L3	Luc7-like protein 3 OS=Homo sapiens OX=9606 GN=LUC7L3 PE=1 SV=2	0	47.499	27	10	42	10	432	51.4	9.79	63.21	10	-0.59	-0.45	1.3	1.95	0.02	-0.51	0.879562	0.98124	0.793261	0.440146	0.999718	0.814213	0.375299	0.767746	0.238134	0.0570378	0.970003	0.304232	477821	460869	427263	519495	1.94231e+06	456375	1.29935e+06	819210	1.01246e+06	1.00431e+06	1.02515e+06	1.2803e+06	513943	3.07228e+06	2.57769e+06	1.5602e+06	1.80704e+06
High	O95239	KIF4A	Chromosome-associated kinesin KIF4A OS=Homo sapiens OX=9606 GN=KIF4A PE=1 SV=3	0	28.867	7	7	17	7	1232	139.8	6.27	24.51	7	0.63	1.5	-1.43	-0.55	-0.77	-0.16	0.547828	0.297588	0.804278	0.874799	0.741388	0.986851	0.109348	0.0388054	0.261094	0.360366	0.246979	0.735608	724990	114668	335965	2.85696e+06	2.6866e+06	2.64002e+06	1.45814e+06	2.84558e+06	2.46615e+06	1.31554e+06	1.78943e+06	1.44684e+06	1.29134e+06	1.48084e+06	731345	818289	1.15579e+06
High	O95248	SBF1	Myotubularin-related protein 5 OS=Homo sapiens OX=9606 GN=SBF1 PE=1 SV=4	0	21.5	5	6	14	5	1868	208.3	6.9	4.64	6	0.13	-0.07	0.6	1.38	0.48	-0.99	0.974059	0.995318	0.995027	0.788728	0.993688	0.739669	0.636664	0.984217	0.645399	0.251446	0.59577	0.230205	443407	616631	241151	325342	237506	210323	564940	772026	435304	2.08355e+06	691498	788379	489299	348441	508221	362849	234232
High	O95251	KAT7	Histone acetyltransferase KAT7 OS=Homo sapiens OX=9606 GN=KAT7 PE=1 SV=1	0	6.102	4	2	14	2	611	70.6	8.85	27.37	2	-0.04	-0.69	-1.2	2.02	-0.06	2.05	0.998292	0.960908	0.923576	0.643487	0.999718	0.159687	0.907817	0.602181	0.400635	0.141681	0.930673	0.0152471	142740	149429	115154	92105.8	161958	118156	134105	272809	57118.1	145353	118099	128235	43429.1	274460	96193.3	504431	398035
High	O95292	VAPB	Vesicle-associated membrane protein-associated protein B/C OS=Homo sapiens OX=9606 GN=VAPB PE=1 SV=3	0	19.673	19	5	18	4	243	27.2	7.3	31.91	5	0.59	0.44	0.03	0.78	-0.26	0.82	0.623901	0.808835	0.999981	0.991297	0.999718	0.868557	0.139504	0.288202	0.983859	0.76184	0.716911	0.371146	986995	213887	327339	738652	207948	154597	2.28081e+06	1.64965e+06	1.91361e+06	1.18412e+06	1.5977e+06	1.78689e+06	720208	1.0721e+06	828743	1.4665e+06	1.70557e+06
High	O95297	MPZL1	Myelin protein zero-like protein 1 OS=Homo sapiens OX=9606 GN=MPZL1 PE=1 SV=1	0	38.148	23	7	68	7	269	29.1	8.72	146.88	7	0.74	-1.63	-0.4	0.76	-0.98	0.22	0.420789	0.0791484	0.965107	0.94531	0.307564	0.986851	0.069463	0.00359547	0.528852	0.539625	0.0532011	0.729272	437688	320641	530339	474306	293295	361607	1.91094e+07	2.10175e+07	1.68983e+07	9.65539e+06	1.05815e+07	3.87067e+06	3.32245e+06	1.02731e+07	1.02294e+07	7.0288e+06	1.27213e+07
High	O95299	NDUFA10	NADH dehydrogenase [ubiquinone] 1 alpha subcomplex subunit 10, mitochondrial OS=Homo sapiens OX=9606 GN=NDUFA10 PE=1 SV=1	0	53.683	32	9	52	9	355	40.7	8.48	155.92	9	-0.56	-0.53	-0.48	0.59	-0.7	-0.54	0.87922	0.91793	0.947026	0.921585	0.632267	0.818321	0.36909	0.452148	0.456708	0.444439	0.181172	0.308747	625076	280963	497174	459541	410739	1.07081e+06	5.51317e+06	4.46864e+06	4.67401e+06	2.62847e+06	2.87093e+06	5.01503e+06	3.87438e+06	2.25917e+06	2.52776e+06	3.2668e+06	1.43375e+06
High	O95302	FKBP9	Peptidyl-prolyl cis-trans isomerase FKBP9 OS=Homo sapiens OX=9606 GN=FKBP9 PE=1 SV=2	0	12.182	5	4	24	4	570	63	5.08	20.22	4	-0.27	0.32	-0.75	-0.46	-0.05	0.31	0.998292	0.898057	0.944985	0.80132	0.999718	0.997239	0.767717	0.402501	0.452238	0.263653	0.956852	0.800321	293273	217960	207827	235778	353402	247487	954813	1.45996e+06	1.1888e+06	460987	1.29567e+06	1.14803e+06	700035	563681	571438	752945	709221
High	O95336	PGLS	6-phosphogluconolactonase OS=Homo sapiens OX=9606 GN=PGLS PE=1 SV=2	0	79.291	76	13	84	13	258	27.5	6.05	182.95	13	1.15	-0.27	0.39	0.65	0.2	-0.26	0.050752	0.994624	0.995027	0.958132	0.999718	0.970298	0.00242737	0.872508	0.706972	0.593085	0.780418	0.61355	1.29758e+06	867949	943773	876729	1.1345e+06	1.03473e+06	2.38609e+06	2.2452e+06	1.77472e+06	2.58096e+06	2.40828e+06	2.76539e+06	1.17036e+06	1.59036e+06	1.08599e+06	1.08092e+06	974408
High	O95347	SMC2	Structural maintenance of chromosomes protein 2 OS=Homo sapiens OX=9606 GN=SMC2 PE=1 SV=2	0	108.373	27	25	141	25	1197	135.6	8.43	301.73	25	-0.14	-0.71	-0.11	0.13	-0.09	0.08	0.998817	0.821418	0.995027	0.999737	0.999718	0.999937	0.990942	0.30368	0.778188	0.998926	0.787614	0.935267	3.01065e+06	5.65807e+06	6.27344e+06	3.79216e+06	9.32242e+06	4.39019e+06	8.80056e+06	1.0922e+07	1.01887e+07	9.15395e+06	1.20394e+07	9.54034e+06	7.60747e+06	8.0655e+06	6.16273e+06	8.93092e+06	7.24708e+06
High	O95352	ATG7	Ubiquitin-like modifier-activating enzyme ATG7 OS=Homo sapiens OX=9606 GN=ATG7 PE=1 SV=1	0.007	2.807	3	1	2	1	703	77.9	6.24	0	1	0.41	-1.12	0.01	1.13	-1.78	-0.16	0.955531	0.461126	0.999981	0.913409	0.198747	0.997628	0.568552	0.0870632	0.919306	0.417899	0.0260661	0.81216	13242.4	96292.5	4.44587e+06	10143.2	8816.88	29665.1	93700.6	32926.2	110047	40133.8	6193.39	27206.3	307773	16793.1	113130	101139	101346
High	O95361	TRIM16	Tripartite motif-containing protein 16 OS=Homo sapiens OX=9606 GN=TRIM16 PE=1 SV=3	0	11.739	9	4	5	4	564	63.9	5.49	10.79	4	0.19	-2.3	1.14	-0.68	-0.58	-0.01	0.944222	0.257902	0.952328	0.865952	0.945945	0.999937	0.516556	0.028034	0.46666	0.346947	0.461558	0.990069	174691	79301.4	141746	104750	126074	460106	187346	142234	115259	95168.9	13347.1	263509	167973	118292	146591	145735	79390.4
High	O95373	IPO7	Importin-7 OS=Homo sapiens OX=9606 GN=IPO7 PE=1 SV=1	0	121.718	20	20	158	19	1038	119.4	4.82	353.94	20	-0.57	-0.03	-0.08	0.33	-0.5	-0.2	0.843275	0.99417	0.999981	0.983706	0.797566	0.970298	0.324267	0.833715	0.85731	0.684075	0.299842	0.612996	1.06205e+06	1.85995e+06	3.36525e+06	1.69799e+06	1.8492e+06	3.52468e+06	5.51463e+06	5.31898e+06	5.36454e+06	2.91672e+06	3.79656e+06	4.78423e+06	2.5877e+06	2.8823e+06	2.42871e+06	2.25179e+06	2.25454e+06
High	O95382	MAP3K6	Mitogen-activated protein kinase kinase kinase 6 OS=Homo sapiens OX=9606 GN=MAP3K6 PE=1 SV=3	0	7.104	3	2	6	2	1288	142.5	7.11	6.37	2	0.27	0.12	-0.88	1.1	-0.56	0.51	0.991582	0.994624	0.94465	0.937107	0.999718	0.925204	0.683146	0.912558	0.448542	0.491107	0.627743	0.456275	61865.6	90229.8	37448.8	84883.9	20031.1	35034.8	9547.2	52573.7	97749.5	35723	112712	33012.9	103491	57322.5	18532.3	81365.4	55837.9
High	O95394	PGM3	Phosphoacetylglucosamine mutase OS=Homo sapiens OX=9606 GN=PGM3 PE=1 SV=1	0	83.462	36	19	118	19	542	59.8	6.25	254.04	19	-0.27	0.38	0.67	0.47	-0.65	-0.06	0.998292	0.826288	0.956737	0.936263	0.648783	0.992531	0.788673	0.309696	0.493628	0.485775	0.19078	0.758799	964011	2.05948e+06	5.86118e+06	900128	1.22008e+06	2.45651e+06	5.05834e+06	5.1839e+06	5.15651e+06	4.10635e+06	3.1009e+06	3.28308e+06	2.50645e+06	3.06926e+06	2.91367e+06	2.05991e+06	2.7932e+06
High	O95415	BRI3	Brain protein I3 OS=Homo sapiens OX=9606 GN=BRI3 PE=1 SV=1	0	7.924	16	1	14	1	125	13.6	8.32	53.88	1	-0.81	-0.09	0.7	0.63	1.69	-0.27	0.836396	0.994624	0.986424	0.989904	0.415352	0.98828	0.314475	0.909848	0.599336	0.756035	0.0854964	0.742736	88715.1	89226.5	107075	17168.8	105424	67870.9	20232.4	64233.3	21629.1	109440	62072.3	69686.3	61419.6	108021	83069.9	68979.6	66659.7
High	O95425	SVIL	Supervillin OS=Homo sapiens OX=9606 GN=SVIL PE=1 SV=2	0	44.017	7	8	15	8	2214	247.6	6.98	31.19	8	-0.29	-0.43	0.33	0.46	0.06	0.03	0.998292	0.975156	0.995027	0.996962	0.999718	0.999937	0.723005	0.665023	0.797077	0.927651	0.887214	0.870928	1.19198e+06	1.92688e+06	601372	1.0496e+06	462353	352128	718065	1.39517e+06	1.36688e+06	472058	1.42003e+06	1.76537e+06	809550	1.06131e+06	943329	963780	1.12132e+06
High	O95433	AHSA1	Activator of 90 kDa heat shock protein ATPase homolog 1 OS=Homo sapiens OX=9606 GN=AHSA1 PE=1 SV=1	0	74.443	36	12	148	12	338	38.3	5.53	311.83	12	-0.29	-0.16	0.51	0.13	0.16	-0.25	0.998292	0.995181	0.986743	0.999708	0.999718	0.969906	0.740864	0.981094	0.603778	0.992176	0.875611	0.593203	2.00914e+06	4.67284e+06	914707	3.77489e+06	6.23339e+06	1.09015e+07	5.07121e+06	3.94023e+06	4.4229e+06	4.55316e+06	4.94659e+06	6.22736e+06	4.34633e+06	5.52957e+06	8.34308e+06	4.37524e+06	4.63432e+06
High	O95470	SGPL1	Sphingosine-1-phosphate lyase 1 OS=Homo sapiens OX=9606 GN=SGPL1 PE=1 SV=3	0	85.368	30	13	107	13	568	63.5	9.16	236.07	13	-0.19	0.38	0.85	0.17	0.52	0.12	0.998292	0.900385	0.913384	0.999073	0.89193	0.999937	0.922905	0.413867	0.39325	0.98673	0.387283	0.99334	853404	727197	4.32273e+06	1.45664e+06	1.43918e+06	1.93216e+06	3.35551e+06	3.41574e+06	3.44995e+06	4.9069e+06	3.81819e+06	5.92046e+06	2.76054e+06	3.00697e+06	3.90707e+06	3.03986e+06	3.25841e+06
High	O95479	H6PD	GDH/6PGL endoplasmic bifunctional protein OS=Homo sapiens OX=9606 GN=H6PD PE=1 SV=2	0.001	5.117	6	2	3	2	791	88.8	7.3	0	2	1.91	0.27	1.93	-0.74	1.28	-1.72	0.144975	0.98124	0.246347	0.804636	0.43851	0.719762	0.0111429	0.74075	0.0166363	0.266208	0.0935536	0.214111	77001.4	72950.7	66517.7	18062.4	55220	75214.7	34429.1	107519	26410.9	83611	113324	15202.4	27263.3	9601.42	50117.5	8299.37	3304.57
High	O95486	SEC24A	Protein transport protein Sec24A OS=Homo sapiens OX=9606 GN=SEC24A PE=1 SV=2	0	20.314	6	5	17	3	1093	119.7	7.66	18.64	5	-1.78	0.85	-1.28	1.16	0.42	0.13	0.0190614	0.704398	0.903857	0.891739	0.999718	0.999937	0.000652127	0.200537	0.379889	0.388627	0.657475	0.987509	118311	178123	148005	1.06408e+06	185345	190180	691616	794970	682115	1.00179e+06	927920	841278	513823	436125	657290	689289	561034
High	O95487	SEC24B	Protein transport protein Sec24B OS=Homo sapiens OX=9606 GN=SEC24B PE=1 SV=2	0	93.321	24	19	73	17	1268	137.3	6.67	89.34	19	-0.31	-0.02	0.58	0.95	-0.4	-0.52	0.997805	0.994624	0.976523	0.614034	0.992454	0.909992	0.710586	0.898013	0.5581	0.1213	0.591214	0.432389	1.43043e+06	1.62124e+06	907872	1.31671e+06	967784	1.65354e+06	1.30666e+06	1.07993e+06	1.55447e+06	974310	1.1674e+06	991460	1.24097e+06	1.84185e+06	1.97552e+06	1.67144e+06	1.0196e+06
High	O95490	ADGRL2	Adhesion G protein-coupled receptor L2 OS=Homo sapiens OX=9606 GN=ADGRL2 PE=1 SV=2	0	23.83	5	5	17	4	1459	163.2	6.43	17.19	5	-0.96	-0.13	-1.28	0.24	-2.83	1.09	0.819212	0.994624	0.923639	0.996962	0.00402934	0.711366	0.291296	0.942369	0.404382	0.889662	0.000187126	0.209461	238578	96898	2.16054e+06	704358	1.56448e+06	165472	1.60088e+06	1.96225e+06	1.14809e+06	131940	420054	225554	409539	897975	974786	1.91764e+06	1.97933e+06
High	O95562	SFT2D2	Vesicle transport protein SFT2B OS=Homo sapiens OX=9606 GN=SFT2D2 PE=1 SV=1	0.001	4.588	6	1	6	1	160	17.8	9.13	14.15	1	0.48	0.07	6.64	-2.56	0.24	0.97	0.940782	0.994624	9.862e-15	0.0277543	0.999718	0.705388	0.489623	0.93418	1e-17	0.000853417	0.791381	0.202013	35854	28449.6	19751.6	4877.48	19757.9	65120.5	182884	196557	207479	100478	232571	774351	90098.4	24518.4	85888.6	280264	167869
High	O95571	ETHE1	Persulfide dioxygenase ETHE1, mitochondrial OS=Homo sapiens OX=9606 GN=ETHE1 PE=1 SV=2	0	11.943	15	4	14	4	254	27.9	6.83	17.21	4	-0.04	0.79	-0.87	-1.94	-0.05	0.25	0.998292	0.608747	0.979221	0.0254931	0.999718	0.998797	0.844401	0.150795	0.581532	0.000747975	0.937978	0.831391	334074	116280	264170	310714	293816	85457.5	306362	165007	305099	295617	228589	508304	434960	607135	244377	564907	258626
High	O95573	ACSL3	Long-chain-fatty-acid--CoA ligase 3 OS=Homo sapiens OX=9606 GN=ACSL3 PE=1 SV=3	0	277.599	60	38	539	35	720	80.4	8.38	1148.08	38	0.13	0.65	0.87	-0.04	0.13	0.47	0.940782	0.669777	0.868255	0.986367	0.999718	0.923792	0.488026	0.183796	0.339624	0.729524	0.888011	0.453185	5.78696e+06	4.03006e+06	1.42483e+07	6.47317e+06	8.83395e+06	1.07049e+07	2.25145e+07	3.32811e+07	3.6451e+07	3.63353e+07	3.49557e+07	3.90396e+07	2.45695e+07	1.97696e+07	2.44871e+07	2.63203e+07	3.42035e+07
High	O95602	POLR1A	DNA-directed RNA polymerase I subunit RPA1 OS=Homo sapiens OX=9606 GN=POLR1A PE=1 SV=2	0	6.222	1	2	3	2	1720	194.7	7.03	1.75	2	-2.73	-2.8	-1.98	0.84	-0.78	-1.09	0.0236415	0.0557693	0.730593	0.948035	0.912676	0.753022	0.000858164	0.00229592	0.188658	0.554347	0.409058	0.241028	113815	77910.4	108617	98427	78135.6	17788.7	91748.6	69690.8	49696.9	40487.6	99944.6	13250.6	65730.4	31958.3	114096	5738.59	60754.1
High	O95630	STAMBP	STAM-binding protein OS=Homo sapiens OX=9606 GN=STAMBP PE=1 SV=1	0	38.826	20	7	30	7	424	48	6.29	64.71	7	-0.61	1.65	1.73	0.72	-0.15	-0.2	0.832976	0.216922	0.645619	0.983706	0.999718	0.993737	0.310075	0.0201481	0.128759	0.694709	0.818587	0.772765	301968	324328	398979	233330	306962	248544	536430	323344	462069	416291	298895	451335	410135	242149	451002	357688	376347
High	O95631	NTN1	Netrin-1 OS=Homo sapiens OX=9606 GN=NTN1 PE=1 SV=2	0	30.933	16	8	21	8	604	67.7	8.76	31.66	8	0.59	-0.38	-0.59	0.29	-4.28	-0.13	0.859612	0.9944	0.988188	0.999073	2.9861e-13	0.986851	0.343689	0.845216	0.615962	0.97474	6.66134e-16	0.736454	360388	449334	252003	363330	509925	331131	3.72225e+07	3.41116e+07	3.89205e+07	2.41011e+06	670439	1.91537e+06	5.70752e+06	3.17896e+06	4.46488e+06	3.75431e+06	4.07677e+06
High	O95639	CPSF4	Cleavage and polyadenylation specificity factor subunit 4 OS=Homo sapiens OX=9606 GN=CPSF4 PE=1 SV=1	0	7.932	15	3	7	3	269	30.2	8.31	1.63	3	0.32	-0.76	-0.64	0.43	-0.43	-0.1	0.939	0.876314	0.986743	0.996962	0.98552	0.999937	0.477258	0.371936	0.607812	0.939745	0.556173	0.990193	281450	170220	183499	739036	874048	1.3589e+06	623907	466919	234267	341049	346594	714344	204408	234897	185219	191214	94875.7
High	O95671	ASMTL	Probable bifunctional dTTP/UTP pyrophosphatase/methyltransferase protein OS=Homo sapiens OX=9606 GN=ASMTL PE=1 SV=3	0	34.322	21	7	17	7	621	68.8	6.07	22.39	7	-0.19	-0.09	-1.99	0.3	0.32	3.19	0.998292	0.994624	0.475646	0.999073	0.999718	0.00021293	0.883913	0.882096	0.0605491	0.956751	0.623754	3.71365e-06	2.63546e+06	3.50084e+06	1.93584e+06	3.60653e+06	4.12116e+06	3.66316e+06	1.12568e+06	945798	1.81794e+06	2.87389e+07	1.40074e+06	662270	817852	370379	527414	4.82961e+06	5.9892e+06
High	O95674	CDS2	Phosphatidate cytidylyltransferase 2 OS=Homo sapiens OX=9606 GN=CDS2 PE=1 SV=1	0.001	4.663	7	2	6	2	445	51.4	7.09	10.17	2	-0.29	1.54	1.08	3.11	1.16	0.06	0.998292	0.494928	0.929277	0.198706	0.322765	0.999937	0.773758	0.0996681	0.425024	0.0147488	0.0577979	0.921912	170090	92507.7	149966	29238.1	121366	113024	49011.1	249215	43569.9	111193	85722.4	109719	139639	184989	87904.2	138812	145852
High	O95677	EYA4	Eyes absent homolog 4 OS=Homo sapiens OX=9606 GN=EYA4 PE=1 SV=2	0	20.971	9	4	22	4	639	69.5	5.2	34.62	4	0.13	-0.92	-0.32	0.01	0.07	1.62	0.998292	0.898057	0.995027	0.989472	0.999718	0.369128	0.763624	0.405969	0.802767	0.742941	0.93378	0.0575459	290849	310685	227089	240050	139179	313030	247871	173283	254759	260421	949069	258370	207139	179779	1.0757e+06	623938	801056
High	O95714	HERC2	E3 ubiquitin-protein ligase HERC2 OS=Homo sapiens OX=9606 GN=HERC2 PE=1 SV=2	0	5.507	0	2	7	2	4834	526.9	6.28	5.76	2	-1.52	-1.91	1.25	-0.87	-0.15	-1.25	0.411376	0.301471	0.929277	0.79657	0.999718	0.498367	0.065599	0.039993	0.423634	0.259405	0.819594	0.0944987	182796	44266.2	99423.2	852498	134095	898674	492910	578772	373700	323832	443483	473553	603598	436973	873660	406213	253680
High	O95747	OXSR1	Serine/threonine-protein kinase OSR1 OS=Homo sapiens OX=9606 GN=OXSR1 PE=1 SV=1	0	60.953	26	12	105	10	527	58	6.43	220.3	12	-0.3	-0.32	0.84	1.32	-1.57	-0.05	0.998292	0.975156	0.926937	0.329869	0.0325277	0.999937	0.721249	0.671022	0.413605	0.0347864	0.00241434	0.918441	1.85657e+06	4.51753e+06	758390	5.33999e+06	7.02604e+06	5.50949e+06	1.76347e+07	1.91359e+07	1.94892e+07	6.42416e+06	1.38097e+06	6.5242e+06	8.4055e+06	1.00411e+07	6.21533e+06	1.04739e+07	8.08322e+06
High	O95757	HSPA4L	Heat shock 70 kDa protein 4L OS=Homo sapiens OX=9606 GN=HSPA4L PE=1 SV=3	0	22.125	7	6	31	3	839	94.5	5.88	53.62	6	-0.16	-1.11	1.44	-2.83	0.33	0.7	0.998292	0.811011	0.826871	0.00433381	0.999718	0.87508	0.924654	0.291913	0.293245	7.91002e-05	0.716748	0.380063	71252.5	196185	98257.2	198001	100969	82858.6	182612	225790	111112	1.8965e+06	190046	229900	114693	222845	114482	51936.7	185707
High	O95758	PTBP3	Polypyrimidine tract-binding protein 3 OS=Homo sapiens OX=9606 GN=PTBP3 PE=1 SV=2	0	18.628	9	5	40	1	552	59.7	9.04	55.49	5	0.11	0.39	0.08	-0.25	0.82	-0.26	0.998292	0.962753	0.999981	0.940033	0.819066	0.986851	0.848378	0.607602	0.854716	0.518168	0.314449	0.732972	57454.6	85755.8	24974.4	2672.44	848893	445027	155224	39158.7	96353.4	43169.4	170503	264176	59922.1	92727.3	91816.2	242401	76420.2
High	O95772	STARD3NL	STARD3 N-terminal-like protein OS=Homo sapiens OX=9606 GN=STARD3NL PE=1 SV=1	0.007	2.857	3	1	3	1	234	26.6	4.81	5.33	1	1.69	-1.03	3.42	0.63	0.26	1.47	0.259245	0.761211	0.188214	0.996962	0.999718	0.369475	0.0292037	0.243158	0.00848824	0.82487	0.751907	0.0576953	36717.3	23196.5	71776.3	78537.6	9097.84	103033	300363	237907	406989	90730.9	359361	363596	10236.2	85316.8	67708	199888	106058
High	O95782	AP2A1	AP-2 complex subunit alpha-1 OS=Homo sapiens OX=9606 GN=AP2A1 PE=1 SV=3	0	225.865	45	38	372	27	977	107.5	7.03	841.25	38	-0.43	-0.04	-0.55	0.21	-0.12	-0.85	0.940782	0.993515	0.940594	0.996962	0.999718	0.619754	0.485644	0.813827	0.443306	0.869331	0.751598	0.157735	1.62703e+06	4.10242e+06	1.53267e+06	4.35084e+06	5.25317e+06	8.04919e+06	1.24257e+07	1.14516e+07	1.30811e+07	1.26767e+07	1.08745e+07	1.14464e+07	1.19088e+07	1.05438e+07	9.72006e+06	6.46416e+06	5.83049e+06
High	O95785	WIZ	Protein Wiz OS=Homo sapiens OX=9606 GN=WIZ PE=1 SV=2	0	44.375	8	9	36	9	1651	178.6	6.86	65.76	9	-0.16	0.6	0.23	0.64	1.38	-0.02	0.998292	0.883521	0.999981	0.9713	0.353011	0.999525	0.931192	0.37935	0.916544	0.637028	0.065863	0.847562	1.86447e+06	1.36362e+06	417228	2.67689e+06	2.32469e+06	446432	1.89377e+06	464930	581446	1.51664e+06	2.55614e+06	596735	608023	1.52759e+06	590566	691725	377166
High	O95793	STAU1	Double-stranded RNA-binding protein Staufen homolog 1 OS=Homo sapiens OX=9606 GN=STAU1 PE=1 SV=2	0	15.969	10	4	15	3	577	63.1	9.44	19.91	4	-0.47	1.31	0.73	3.05	0.63	-0.7	0.961223	0.605679	0.991289	0.320466	0.920543	0.829656	0.586348	0.148625	0.638864	0.0330799	0.422889	0.31884	77642.4	46942.2	9000.05	881860	1.36839e+06	897388	41897.3	99683.2	26412.7	107532	64955	57772.8	54675.1	103505	108135	73991.5	63770.6
High	O95810	CAVIN2	Caveolae-associated protein 2 OS=Homo sapiens OX=9606 GN=CAVIN2 PE=1 SV=3	0.001	4.888	3	1	5	1	425	47.1	5.21	5.64	1	-0.15	0.47	-1.03	-0.87	-0.89	-2.39	0.998292	0.958557	0.889888	0.726388	0.862243	0.0350979	0.988386	0.590767	0.365848	0.198133	0.357129	0.00189568	18342.5	3537.61	18237	45948	32051.2	103663	107887	69214.3	42996.8	13116	101238	37278	103822	19486.6	114941	19808.4	6412.95
High	O95816	BAG2	BAG family molecular chaperone regulator 2 OS=Homo sapiens OX=9606 GN=BAG2 PE=1 SV=1	0	14.732	13	3	10	3	211	23.8	6.7	14.31	3	0.97	-0.11	0.42	0.27	0.71	-1.35	0.333945	0.994624	0.997434	0.996962	0.848523	0.387592	0.0442912	0.9517	0.835908	0.852433	0.343987	0.0632756	230491	219422	167077	144966	205416	81647	266169	224289	174336	127359	366953	398032	1.40786e+06	101358	1.26409e+06	828467	217669
High	O95817	BAG3	BAG family molecular chaperone regulator 3 OS=Homo sapiens OX=9606 GN=BAG3 PE=1 SV=3	0	9.324	4	2	5	2	575	61.6	6.95	10.79	2	0.55	-1.6	-0.29	0.22	-1.27	-1.96	0.899864	0.460108	0.995027	0.996962	0.368719	0.617468	0.409534	0.0861046	0.801258	0.849634	0.0705134	0.15468	93217.4	81848.1	98013.4	15913.5	75371.6	429702	87395.3	138777	248092	62247.3	57422.3	46167.6	36104.3	46639.6	40770.5	57582.7	10465.6
High	O95819	MAP4K4	Mitogen-activated protein kinase kinase kinase kinase 4 OS=Homo sapiens OX=9606 GN=MAP4K4 PE=1 SV=2	0	136.738	29	32	220	22	1239	142	7.46	341.29	32	-0.03	-0.39	-0.72	0.54	-0.51	0.7	0.998292	0.958557	0.824626	0.896833	0.811589	0.787155	0.834778	0.587787	0.29152	0.394578	0.309592	0.265471	7.606e+06	1.15209e+06	2.43345e+06	1.25539e+07	8.78328e+06	1.11405e+07	1.03893e+07	9.59071e+06	1.02888e+07	7.21668e+06	6.75623e+06	1.20822e+07	9.51585e+06	5.96444e+06	6.30691e+06	8.29598e+06	1.0246e+07
High	O95825	CRYZL1	Quinone oxidoreductase-like protein 1 OS=Homo sapiens OX=9606 GN=CRYZL1 PE=1 SV=2	0	23.061	21	4	19	4	349	38.7	5.78	37.77	4	0.68	1.81	-0.14	-0.4	-0.19	-0.09	0.444629	0.388122	0.999981	0.937107	0.999718	0.999937	0.0774561	0.0619172	0.957553	0.500847	0.793579	0.940891	167361	276943	221930	263847	205911	283784	205611	191732	356183	180563	133265	314033	112953	365080	179339	148016	201891
High	O95831	AIFM1	Apoptosis-inducing factor 1, mitochondrial OS=Homo sapiens OX=9606 GN=AIFM1 PE=1 SV=1	0	50.623	28	11	57	11	613	66.9	8.95	114.13	11	0.8	-0.31	0.72	0.76	0.09	0.08	0.324599	0.994442	0.966644	0.958132	0.999718	0.999937	0.0418668	0.854831	0.533091	0.594872	0.966212	0.923878	584243	477773	623916	507141	582565	1.0811e+06	473242	745987	599051	1.03923e+06	460026	638176	808056	498970	742997	934573	787775
High	O95864	FADS2	Acyl-CoA 6-desaturase OS=Homo sapiens OX=9606 GN=FADS2 PE=1 SV=1	0	105.914	32	18	194	16	444	52.2	8.82	401.81	18	0.36	0.96	0.76	-0.37	0.89	0.73	0.722809	0.374276	0.923639	0.844474	0.506734	0.850169	0.209323	0.0576001	0.407591	0.314627	0.120646	0.352555	687528	2.39909e+06	795303	1.95408e+06	1.93016e+06	1.77112e+06	5.63681e+06	5.8195e+06	6.68949e+06	9.81916e+06	1.36317e+07	1.07957e+07	3.75344e+06	2.30885e+06	2.66979e+06	4.00466e+06	4.42684e+06
High	O95870	ABHD16A	Phosphatidylserine lipase ABHD16A OS=Homo sapiens OX=9606 GN=ABHD16A PE=1 SV=3	0	33.418	23	10	54	10	558	63.2	8.13	44.15	10	-0.24	-0.42	0.68	1.67	0.29	-0.09	0.998292	0.958557	0.986424	0.586904	0.999718	0.997239	0.855992	0.592609	0.596335	0.111321	0.71448	0.806136	660523	646395	2.69693e+06	1.24522e+06	556570	1.41057e+06	2.4769e+06	2.63694e+06	2.41954e+06	3.03493e+06	2.59711e+06	3.28697e+06	2.07511e+06	1.64284e+06	1.72827e+06	1.6293e+06	2.68227e+06
High	O95905	ECD	Protein ecdysoneless homolog OS=Homo sapiens OX=9606 GN=ECD PE=1 SV=1	0.001	5.06	2	1	2	1	644	72.7	4.87	3.03	1	-0.53	-0.55	-1.24	0.15	-0.37	-1.15	0.9455	0.955109	0.719781	0.996962	0.999718	0.510962	0.542485	0.568881	0.177446	0.855226	0.63208	0.0994775	453003	8.62427e+06	89310.6	103255	54747	41763	77817.3	76646.5	98576	59036.2	100701	60020.2	109464	24079.4	102139	61850	32804.2
High	O95983	MBD3	Methyl-CpG-binding domain protein 3 OS=Homo sapiens OX=9606 GN=MBD3 PE=1 SV=1	0	39.512	30	7	19	6	291	32.8	5.34	33	7	0.24	-0.39	-1.84	0.05	-0.38	0.62	0.944222	0.991334	0.497516	0.992095	0.987591	0.967278	0.527115	0.80521	0.0674252	0.780866	0.567665	0.582843	306752	5.88569e+06	317130	368060	260352	209311	981588	1.10864e+06	976001	561333	1.74835e+06	754252	758414	1.1321e+06	701759	718392	2.37455e+06
High	O96000	NDUFB10	NADH dehydrogenase [ubiquinone] 1 beta subcomplex subunit 10 OS=Homo sapiens OX=9606 GN=NDUFB10 PE=1 SV=3	0	19.075	38	5	15	5	172	20.8	8.48	13.09	5	0.77	-1.41	0.97	1.51	-0.61	0.42	0.381281	0.616564	0.954055	0.731392	0.915518	0.98828	0.0562913	0.155581	0.468868	0.203554	0.41597	0.740405	215355	271246	278468	245398	346556	266816	395119	374309	813880	231830	307825	259128	1.241e+06	523402	668186	895026	596112
High	O96005	CLPTM1	Cleft lip and palate transmembrane protein 1 OS=Homo sapiens OX=9606 GN=CLPTM1 PE=1 SV=1	0	28.571	9	6	44	6	669	76	6.3	72.71	6	-0.54	0.32	1.4	0.15	0.18	0.11	0.884246	0.944168	0.755214	0.992095	0.999718	0.999937	0.379808	0.514687	0.207986	0.769787	0.789187	0.977532	1.55989e+06	204051	261972	1.60711e+06	2.11969e+06	2.11065e+06	1.95077e+06	2.02353e+06	1.7759e+06	2.03149e+06	2.23369e+06	2.21378e+06	1.73166e+06	1.39851e+06	2.13734e+06	1.8657e+06	1.97901e+06
High	O96008	TOMM40	Mitochondrial import receptor subunit TOM40 homolog OS=Homo sapiens OX=9606 GN=TOMM40 PE=1 SV=1	0	52.276	27	8	47	8	361	37.9	7.25	73.97	8	-0.01	-1.68	-1.25	0.52	1.59	-0.92	0.998292	0.0981661	0.719781	0.984101	0.137518	0.592741	0.813355	0.00519597	0.178405	0.710725	0.0150876	0.141003	3.18568e+08	2.72448e+08	493469	2.27042e+08	1.43681e+08	3.52324e+08	1.00475e+06	1.07978e+06	669554	3.02361e+06	2.62206e+06	3.28672e+06	3.00472e+07	2.00413e+07	2.83233e+07	1.50204e+07	2.09877e+07
High	O96011	PEX11B	Peroxisomal membrane protein 11B OS=Homo sapiens OX=9606 GN=PEX11B PE=1 SV=1	0	10.819	12	3	11	3	259	28.4	9.85	10.36	3	0.2	-3.19	0.74	-0.36	0.31	0.36	0.952656	0.0142149	0.986743	0.933023	0.999718	0.971897	0.560465	0.000351697	0.612315	0.472761	0.664133	0.633095	140720	148932	120101	152067	152443	564147	91871.9	97242	37948.6	59696.6	220976	113666	123168	89618.2	101040	168572	73502.2
High	O96013	PAK4	Serine/threonine-protein kinase PAK 4 OS=Homo sapiens OX=9606 GN=PAK4 PE=1 SV=1	0	40.372	25	10	38	10	591	64	9.73	27.62	10	0.27	1.22	-0.06	-0.95	-0.31	0.89	0.912083	0.145588	0.999981	0.440146	0.999718	0.858277	0.437637	0.0106586	0.880719	0.0570069	0.658253	0.361691	425199	378233	448097	472153	485905	773042	1.87966e+06	2.15461e+06	1.99318e+06	1.20126e+06	1.60976e+06	2.04776e+06	655583	525250	868183	1.43611e+06	1.21717e+06
High	O96019	ACTL6A	Actin-like protein 6A OS=Homo sapiens OX=9606 GN=ACTL6A PE=1 SV=1	0	50.872	25	8	38	8	429	47.4	5.6	129.49	8	-0.28	-0.19	-0.25	0.5	0.25	0.02	0.998292	0.994624	0.995027	0.961574	0.999718	0.999525	0.752466	0.961243	0.747431	0.605629	0.722572	0.864151	341826	624395	664257	962382	422855	579115	1.08342e+06	1.35444e+06	991507	2.90683e+06	1.28607e+06	718824	952865	725251	527740	935396	735224
High	P00338	LDHA	L-lactate dehydrogenase A chain OS=Homo sapiens OX=9606 GN=LDHA PE=1 SV=2	0	274.987	88	35	801	32	332	36.7	8.27	2061.68	35	0.53	0.53	1.43	0.64	1.04	0.98	0.507406	0.793102	0.602636	0.821186	0.353011	0.536299	0.0960636	0.268627	0.10337	0.289765	0.0656387	0.113527	1.82305e+07	7.95997e+06	6.70257e+06	1.811e+08	1.67562e+08	1.70462e+08	8.93198e+07	8.80335e+07	1.02179e+08	1.50353e+08	2.05692e+08	1.83376e+08	7.26862e+07	6.45274e+07	7.21318e+07	1.51024e+08	1.38182e+08
High	P00352	ALDH1A1	Retinal dehydrogenase 1 OS=Homo sapiens OX=9606 GN=ALDH1A1 PE=1 SV=2	0	6.87	4	2	2	1	501	54.8	6.73	1.97	2	-0.89	2.39	-1.36	0.44	-1.31	-0.16	0.825327	0.0107804	0.804278	0.999073	0.353011	0.997239	0.298486	0.000247047	0.264593	0.968615	0.065834	0.805173	44866.2	101063	51568.6	84211	36782.5	23321.5	98146.1	367131	50214.2	39703.3	54555.5	39403	106230	104929	59313.9	93735.4	103260
High	P00367	GLUD1	Glutamate dehydrogenase 1, mitochondrial OS=Homo sapiens OX=9606 GN=GLUD1 PE=1 SV=2	0	114.542	43	20	94	20	558	61.4	7.8	213.47	20	0.58	-0.24	0.8	0.06	-0.98	-0.24	0.434621	0.989779	0.93093	0.981076	0.324171	0.965424	0.0743025	0.79894	0.427625	0.668848	0.0583784	0.56708	1.21528e+06	2.43726e+06	2.51528e+06	2.66081e+06	2.22594e+06	1.17459e+06	4.30999e+06	3.08753e+06	3.97038e+06	2.39444e+06	1.42939e+06	2.01808e+06	2.6614e+06	1.47662e+06	2.26795e+06	3.20785e+06	1.73113e+06
High	P00374	DHFR	Dihydrofolate reductase OS=Homo sapiens OX=9606 GN=DHFR PE=1 SV=2	0	51.565	56	9	71	9	187	21.4	7.42	130.72	9	-1.08	0.09	-1.71	-0.61	0.08	0.98	0.328698	0.987608	0.313856	0.639254	0.999718	0.797351	0.0427288	0.786063	0.0273744	0.134634	0.860291	0.281006	650881	525445	503178	558126	443268	608029	1.88869e+06	973655	1.37089e+06	1.44688e+06	927106	2.59144e+06	893907	671482	1.0788e+06	1.92111e+06	1.7611e+06
High	P00387	CYB5R3	NADH-cytochrome b5 reductase 3 OS=Homo sapiens OX=9606 GN=CYB5R3 PE=1 SV=3	0	23.276	18	5	19	5	301	34.2	7.59	38.97	5	0.29	-0.44	0.06	-0.7	-1.01	0.13	0.899864	0.98725	0.999981	0.849164	0.613546	0.998509	0.411298	0.784834	0.983429	0.325759	0.167716	0.81849	150479	271017	120162	160582	221656	186296	255757	316594	343957	128563	156748	190564	234481	222130	205220	283621	189358
High	P00390	GSR	Glutathione reductase, mitochondrial OS=Homo sapiens OX=9606 GN=GSR PE=1 SV=2	0	23.85	17	6	9	6	522	56.2	8.5	9.38	6	-0.23	-0.17	-0.69	0.18	-0.14	-0.14	0.998292	0.994624	0.965755	0.996962	0.999718	0.999937	0.809058	0.929966	0.529785	0.79742	0.831543	0.878729	114670	239784	280934	362553	333544	288686	485946	188876	598485	440129	296246	457056	325683	337368	286571	395306	219101
High	P00403	MT-CO2	Cytochrome c oxidase subunit 2 OS=Homo sapiens OX=9606 GN=MT-CO2 PE=1 SV=1	0	29.921	19	5	56	5	227	25.5	4.82	179.48	5	-0.2	0.99	2.03	0.52	-0.29	-1.22	0.998292	0.49498	0.405512	0.958056	0.999718	0.3222	0.900623	0.100085	0.0447371	0.59019	0.72008	0.0465233	286776	160782	1.69329e+06	135839	219581	1.02332e+06	2.19559e+06	1.69907e+06	1.56089e+06	2.65928e+06	1.34291e+06	1.38794e+06	2.92114e+06	3.06864e+06	2.62198e+06	1.5172e+06	1.25661e+06
High	P00441	SOD1	Superoxide dismutase [Cu-Zn] OS=Homo sapiens OX=9606 GN=SOD1 PE=1 SV=2	0	8.405	20	2	6	2	154	15.9	6.13	5.29	2	1.26	-0.43	0.24	0.25	-0.94	0.6	0.245444	0.98124	0.999981	0.996962	0.619811	0.832098	0.0260326	0.768107	0.87965	0.843261	0.170656	0.321634	133386	74052.3	110372	94951.2	89723.2	73828.5	149531	85986.6	125679	65656.2	36893.4	273951	49359	129469	73903.8	94378.2	163747
High	P00492	HPRT1	Hypoxanthine-guanine phosphoribosyltransferase OS=Homo sapiens OX=9606 GN=HPRT1 PE=1 SV=2	0	17.096	32	5	12	5	218	24.6	6.68	12.88	5	-0.1	1.48	-0.68	-1.88	0.65	0.28	0.998292	0.289088	0.995027	0.120823	0.897452	0.986851	0.963905	0.0362427	0.654143	0.00727733	0.393124	0.729088	145905	590622	190885	104448	180759	142532	245117	297405	181072	385373	514154	193818	476934	202175	261452	318315	349871
High	P00505	GOT2	Aspartate aminotransferase, mitochondrial OS=Homo sapiens OX=9606 GN=GOT2 PE=1 SV=3	0	35.263	20	6	18	6	430	47.5	9.01	43.75	6	2.87	0.22	0.98	0.15	-0.53	-1.07	2.31085e-07	0.98124	0.952328	0.992095	0.934743	0.591396	7.49821e-10	0.761375	0.464076	0.778171	0.442363	0.140314	314103	273328	9.12041e+06	836535	1.0594e+06	720123	534294	531900	535024	385596	350658	370084	754849	461266	1.06123e+06	358654	663970
High	P00519	ABL1	Tyrosine-protein kinase ABL1 OS=Homo sapiens OX=9606 GN=ABL1 PE=1 SV=4	0	6.211	1	1	6	1	1130	122.8	8.66	7.62	1	-1.1	-0.58	-0.51	1.46	0.59	-4.58	0.703849	0.974512	0.99011	0.82452	0.91303	0.000124651	0.188922	0.63947	0.626567	0.292323	0.410132	1.92121e-06	65556.9	72052.1	86798.4	2.28263e+06	37808.5	1.7367e+06	49880.6	834557	39862.3	654811	75026.4	36204.6	41743.5	408759	1.02746e+06	6016.91	17113.4
High	P00533	EGFR	Epidermal growth factor receptor OS=Homo sapiens OX=9606 GN=EGFR PE=1 SV=2	0	253.906	43	43	410	41	1210	134.2	6.68	889.93	43	1.39	1.31	1.18	1.27	-0.49	-1.82	0.00653122	0.148198	0.727771	0.232474	0.819467	0.0835191	0.000150996	0.0109097	0.185176	0.0190939	0.314924	0.00647015	2.84493e+06	1.77486e+06	1.95418e+06	8.89981e+06	8.0759e+06	3.50982e+06	3.44694e+06	3.48483e+06	5.48615e+06	3.82736e+06	2.48522e+06	2.20442e+06	1.0542e+07	1.19418e+07	7.88769e+06	7.94046e+06	2.98266e+06
High	P00558	PGK1	Phosphoglycerate kinase 1 OS=Homo sapiens OX=9606 GN=PGK1 PE=1 SV=3	0	115.188	62	20	154	20	417	44.6	8.1	314.77	20	-0.17	0.05	0.09	1.12	-0.85	-0.68	0.998292	0.993515	0.999981	0.36958	0.473695	0.794372	0.977079	0.819017	0.940994	0.042197	0.107977	0.275155	4.95035e+06	4.38007e+06	6.96868e+06	1.63702e+07	1.73362e+07	1.81385e+07	7.04553e+06	7.94478e+06	7.68499e+06	3.64118e+06	6.93532e+06	4.27494e+06	2.32997e+07	2.32157e+07	2.15641e+07	1.42198e+07	1.67334e+07
High	P00568	AK1	Adenylate kinase isoenzyme 1 OS=Homo sapiens OX=9606 GN=AK1 PE=1 SV=3	0	45.441	55	9	46	9	194	21.6	8.63	57.87	9	-0.23	0.17	1.65	0.15	0.35	0.75	0.998292	0.984093	0.638418	0.996962	0.999718	0.890468	0.81686	0.777936	0.12455	0.809808	0.652404	0.405234	694809	760073	255429	520745	366511	374773	1.18898e+06	823276	902109	1.012e+06	1.33285e+06	1.15074e+06	293468	355533	325856	549284	395369
High	P00966	ASS1	Argininosuccinate synthase OS=Homo sapiens OX=9606 GN=ASS1 PE=1 SV=2	0	9.057	14	4	4	4	412	46.5	8.02	3.72	4	-0.72	-2.22	0.2	-0.97	-0.22	2.12	0.879832	0.365042	0.999981	0.769514	0.999718	0.0754552	0.376934	0.0547082	0.928531	0.228834	0.772393	0.00557	293035	181491	273813	163681	256403	171335	246179	220059	239114	82756.9	205820	236867	25145	59073.9	160656	256174	296039
High	P01008	SERPINC1	Antithrombin-III OS=Homo sapiens OX=9606 GN=SERPINC1 PE=1 SV=1	0.002	3.949	5	1	3	1	464	52.6	6.71	2.71	1	2.23	-1.59	1.98	2.26	1.05	-0.24	0.296073	0.514166	0.528478	0.432822	0.638889	0.994431	0.0354855	0.108443	0.0772735	0.0552987	0.18489	0.783261	54134.5	75183	1.99835e+07	53825.4	55902.2	60771.5	12446.2	45594.5	36034.5	74892.9	70537	74611.7	11196.2	89933.5	60858.6	51428.9	40251.8
High	P01009	SERPINA1	Alpha-1-antitrypsin OS=Homo sapiens OX=9606 GN=SERPINA1 PE=1 SV=3	0	7.497	4	1	6	1	418	46.7	5.59	17.62	1	0.84	0.88	0.41	-1.31	-0.24	1.86	0.753083	0.924748	0.995027	0.523749	0.999718	0.243215	0.232446	0.464161	0.673084	0.0847535	0.789348	0.0285584	21241	2.25403e+06	1.82419e+07	3.47756e+06	3.3175e+06	2.45247e+06	358441	176442	112401	139325	230133	149653	314869	62835.6	159105	575754	70749.4
High	P01023	A2M	Alpha-2-macroglobulin OS=Homo sapiens OX=9606 GN=A2M PE=1 SV=3	0	21.597	5	5	14	5	1474	163.2	6.46	19.74	5	0.16	-0.01	-0.69	0.04	0.17	1.57	0.991879	0.994624	0.979221	0.989472	0.999718	0.292721	0.684318	0.946772	0.583602	0.742786	0.807763	0.0392964	264638	218128	160025	1.17233e+06	259667	807753	999719	1.03014e+06	1.18164e+06	1.10105e+06	1.16095e+06	1.89482e+06	1.11275e+06	494349	1.41566e+06	3.3083e+06	3.27475e+06
High	P01116	KRAS	GTPase KRas OS=Homo sapiens OX=9606 GN=KRAS PE=1 SV=1	0.005	3.236	6	1	2	1	189	21.6	6.77	1.92	1	0.13	-2.07	-0.01	-2.29	-0.14	0.27	0.998292	0.037902	0.999981	0.247298	0.999718	0.999937	0.856342	0.0012529	0.967888	0.0208631	0.850572	0.898658	74694.8	108416	96872.9	66642.8	65186.7	99830.8	92123.3	6370.64	90628.8	39166.9	82505.3	91738.6	953962	620081	42308.6	746056	691998
High	P01130	LDLR	Low-density lipoprotein receptor OS=Homo sapiens OX=9606 GN=LDLR PE=1 SV=1	0	359.938	48	45	800	44	860	95.3	5.05	1752.72	45	-0.04	-0.05	-0.13	-0.59	-1.89	-1.78	0.998292	0.994624	0.995027	0.643211	0.00572492	0.0638469	0.788281	0.96022	0.812602	0.141315	0.000286769	0.00424697	5.19333e+06	4.09427e+06	2.1339e+07	7.24565e+06	8.13529e+06	3.80341e+06	5.33864e+07	5.2659e+07	5.18035e+07	1.19577e+07	1.41827e+07	1.6907e+07	1.80692e+08	2.00007e+08	1.90159e+08	5.54691e+07	6.00422e+07
High	P01308	INS	Insulin OS=Homo sapiens OX=9606 GN=INS PE=1 SV=1	0	6.836	25	2	9	2	110	12	5.3	6.46	2	-1.92	1.51	1.28	1.35	-1.34	0.16	0.0115337	0.146224	0.893941	0.921585	0.412874	0.997239	0.00031109	0.0107347	0.369882	0.443603	0.0845675	0.808874	99773.1	131403	145505	57997.8	147769	184962	201597	910298	365430	144371	500672	141222	162363	152926	145784	184149	170437
High	P01591	JCHAIN	Immunoglobulin J chain OS=Homo sapiens OX=9606 GN=JCHAIN PE=1 SV=4	0.004	3.519	8	1	1	1	159	18.1	5.24	0	1	-0.93	2.56	0.45	2	-1.86	0.28	0.754754	0.0819579	0.965107	0.729097	0.475652	0.999525	0.235655	0.00386958	0.520304	0.201881	0.109098	0.86751	6793.83	8687.67	114262	69007.4	75098.1	56755.4	99721.1	28444.6	17070.4	7824.53	4548.96	47117.4	72477.5	27765.4	4147.6	3732.76	33686.4
High	P01833	PIGR	Polymeric immunoglobulin receptor OS=Homo sapiens OX=9606 GN=PIGR PE=1 SV=4	0	5.687	2	1	2	1	764	83.2	5.74	2.7	1	0.03	0.33	-1.31	-1.13	0.24	-1.27	0.998292	0.97933	0.800159	0.787925	0.999718	0.410202	0.948881	0.70842	0.248661	0.250231	0.771874	0.0691296	37649.7	99073.1	16948.2	73606.6	73819.3	50320.2	40914.3	114952	31241.6	65138.1	48301.6	18311.2	102543	109298	114625	76617.5	45269
High	P01834	IGKC	Immunoglobulin kappa constant OS=Homo sapiens OX=9606 GN=IGKC PE=1 SV=2	0	5.562	22	2	9	2	107	11.8	6.52	0	2	-0.39	3.18	-0.76	1.16	-1.57	-0.6	0.976156	0.000315423	0.970979	0.94531	0.247773	0.902494	0.641399	2.7506e-06	0.540955	0.539301	0.0363795	0.425344	399511	126765	1.01569e+07	1.15702e+06	187068	128498	1.75105e+06	1.38419e+06	1.20232e+06	465391	420559	508182	149676	177046	142787	99006.1	83880.9
High	P01857	IGHG1	Immunoglobulin heavy constant gamma 1 OS=Homo sapiens OX=9606 GN=IGHG1 PE=1 SV=1	0	7.814	9	3	3	3	330	36.1	8.19	0	3	-0.02	-0.67	0.27	-1.42	-2.15	1.7	0.998292	0.953922	0.999981	0.489437	0.0502041	0.317768	0.892734	0.56432	0.8615	0.07248	0.00409289	0.0456255	1.64065e+06	661562	3.98074e+07	92032.6	698263	124971	1.12749e+06	1.44465e+06	954649	166020	254679	254825	543509	3.67759e+06	605780	1.84303e+06	1.99833e+06
High	P01876	IGHA1	Immunoglobulin heavy constant alpha 1 OS=Homo sapiens OX=9606 GN=IGHA1 PE=1 SV=2	0	30.014	30	8	15	8	353	37.6	6.51	31.1	8	0.07	1.03	-0.14	2.5	-0.13	-0.1	0.998292	0.338432	0.999981	0.0219329	0.999718	0.993737	0.772407	0.0474333	0.94037	0.000613817	0.851637	0.773912	449824	609591	6.8075e+06	437538	437193	601235	401473	351398	433512	433168	367802	289061	677188	671400	467664	634744	628207
High	P01889	HLA-B	HLA class I histocompatibility antigen, B alpha chain OS=Homo sapiens OX=9606 GN=HLA-B PE=1 SV=3	0	195.006	57	23	435	12	362	40.4	5.85	1132.39	23	0.09	0.86	3.97	0.85	-0.01	1.27	0.948892	0.472748	0.000731567	0.64289	0.999718	0.300424	0.555897	0.0911122	3.14447e-06	0.137386	0.909618	0.0411854	1.03244e+06	680225	948738	2.99916e+06	2.80464e+06	3.37904e+06	2.65213e+07	3.46493e+07	3.52949e+07	1.15072e+08	2.55392e+07	3.44186e+07	1.68974e+07	2.49053e+07	2.31175e+07	4.53424e+07	6.54609e+07
High	P01893	HLA-H	Putative HLA class I histocompatibility antigen, alpha chain H OS=Homo sapiens OX=9606 GN=HLA-H PE=5 SV=3	0	129.539	38	14	355	3	362	40.9	6.3	1010.58	14	0.05	-0.47	-0.87	2.3	0.36	2	0.998292	0.96485	0.956737	0.386399	0.999718	0.175382	0.752953	0.618514	0.503664	0.0453252	0.725108	0.0176341	151308	28779.2	165403	195755	161509	178753	1.06985e+06	674043	773891	991106	550678	1.2384e+06	1.60337e+06	537420	534396	2.05575e+06	2.14969e+06
High	P01903	HLA-DRA	HLA class II histocompatibility antigen, DR alpha chain OS=Homo sapiens OX=9606 GN=HLA-DRA PE=1 SV=1	0	149.523	40	16	162	15	254	28.6	5	472.9	16	0.81	1.16	-0.39	-4.64	0.19	0.16	0.202718	0.229325	0.995027	4.931e-15	0.999718	0.999937	0.0189468	0.0233269	0.669035	1e-17	0.801643	0.986393	860590	967283	870036	3.9745e+07	3.6799e+07	3.59616e+07	1.30883e+07	1.2636e+07	1.20762e+07	1.4598e+07	1.43732e+07	1.36056e+07	2.54709e+06	2.09222e+06	2.15849e+06	2.69078e+06	2.41841e+06
High	P01909	HLA-DQA1	HLA class II histocompatibility antigen, DQ alpha 1 chain OS=Homo sapiens OX=9606 GN=HLA-DQA1 PE=1 SV=1	0.004	3.344	4	1	2	1	254	27.8	5.72	0	1	0.7	1.68	3.26	0.75	-0.26	0.2	0.85424	0.134203	0.262814	0.971801	0.999718	0.986851	0.336603	0.00913319	0.0198175	0.639722	0.708291	0.7122	33164.6	11082.4	60787.6	1.1327e+06	470080	586370	81231	94693.5	92131.1	84729	76907.6	4224.82	76232.6	87408.5	68195.1	296979	12382.2
High	P01911	HLA-DRB1	HLA class II histocompatibility antigen, DRB1 beta chain OS=Homo sapiens OX=9606 GN=HLA-DRB1 PE=1 SV=2	0	101.419	42	10	153	6	266	29.9	7.74	446.65	10	1.4	0.26	-1.38	-0.17	-0.08	-0.47	0.00640169	0.949517	0.809268	0.945609	0.999718	0.919949	0.000145404	0.542255	0.273789	0.549129	0.858077	0.447882	267988	187175	154487	879197	626623	259644	604319	246982	664432	329827	628428	571638	918141	223307	623335	449526	882995
High	P01920	HLA-DQB1	HLA class II histocompatibility antigen, DQ beta 1 chain OS=Homo sapiens OX=9606 GN=HLA-DQB1 PE=1 SV=2	0	30.749	40	7	19	7	261	30	7.25	45.21	7	1.01	-0.15	-0.13	0.18	0.03	-0.2	0.180134	0.994624	0.999981	0.996962	0.999718	0.976726	0.0159601	0.911949	0.929472	0.859647	0.957641	0.661565	435452	1.01477e+06	267779	392366	343141	257818	617147	663631	1.33828e+06	815072	592358	676150	916626	589591	1.21913e+06	797522	842398
High	P02462	COL4A1	Collagen alpha-1(IV) chain OS=Homo sapiens OX=9606 GN=COL4A1 PE=1 SV=4	0	36.715	5	6	30	6	1669	160.5	8.28	85.19	6	-0.51	0.23	-1.09	0.69	0.82	1.42	0.954656	0.98124	0.824626	0.984101	0.629665	0.472633	0.564948	0.742497	0.2916	0.706246	0.175581	0.0866408	265502	609838	320914	442958	663796	301520	3.601e+06	3.54353e+06	4.08578e+06	3.69869e+06	6.34646e+06	9.43142e+06	881184	350841	871401	1.69571e+06	2.33076e+06
High	P02511	CRYAB	Alpha-crystallin B chain OS=Homo sapiens OX=9606 GN=CRYAB PE=1 SV=2	0	44.424	56	7	73	7	175	20.1	7.33	107.87	7	-0.39	-1.02	-1.42	1.55	0.22	0.04	0.961223	0.61393	0.706294	0.648233	0.999718	0.999937	0.590806	0.154054	0.168104	0.147893	0.759231	0.980815	8.48507e+06	2.51542e+07	3.50363e+06	3.25065e+07	2.75328e+07	2.46319e+07	1.08171e+07	1.11298e+07	1.0133e+07	9.49219e+06	1.25594e+07	1.37526e+07	5.87181e+06	9.44292e+06	7.13786e+06	6.97186e+06	8.9439e+06
High	P02533	KRT14	Keratin, type I cytoskeletal 14 OS=Homo sapiens OX=9606 GN=KRT14 PE=1 SV=4	0	181.19	54	29	348	9	472	51.5	5.16	639.89	29	0.65	0.12	-0.72	-1.77	0.32	-0.53	0.597127	0.979391	0.954844	0.027296	0.996529	0.878469	0.12921	0.722977	0.475219	0.000824803	0.603243	0.389594	1.0914e+07	1.01503e+07	452364	1.29978e+07	1.52756e+07	9.23628e+06	1.64241e+06	1.30816e+06	1.1671e+06	1.92264e+06	763776	1.6365e+06	2.96102e+06	2.13391e+06	1.43092e+06	1.20129e+06	1.48224e+06
High	P02538	KRT6A	Keratin, type II cytoskeletal 6A OS=Homo sapiens OX=9606 GN=KRT6A PE=1 SV=3	0	244.421	61	43	404	6	564	60	8	843.26	43	-0.42	0.06	-0.17	-4.49	-0.12	0.05	0.972814	0.979391	0.999981	4.931e-15	0.999718	0.999937	0.623544	0.72069	0.9399	1e-17	0.852336	0.950441	2.03832e+07	4.75909e+07	1.45139e+07	2.53404e+07	2.62116e+07	2.4255e+07	527716	410156	431294	274053	455296	395732	649999	437306	347192	1.08635e+06	451773
High	P02545	LMNA	Prelamin-A/C OS=Homo sapiens OX=9606 GN=LMNA PE=1 SV=1	0	557.495	85	79	1192	77	664	74.1	7.02	2761.33	79	-0.6	-0.43	-0.22	1	1.08	0.32	0.796621	0.943705	0.995027	0.489437	0.314891	0.969926	0.270345	0.513644	0.729489	0.0726973	0.0557063	0.601288	1.22776e+08	1.82971e+08	2.2454e+07	2.2879e+08	2.3849e+08	2.15725e+08	4.68204e+07	5.09106e+07	4.65189e+07	8.23125e+07	9.90003e+07	9.87456e+07	6.34457e+07	4.85625e+07	6.77672e+07	6.80779e+07	9.25272e+07
High	P02647	APOA1	Apolipoprotein A-I OS=Homo sapiens OX=9606 GN=APOA1 PE=1 SV=1	0.001	4.714	4	1	1	1	267	30.8	5.76	2.05	1	-0.05	-1.48	-0.41	0.25	-0.63	1.03	0.998292	0.693506	0.995027	0.996962	0.98552	0.617468	0.965406	0.194393	0.671984	0.833957	0.549102	0.154614	114814	17350.5	2.44683e+07	88773.2	48940.8	87636.1	10911.3	25840.7	29347.6	16696	14224.5	111274	20584.5	258114	41967	101619	36176.5
High	P02652	APOA2	Apolipoprotein A-II OS=Homo sapiens OX=9606 GN=APOA2 PE=1 SV=1	0	14.329	23	2	22	2	100	11.2	6.62	38.27	2	-1.11	-0.14	-0.04	-0.54	-0.51	0.84	0.697413	0.994624	0.999981	0.904757	0.946016	0.858277	0.183522	0.875825	0.974377	0.404818	0.462425	0.362127	3.75792e+06	8.91085e+06	1.20053e+08	1.17537e+07	8.87532e+06	1.21371e+07	728192	690631	703643	713771	495609	379943	827809	840596	612134	1.47787e+06	593465
High	P02686	MBP	Myelin basic protein OS=Homo sapiens OX=9606 GN=MBP PE=1 SV=3	0	26.663	27	8	29	8	304	33.1	9.79	42.36	8	-0.39	-0.23	-0.05	-0.12	0.64	-0.75	0.980375	0.994624	0.999981	0.96963	0.877547	0.739018	0.655785	0.945963	0.961424	0.635224	0.372659	0.227312	1.72654e+06	5.12445e+06	397974	7.81583e+06	1.00309e+07	1.19059e+07	678043	915972	1.43607e+06	553961	1.42843e+06	4.33789e+06	1.58574e+07	1.11211e+07	1.87753e+07	8.28818e+06	9.42583e+06
High	P02743	APCS	Serum amyloid P-component OS=Homo sapiens OX=9606 GN=APCS PE=1 SV=2	0.002	4.04	6	2	7	2	223	25.4	6.54	0	2	0.35	1.03	-1.09	0.52	-2.48	-0.46	0.890767	0.731411	0.886556	0.999073	0.00771241	0.95542	0.387667	0.22012	0.361359	0.986692	0.000401965	0.542071	154941	40255.2	129943	91169.4	98411	119113	763888	775174	640594	137265	388279	121899	258971	139615	83188	95261.7	101838
High	P02751	FN1	Fibronectin OS=Homo sapiens OX=9606 GN=FN1 PE=1 SV=5	0	56.25	9	13	47	13	2477	272.2	5.5	59.24	13	0.27	0.15	-0.21	-2.11	-0.07	0	0.920706	0.975756	0.995027	0.00314013	0.999718	0.998797	0.450905	0.679329	0.807577	4.96715e-05	0.846639	0.832776	4.12816e+06	9.24562e+06	742557	2.59221e+06	774822	782876	748418	459145	829535	1.15096e+06	647429	712587	655005	666881	888916	636884	792062
High	P02768	ALB	Serum albumin OS=Homo sapiens OX=9606 GN=ALB PE=1 SV=2	0	198.106	53	32	878	32	609	69.3	6.28	1555.99	32	1.56	0.78	1.68	-1.46	-0.19	1.02	0.00153674	0.532032	0.449277	0.0347683	0.999718	0.515959	2.52435e-05	0.117498	0.0551233	0.00121982	0.654527	0.100973	3.14823e+08	5.23571e+08	3.27867e+09	3.26892e+08	2.76629e+08	2.71668e+08	9.70162e+08	1.03845e+09	9.72987e+08	9.69845e+08	8.53746e+08	8.25361e+08	4.80852e+08	5.31911e+08	4.96207e+08	1.03353e+09	8.36401e+08
High	P02786	TFRC	Transferrin receptor protein 1 OS=Homo sapiens OX=9606 GN=TFRC PE=1 SV=2	0	497.705	65	56	880	56	760	84.8	6.61	2394.62	56	-0.2	-0.26	3.18	0	-2.02	-1.6	0.998292	0.98124	0.0128712	0.996962	0.00253291	0.118082	0.904119	0.738615	0.000198381	0.799525	0.000107871	0.0100337	7.73648e+06	8.42545e+06	2.39725e+07	1.66813e+07	1.83961e+07	1.58737e+07	9.72308e+07	9.41518e+07	8.98774e+07	2.31503e+07	2.4442e+07	2.25672e+07	4.26858e+08	4.31724e+08	4.27975e+08	1.45424e+08	1.41126e+08
High	P02787	TF	Serotransferrin OS=Homo sapiens OX=9606 GN=TF PE=1 SV=3	0	469.2	72	59	1047	59	698	77	7.12	2727.82	59	0.49	1.95	0.29	0.18	-0.72	0.12	0.568162	0.00896852	0.995027	0.996962	0.580519	0.999525	0.116836	0.000194547	0.79002	0.913581	0.151351	0.841878	4.73651e+06	7.19269e+06	2.83934e+07	9.16645e+06	5.83245e+06	4.77044e+06	1.29519e+08	1.21392e+08	1.21081e+08	7.6617e+07	7.38133e+07	7.25473e+07	1.7348e+08	1.80257e+08	1.72687e+08	2.0023e+08	1.89068e+08
High	P02788	LTF	Lactotransferrin OS=Homo sapiens OX=9606 GN=LTF PE=1 SV=6	0	17.117	9	4	5	4	710	78.1	8.12	7.22	4	-0.38	2.53	-0.21	3.12	-0.72	1.46	0.997805	0.136055	0.999981	0.0746731	0.928285	0.457802	0.714506	0.00935823	0.873927	0.00366616	0.432986	0.0828148	44532.7	1.0013e+06	109994	52032.7	183585	704616	349489	68038.4	198503	119509	120909	133489	255675	137094	218627	566992	612185
High	P02790	HPX	Hemopexin OS=Homo sapiens OX=9606 GN=HPX PE=1 SV=2	0	84.452	40	16	152	16	462	51.6	7.02	259.09	16	-0.04	2.51	0.92	-0.49	-0.42	1.76	0.998292	0.00025233	0.952328	0.735893	0.904228	0.0669959	0.835361	1.94454e-06	0.462185	0.206427	0.401594	0.00459411	1.11369e+06	2.29109e+06	5.31516e+06	1.03044e+06	2.15411e+06	1.29643e+06	8.01881e+06	9.87508e+06	8.84543e+06	6.5998e+06	4.45089e+06	6.92181e+06	1.15648e+07	9.79753e+06	1.0969e+07	3.72068e+07	3.77646e+07
High	P02792	FTL	Ferritin light chain OS=Homo sapiens OX=9606 GN=FTL PE=1 SV=2	0	5.378	9	1	8	1	175	20	5.78	6.75	1	3.42	-2.28	-2.03	-1.05	-0.04	-0.74	2.17055e-06	0.155313	0.729065	0.646408	0.999718	0.925204	1.14448e-08	0.011843	0.18733	0.147	0.95907	0.456263	96246.1	31217.5	97905.1	8602.62	37064.2	29614.8	102289	88841.7	536560	75866.7	104442	99240.8	112581	52081.8	56125.7	33577.6	109149
High	P02794	FTH1	Ferritin heavy chain OS=Homo sapiens OX=9606 GN=FTH1 PE=1 SV=2	0	91.079	72	10	105	10	183	21.2	5.55	246.76	10	2.49	-1.03	0.8	0.23	0.06	1.55	3.29193e-08	0.443881	0.956737	0.996962	0.999718	0.283326	8.67879e-11	0.0806181	0.501924	0.848988	0.980613	0.0366583	420812	1.00429e+06	1.16045e+07	518656	1.22248e+06	619143	895222	875327	710465	910305	896928	1.41059e+06	852803	1.18578e+06	975069	2.69412e+06	3.79368e+06
High	P02795	MT2A	Metallothionein-2 OS=Homo sapiens OX=9606 GN=MT2A PE=1 SV=1	0	28.603	92	6	63	2	61	6	7.83	138.2	6	0.22	-2.6	-0.82	1.61	0.47	-0.26	0.998292	0.00896852	0.964603	0.754982	0.975101	0.986851	0.728036	0.000194612	0.517807	0.218703	0.528781	0.704697	1.19292e+07	2.2996e+07	36546.7	2.58701e+07	1.62654e+07	1.34425e+07	28538.4	67711.6	46124	102075	63797.2	19873.8	1.44717e+06	68738.1	114233	75985.4	113168
High	P02808	STATH	Statherin OS=Homo sapiens OX=9606 GN=STATH PE=1 SV=2	0	5.576	55	2	8	2	62	7.3	8.47	13.61	2	-1.64	3.42	-4.45	3.46	0.97	-0.44	0.627332	0.0198606	0.00160487	0.0327884	0.86395	0.970298	0.141197	0.000553009	1.1134e-05	0.00113041	0.359871	0.612905	40192.3	7961.96	42931	70310.6	47274.4	88777.8	27625.7	11387.7	108025	97742.9	54210.8	42176.2	76240.2	28648.3	65542.8	21561.6	48442.1
High	P03973	SLPI	Antileukoproteinase OS=Homo sapiens OX=9606 GN=SLPI PE=1 SV=2	0.007	2.868	6	1	4	1	132	14.3	8.75	6.5	1	2.08	4.12	-1.55	2.86	0.12	-1.57	0.12692	0.00295374	0.810283	0.146037	0.999718	0.319797	0.00908594	4.43271e-05	0.275896	0.00976265	0.944196	0.0461051	112598	13079.5	90227.8	765306	92248.2	111843	383427	645179	808385	86044.1	750842	702978	260975	1.03459e+06	31154.8	975279	25687.1
High	P04035	HMGCR	3-hydroxy-3-methylglutaryl-coenzyme A reductase OS=Homo sapiens OX=9606 GN=HMGCR PE=1 SV=1	0	14.811	6	4	6	4	888	97.4	6.74	9.68	4	1.06	-0.33	-2.52	0.28	-3.34	-3.16	0.377645	0.987659	0.322596	0.996962	9.14529e-05	0.0020236	0.0547589	0.789039	0.0289819	0.88632	2.05866e-06	5.08875e-05	1.43396e+06	1.12771e+06	229794	200429	2.13595e+06	2.64853e+06	2.28993e+06	2.47466e+06	2.35851e+06	245825	232149	163907	102554	2.40438e+06	1.85006e+06	183547	206734
High	P04040	CAT	Catalase OS=Homo sapiens OX=9606 GN=CAT PE=1 SV=3	0	77.338	35	13	96	13	527	59.7	7.39	188.79	13	0.35	0.18	-0.63	0.67	0.15	0.84	0.805864	0.961599	0.972016	0.895479	0.999718	0.843663	0.279054	0.606484	0.544063	0.392442	0.843065	0.342482	437402	507654	574676	484264	1.08292e+06	581486	1.69356e+06	1.71044e+06	2.10808e+06	2.60466e+06	1.35577e+06	1.89914e+06	1.19984e+06	1.32083e+06	1.00943e+06	2.15195e+06	1.6134e+06
High	P04049	RAF1	RAF proto-oncogene serine/threonine-protein kinase OS=Homo sapiens OX=9606 GN=RAF1 PE=1 SV=1	0	40.523	21	9	51	7	648	73	9.2	69.4	9	0.74	0.51	0.55	2.38	0.21	-0.17	0.429076	0.938636	0.976523	0.0998858	0.999718	0.986851	0.07229	0.492941	0.559419	0.00563136	0.791385	0.692337	1.51803e+06	245183	218883	1.13158e+06	903194	1.92979e+06	3.02326e+06	3.39757e+06	3.34766e+06	5.16132e+06	3.33543e+06	3.87936e+06	1.90899e+06	944440	2.77857e+06	1.60083e+06	1.69148e+06
High	P04075	ALDOA	Fructose-bisphosphate aldolase A OS=Homo sapiens OX=9606 GN=ALDOA PE=1 SV=2	0	156.402	86	27	177	22	364	39.4	8.09	442.39	27	1.16	-0.24	-0.18	1.82	0.02	0.43	0.0324188	0.98124	0.995027	0.290268	0.999718	0.948806	0.00130241	0.763219	0.703807	0.0272461	0.953454	0.500529	1.99128e+06	5.56444e+06	1.00652e+06	2.94573e+06	2.3359e+06	1.38394e+06	1.49471e+07	1.54606e+07	1.22737e+07	1.81164e+07	1.51549e+07	1.33896e+07	7.55682e+06	7.43502e+06	4.33546e+06	9.99279e+06	9.55025e+06
High	P04083	ANXA1	Annexin A1 OS=Homo sapiens OX=9606 GN=ANXA1 PE=1 SV=2	0	250.591	74	31	264	31	346	38.7	7.02	684.47	31	1.33	0.27	-0.03	0.22	0.36	0.61	0.011021	0.948522	0.999498	0.996962	0.987591	0.832718	0.000288322	0.528731	0.848738	0.912372	0.567712	0.322718	5.82462e+06	2.52778e+06	1.57557e+07	1.00895e+07	1.06826e+07	7.62833e+06	1.82525e+07	1.83531e+07	1.88424e+07	2.10788e+07	2.3513e+07	2.89127e+07	7.93982e+06	6.88106e+06	9.56153e+06	1.19128e+07	1.37164e+07
High	P04085	PDGFA	Platelet-derived growth factor subunit A OS=Homo sapiens OX=9606 GN=PDGFA PE=1 SV=1	0.004	3.541	5	1	1	1	211	24	9.39	0	1	-0.25	0.51	0.63	-0.5	0.26	-4.75	0.998292	0.948522	0.946225	0.881148	0.999718	1.9385e-07	0.774257	0.527106	0.455665	0.370519	0.705683	1.21869e-09	2.02167e+06	46026.6	73782.4	3.92494e+06	2.65397e+06	4.13168e+06	91283.4	8126.19	1.20891e+06	25179.1	109512	1.15797e+06	3.46941e+06	75350.3	2.71562e+06	1.6581e+06	100906
High	P04156	PRNP	Major prion protein OS=Homo sapiens OX=9606 GN=PRNP PE=1 SV=1	0	14.02	8	3	41	3	253	27.6	9	65.62	3	0.22	0.42	2.4	0.43	-0.11	-0.95	0.914252	0.879687	0.344734	0.999073	0.999718	0.707052	0.440717	0.376244	0.0328584	0.976841	0.888059	0.205315	65294.9	125442	80269.8	96738.2	164629	99702.7	147112	175938	2.44908e+06	2.9213e+06	163312	57077.8	4.01079e+06	550891	166248	5.88701e+06	284669
High	P04179	SOD2	Superoxide dismutase [Mn], mitochondrial OS=Homo sapiens OX=9606 GN=SOD2 PE=1 SV=3	0	11.01	6	1	5	1	222	24.7	8.25	7.58	1	3.93	-0.3	-0.33	0.03	-3.17	-2.16	3.97536e-07	0.97933	0.995027	0.983706	0.000504917	0.070198	1.53177e-09	0.703631	0.771978	0.697497	1.55643e-05	0.00497446	15611.2	23098.9	108074	88391.1	32794.5	61207.6	926821	2.02559e+06	79670.8	32021.6	2.7915e+06	103118	884702	1.86724e+06	1.89334e+06	73965.2	417580
High	P04181	OAT	Ornithine aminotransferase, mitochondrial OS=Homo sapiens OX=9606 GN=OAT PE=1 SV=1	0	92.883	52	16	56	16	439	48.5	7.03	146.34	16	-0.2	0.33	1.56	-1.38	-0.18	-0.58	0.998292	0.94608	0.706294	0.20151	0.999718	0.860281	0.923607	0.522201	0.167262	0.0150645	0.831382	0.36428	640804	3.32268e+06	864037	1.31877e+06	1.45748e+06	1.13905e+06	945488	1.19713e+06	1.4771e+06	1.05658e+06	876575	1.30922e+06	1.75864e+06	1.05468e+06	1.15437e+06	561040	1.05087e+06
High	P04183	TK1	Thymidine kinase, cytosolic OS=Homo sapiens OX=9606 GN=TK1 PE=1 SV=2	0	14.173	27	3	14	3	234	25.5	8.51	5.5	3	0.22	-0.36	0	1.56	-0.82	-0.85	0.960634	0.977405	0.999981	0.829534	0.764921	0.733688	0.584533	0.681744	0.986998	0.296755	0.268211	0.222686	1.08499e+06	124771	165236	6.29788e+06	7.22231e+06	3.6312e+06	1.63354e+06	1.55161e+06	1.76669e+06	727920	1.85188e+06	922118	811266	3.24064e+06	2.06146e+06	1.15652e+06	781036
High	P04216	THY1	Thy-1 membrane glycoprotein OS=Homo sapiens OX=9606 GN=THY1 PE=1 SV=2	0	82.577	29	6	195	6	161	17.9	8.73	613.34	6	0.27	1.08	0.14	-0.77	-1.19	-0.54	0.828065	0.285728	0.999981	0.5249	0.168994	0.878469	0.302274	0.0336287	0.993118	0.0857404	0.0201518	0.388322	1.55241e+06	288628	1.58342e+07	5.59181e+06	4.97125e+06	4.86229e+06	5.32515e+07	5.33188e+07	5.31919e+07	2.32756e+07	2.27765e+07	2.65271e+07	2.88091e+07	3.47135e+07	3.05992e+07	1.77475e+07	2.19595e+07
High	P04233	CD74	HLA class II histocompatibility antigen gamma chain OS=Homo sapiens OX=9606 GN=CD74 PE=1 SV=3	0.006	3.047	6	1	2	1	296	33.5	8.44	0	1	-0.43	-0.27	-0.03	0.3	0.65	0.05	0.961223	0.975156	0.999981	0.996962	0.848523	0.999937	0.605114	0.671401	0.993356	0.919652	0.343959	0.902982	111700	68797.8	96527	40096.2	74183.5	65338.6	69176.9	48903.4	49893.9	111200	78045.6	41262.2	70946	73513.7	89550.2	39062.2	108943
High	P04259	KRT6B	Keratin, type II cytoskeletal 6B OS=Homo sapiens OX=9606 GN=KRT6B PE=1 SV=5	0	224.558	57	41	436	3	564	60	8	899.2	41	0.63	0.39	-1.96	-3.11	-0.18	-0.54	0.841829	0.843077	0.745201	0.00030209	0.999718	0.932725	0.319421	0.332893	0.201451	3.00191e-06	0.807767	0.465945	1.58296e+07	3.81454e+07	88442.5	1.32057e+07	1.4871e+07	1.45408e+07	345511	460576	327177	383803	171544	304192	465498	470423	1.0764e+06	306575	323746
High	P04264	KRT1	Keratin, type II cytoskeletal 1 OS=Homo sapiens OX=9606 GN=KRT1 PE=1 SV=6	0	506.902	70	62	1372	56	644	66	8.12	3178.28	62	0.79	0.53	-1.13	-0.46	0.47	0.67	0.21676	0.791613	0.680253	0.767234	0.933646	0.796072	0.0207924	0.267135	0.150099	0.226701	0.436623	0.277842	2.02992e+08	4.18243e+08	5.68607e+07	8.82209e+08	7.95498e+08	7.91159e+08	2.46777e+07	3.8198e+07	3.83039e+07	5.28385e+07	2.56023e+07	5.57852e+07	1.03116e+08	1.09604e+08	1.01837e+08	1.72304e+08	1.56802e+08
High	P04279	SEMG1	Semenogelin-1 OS=Homo sapiens OX=9606 GN=SEMG1 PE=1 SV=2	0	7.471	8	2	7	2	462	52.1	9.29	3.82	2	-0.54	-2.7	-0.32	-0.58	-1.21	1.89	0.961223	0.174655	0.995027	0.846859	0.632267	0.671489	0.592577	0.0144728	0.774037	0.320688	0.181472	0.184365	12084.4	111798	49178.7	64261.8	72235.9	25011.2	454292	114244	210672	52309.2	91096.4	441610	9377.37	10823.9	24450	30276.3	49308.4
High	P04350	TUBB4A	Tubulin beta-4A chain OS=Homo sapiens OX=9606 GN=TUBB4A PE=1 SV=2	0	724.617	88	50	3524	5	444	49.6	4.88	9331.38	50	-1.29	-0.23	0.33	-0.81	-0.8	0.33	0.223458	0.994624	0.995027	0.523749	0.512372	0.986851	0.0220694	0.931272	0.730447	0.0846846	0.123547	0.729106	1.41646e+06	3.42276e+06	1.03906e+08	5.53498e+06	4.58663e+06	4.1221e+06	8.19346e+06	6.81516e+06	6.36368e+06	4.57841e+06	3.05782e+06	3.90597e+06	4.17203e+06	2.54128e+06	4.96066e+06	5.65733e+06	4.38651e+06
High	P04406	GAPDH	Glyceraldehyde-3-phosphate dehydrogenase OS=Homo sapiens OX=9606 GN=GAPDH PE=1 SV=3	0	716.135	96	53	1954	53	335	36	8.46	5178.62	53	-0.24	-0.07	-0.86	-0.01	-2.7	0.1	0.998292	0.999644	0.804815	0.992095	1.70077e-05	0.999937	0.829711	0.998022	0.26713	0.779889	2.72482e-07	0.871506	4.51509e+07	6.15226e+07	1.2206e+08	1.13651e+08	9.853e+07	1.02175e+08	2.19664e+08	2.15233e+08	2.32918e+08	3.37057e+07	3.48295e+07	3.34182e+07	2.03885e+08	2.42883e+08	1.94516e+08	2.28498e+08	2.1862e+08
High	P04439	HLA-A	HLA class I histocompatibility antigen, A alpha chain OS=Homo sapiens OX=9606 GN=HLA-A PE=1 SV=2	0	389.368	72	35	1237	24	365	40.8	6	3214.22	35	0.16	-0.5	0.03	-0.17	-0.12	0.9	0.917436	0.913453	0.999981	0.945609	0.999718	0.606162	0.443183	0.440748	0.961203	0.54482	0.756262	0.148252	1.64976e+06	2.73919e+06	1.09822e+07	2.65284e+06	2.77821e+06	2.4459e+06	9.7718e+07	9.32203e+07	8.2342e+07	8.60693e+07	6.7501e+07	9.16529e+07	6.73725e+07	4.82793e+07	6.56725e+07	1.28063e+08	1.07633e+08
High	P04440	HLA-DPB1	HLA class II histocompatibility antigen, DP beta 1 chain OS=Homo sapiens OX=9606 GN=HLA-DPB1 PE=1 SV=1	0	79.447	37	12	79	11	258	29.1	8.57	137.38	12	0.66	-0.53	-0.12	0.04	-0.33	0.55	0.345162	0.898324	0.999981	0.983706	0.999718	0.967172	0.0470389	0.407456	0.87424	0.698007	0.640465	0.580665	723273	2.82615e+06	573426	4.12501e+06	775363	1.19821e+06	1.17377e+06	770737	1.19469e+06	892036	932244	1.10883e+06	907721	1.12053e+06	568484	2.08863e+06	745147
High	P04626	ERBB2	Receptor tyrosine-protein kinase erbB-2 OS=Homo sapiens OX=9606 GN=ERBB2 PE=1 SV=1	0	89.716	17	16	58	15	1255	137.8	5.91	119.75	16	0.37	1.69	0.11	0.45	-1.18	-0.69	0.827753	0.0477535	0.999981	0.996962	0.461004	0.812099	0.301825	0.00176255	0.971561	0.803351	0.102466	0.299634	818193	1.68285e+06	948666	1.27532e+06	1.57333e+06	1.23621e+06	1.58542e+06	1.3824e+06	2.40314e+06	739881	696276	698251	1.54229e+06	1.31693e+06	871651	914042	817735
High	P04632	CAPNS1	Calpain small subunit 1 OS=Homo sapiens OX=9606 GN=CAPNS1 PE=1 SV=1	0	29.317	35	7	20	7	268	28.3	5.2	31.35	7	0.72	-0.2	0.62	-0.09	0.6	0.12	0.449045	0.994624	0.995027	0.963618	0.953258	0.999937	0.0786807	0.95166	0.683842	0.609335	0.472859	0.896726	340409	218125	254872	311538	479672	324614	286455	421261	441235	417831	779337	636524	299746	344966	347989	374121	296493
High	P04637	TP53	Cellular tumor antigen p53 OS=Homo sapiens OX=9606 GN=TP53 PE=1 SV=4	0	13.965	13	4	15	4	393	43.6	6.79	16.74	4	-1.63	0.17	0.83	-0.47	0.59	0.34	0.319811	0.99417	0.976523	0.931307	0.934085	0.970298	0.04086	0.822966	0.559611	0.466501	0.438909	0.616931	2.0127e+06	142022	203850	74567.3	163625	192647	753311	1.31801e+06	796137	1.2025e+06	1.77652e+06	1.05769e+06	164524	145291	186236	437522	208688
High	P04792	HSPB1	Heat shock protein beta-1 OS=Homo sapiens OX=9606 GN=HSPB1 PE=1 SV=2	0	263.012	96	23	967	23	205	22.8	6.4	2656.91	23	-0.25	-0.29	-0.62	0.41	0.5	0.85	0.998292	0.97933	0.923639	0.948035	0.903782	0.646544	0.807773	0.697413	0.407524	0.558961	0.40025	0.171503	5.22643e+08	9.5561e+08	1.37963e+07	8.85359e+08	9.43774e+08	1.07991e+09	1.14292e+08	1.08942e+08	1.05454e+08	1.67799e+08	1.5428e+08	1.43111e+08	2.20145e+08	2.14346e+08	2.37139e+08	3.96873e+08	3.67472e+08
High	P04818	TYMS	Thymidylate synthase OS=Homo sapiens OX=9606 GN=TYMS PE=1 SV=3	0	73.074	52	11	51	11	313	35.7	7.01	152.1	11	-0.13	-1.09	-1.6	-0.71	0.32	0.31	0.99976	0.649027	0.363343	0.530484	0.999718	0.999525	0.99948	0.171886	0.0364006	0.0881871	0.663344	0.855363	447771	527563	637769	1.83791e+06	1.34706e+06	2.26128e+06	728603	970694	1.25157e+06	1.21291e+06	775448	1.26801e+06	2.53208e+06	620929	524762	771599	692885
High	P04843	RPN1	Dolichyl-diphosphooligosaccharide--protein glycosyltransferase subunit 1 OS=Homo sapiens OX=9606 GN=RPN1 PE=1 SV=1	0	329.685	70	42	747	42	607	68.5	6.38	1905.86	42	-0.26	-1.12	0.46	0.12	0.16	0.31	0.998292	0.36774	0.991289	0.999073	0.999718	0.970298	0.776879	0.0558583	0.638511	0.983869	0.840429	0.616061	2.95906e+07	3.73107e+07	7.98171e+06	4.86705e+07	4.67507e+07	5.10285e+07	6.01513e+07	5.8788e+07	6.19274e+07	6.54515e+07	6.8557e+07	6.71645e+07	3.90789e+07	3.19015e+07	3.87224e+07	4.83802e+07	4.72659e+07
High	P04844	RPN2	Dolichyl-diphosphooligosaccharide--protein glycosyltransferase subunit 2 OS=Homo sapiens OX=9606 GN=RPN2 PE=1 SV=3	0	232.247	51	22	306	22	631	69.2	5.69	1083.35	22	-0.31	1.03	0.54	0.16	0.04	-0.74	0.994894	0.332137	0.977207	0.996962	0.999718	0.744755	0.69009	0.045973	0.57389	0.93755	0.980616	0.235821	1.29105e+06	2.99054e+06	1.29904e+06	6.04356e+06	3.90052e+06	3.81162e+06	1.9568e+07	1.73529e+07	1.84075e+07	2.21088e+07	1.89012e+07	1.60844e+07	2.14103e+07	2.3257e+07	1.91835e+07	1.28467e+07	1.04346e+07
High	P04899	GNAI2	Guanine nucleotide-binding protein G(i) subunit alpha-2 OS=Homo sapiens OX=9606 GN=GNAI2 PE=1 SV=3	0	223.381	70	28	420	17	355	40.4	5.54	994.46	28	-0.3	0.89	0.2	0.61	-0.08	0.01	0.998292	0.435128	0.999981	0.848864	0.999718	0.999937	0.71851	0.0774777	0.925091	0.324794	0.801393	0.990262	6.5473e+06	7.18397e+06	746631	2.58156e+07	2.57597e+07	1.89796e+07	2.91895e+07	2.74339e+07	2.93148e+07	2.55963e+07	2.84232e+07	2.7546e+07	3.53585e+07	3.81168e+07	3.14262e+07	4.17186e+07	3.45532e+07
High	P04920	SLC4A2	Anion exchange protein 2 OS=Homo sapiens OX=9606 GN=SLC4A2 PE=1 SV=4	0	230.601	36	33	374	30	1241	136.9	6.29	928.57	33	-0.36	-1.02	-1.14	-0.5	0.72	2.92	0.961223	0.451234	0.676908	0.730496	0.689494	0.000165206	0.595448	0.0829077	0.147107	0.203073	0.214217	2.68028e-06	4.42187e+06	1.87269e+07	1.47299e+06	6.59925e+06	7.35257e+06	3.97896e+06	1.01243e+07	1.29239e+07	9.59116e+06	1.56799e+07	1.71292e+07	1.66401e+07	9.79014e+06	7.01234e+06	7.47148e+06	6.82315e+07	4.99322e+07
High	P05023	ATP1A1	Sodium/potassium-transporting ATPase subunit alpha-1 OS=Homo sapiens OX=9606 GN=ATP1A1 PE=1 SV=1	0	773.859	60	81	1497	49	1023	112.8	5.49	4009.18	81	-0.61	-0.59	-0.29	-0.12	1.78	1.98	0.774048	0.848663	0.995027	0.963618	0.0199608	0.029001	0.25417	0.341219	0.66271	0.609733	0.00128727	0.00147622	8.72711e+06	9.94497e+06	4.77275e+08	1.69846e+07	1.34584e+07	1.52613e+07	7.16658e+07	6.50774e+07	6.74043e+07	2.30876e+08	2.61341e+08	2.23943e+08	2.9322e+07	3.06531e+07	3.12125e+07	1.16442e+08	1.20648e+08
High	P05026	ATP1B1	Sodium/potassium-transporting ATPase subunit beta-1 OS=Homo sapiens OX=9606 GN=ATP1B1 PE=1 SV=1	0	99.418	41	16	196	16	303	35	8.53	378.56	16	0.05	-0.34	1.94	-0.01	1.11	1.53	0.972814	0.97933	0.307472	0.992095	0.294886	0.163122	0.627405	0.697165	0.0258009	0.783862	0.0474233	0.0156804	2.14597e+06	4.31308e+07	1.28198e+07	3.87499e+06	3.71414e+06	2.98246e+06	2.43879e+07	2.50109e+07	2.40058e+07	4.57606e+07	5.47321e+07	5.27737e+07	5.26081e+06	5.08107e+06	3.99902e+06	1.46772e+07	1.46634e+07
High	P05067	APP	Amyloid-beta precursor protein OS=Homo sapiens OX=9606 GN=APP PE=1 SV=3	0	49.049	14	8	53	7	770	86.9	4.82	132.65	8	0.52	-0.1	-0.35	0.25	-1	-0.69	0.740729	0.994624	0.995027	0.999073	0.590679	0.778793	0.221384	0.938626	0.676823	0.970825	0.15483	0.260219	543062	479141	332363	534748	406032	284929	411782	844118	1.03663e+06	423085	365608	710175	2.20433e+06	3.45372e+06	2.28001e+06	2.64842e+06	1.38804e+06
High	P05089	ARG1	Arginase-1 OS=Homo sapiens OX=9606 GN=ARG1 PE=1 SV=2	0.004	3.43	3	1	2	1	322	34.7	7.21	0	1	-0.89	0.16	1.48	1.01	-0.16	0.83	0.839304	0.97933	0.863677	0.981076	0.999718	0.759413	0.31695	0.70905	0.334829	0.665139	0.818588	0.246194	54622.2	68528	36649.5	80880.2	26500.2	50619.3	103474	86929	33537.8	108368	77943.4	18111.1	7771.7	45222.3	80234.6	101343	80653.9
High	P05091	ALDH2	Aldehyde dehydrogenase, mitochondrial OS=Homo sapiens OX=9606 GN=ALDH2 PE=1 SV=2	0	17.896	15	5	10	4	517	56.3	7.05	6.8	5	0.64	-0.91	-2.08	1.15	-1.76	-3.57	0.746719	0.869224	0.719099	0.937107	0.140731	0.000131331	0.226629	0.36084	0.175514	0.510505	0.0155543	2.07743e-06	56808.9	1.52551e+06	177509	770533	173099	84154.4	656284	158146	657882	194236	354205	82958.5	2.03249e+06	1.21072e+06	1.43189e+06	120555	256858
High	P05106	ITGB3	Integrin beta-3 OS=Homo sapiens OX=9606 GN=ITGB3 PE=1 SV=2	0	7.38	3	1	11	1	788	87	5.24	19.25	1	1.62	-3.95	0.83	-0.41	-1.95	-0.95	0.321036	0.000254003	0.840731	0.928887	0.0744983	0.630614	0.0412119	2.00895e-06	0.308294	0.458886	0.00677484	0.162275	421145	26407	88288.3	63907.1	465498	577411	2.11872e+06	1.88545e+06	1.69807e+06	86181.4	486794	541289	2.88453e+06	1.78076e+06	2.25073e+06	1.17995e+06	1.16599e+06
High	P05109	S100A8	Protein S100-A8 OS=Homo sapiens OX=9606 GN=S100A8 PE=1 SV=1	0	12.27	31	3	11	3	93	10.8	7.03	17.97	3	0.42	1.8	-1.57	-3.35	-0.21	0.4	0.920706	0.23248	0.757593	0.000111441	0.999718	0.970298	0.454932	0.0240919	0.210024	8.57159e-07	0.825824	0.6048	121006	133564	290850	204307	176080	191460	188178	291358	334210	157580	252661	332916	205027	284251	202512	306343	269876
High	P05114	HMGN1	Non-histone chromosomal protein HMG-14 OS=Homo sapiens OX=9606 GN=HMGN1 PE=1 SV=3	0	6.284	13	1	3	1	100	10.7	9.6	5.64	1	4.1	0.28	-0.7	0.34	-0.14	1.36	1.6921e-06	0.97933	0.954844	0.996962	0.999718	0.48199	8.51279e-09	0.696138	0.476581	0.930545	0.864831	0.0890474	51773.8	70076.6	51909.5	12282.8	12468.7	99015.7	373205	102109	83266.8	92598.5	108710	57466.7	30958.6	228505	107000	396535	274217
High	P05121	SERPINE1	Plasminogen activator inhibitor 1 OS=Homo sapiens OX=9606 GN=SERPINE1 PE=1 SV=1	0	26.897	18	6	17	6	402	45	7.2	31.97	6	-0.29	-0.1	0.12	0.47	1.02	-0.33	0.998292	0.994624	0.999981	0.999073	0.632267	0.982316	0.726275	0.969857	0.902391	0.953548	0.179474	0.678119	329901	316143	186685	360515	332627	468638	640423	314570	320862	2.01038e+06	649156	535676	438090	410795	330746	285287	325699
High	P05141	SLC25A5	ADP/ATP translocase 2 OS=Homo sapiens OX=9606 GN=SLC25A5 PE=1 SV=7	0	260.799	66	38	729	17	298	32.8	9.69	1676.99	38	-0.37	0.08	-0.74	-0.21	-1.11	0.05	0.960195	0.984093	0.860676	0.937107	0.217278	0.999937	0.583594	0.778254	0.330617	0.49494	0.0298946	0.951478	4.53497e+06	4.53802e+06	4.96235e+07	6.72424e+06	3.51944e+06	6.08635e+06	1.70322e+07	1.6248e+07	1.45366e+07	1.60871e+07	7.17748e+06	7.51442e+06	1.06591e+07	8.59429e+06	7.71829e+06	8.90846e+06	1.11252e+07
High	P05165	PCCA	Propionyl-CoA carboxylase alpha chain, mitochondrial OS=Homo sapiens OX=9606 GN=PCCA PE=1 SV=4	0	6.619	3	1	4	1	728	80	7.52	3.14	1	2.84	1.34	1.49	2.12	-0.62	-1.03	0.0390332	0.353674	0.611814	0.494547	0.999718	0.739018	0.00165498	0.0518555	0.10972	0.0742551	0.614681	0.228453	89443.3	94781.5	79050.9	75572.8	20862.9	72233.4	46468	21743.7	61440.7	45652.2	6644.14	30305.8	69384.6	216356	75431.1	19432.6	76041.9
High	P05198	EIF2S1	Eukaryotic translation initiation factor 2 subunit 1 OS=Homo sapiens OX=9606 GN=EIF2S1 PE=1 SV=3	0	123.162	67	20	181	20	315	36.1	5.08	431.02	20	0.1	0.32	0.34	0.18	0.72	0.35	0.9455	0.924766	0.995027	0.996962	0.726444	0.986851	0.544149	0.468348	0.748138	0.919838	0.23984	0.715184	3.46592e+06	4.76782e+06	3.43895e+06	5.14642e+06	3.46936e+06	4.13197e+06	4.36407e+06	4.41443e+06	4.97157e+06	2.08231e+07	6.85247e+06	7.24752e+06	3.90334e+06	2.77399e+06	3.14357e+06	4.01304e+06	3.86217e+06
High	P05204	HMGN2	Non-histone chromosomal protein HMG-17 OS=Homo sapiens OX=9606 GN=HMGN2 PE=1 SV=3	0	6.255	17	1	2	1	90	9.4	9.99	6.54	1	4.34	2.87	-0.93	1.31	0.36	-0.39	2.89176e-10	0.0478831	0.94465	0.836661	0.979406	0.970298	5.278e-13	0.00177705	0.448759	0.303885	0.537897	0.607134	15021.2	18817.9	63620.9	7667.36	19408.5	80169.6	80699.7	46099.8	58794.4	33952.8	77888.4	75603.8	106603	13495.6	87384.6	66705.9	62488.3
High	P05362	ICAM1	Intercellular adhesion molecule 1 OS=Homo sapiens OX=9606 GN=ICAM1 PE=1 SV=2	0.005	3.248	7	2	4	2	532	57.8	7.99	0	2	1.41	1.06	1.11	-1.32	0.46	-0.47	0.415054	0.524981	0.727771	0.568786	0.999718	0.966497	0.0674331	0.115408	0.186081	0.101853	0.696602	0.576487	2865.21	5930.14	55471.6	38933.7	69778.7	112681	29047.3	30455.5	61050.1	23630.5	107459	41852.9	104795	34420	60559.4	43331.4	89144.1
High	P05386	RPLP1	60S acidic ribosomal protein P1 OS=Homo sapiens OX=9606 GN=RPLP1 PE=1 SV=1	0	54.324	56	3	68	3	114	11.5	4.32	233.11	3	-1.53	-0.31	-1.15	0.51	0.08	-1.3	0.0418179	0.994624	0.6563	0.918439	0.999718	0.237878	0.0018464	0.902479	0.13629	0.42844	0.932478	0.0276422	179116	1.40643e+06	5.61301e+06	1.60725e+07	2.58006e+07	2.04751e+07	7.60545e+06	7.16143e+06	7.91618e+06	8.06213e+06	9.59096e+06	6.76479e+06	5.14538e+06	5.01225e+06	7.04014e+06	2.72768e+06	1.91459e+06
High	P05387	RPLP2	60S acidic ribosomal protein P2 OS=Homo sapiens OX=9606 GN=RPLP2 PE=1 SV=1	0	69.963	85	10	52	10	115	11.7	4.54	138.4	10	-1.66	0.48	0.92	0.79	0.87	-0.11	0.0345744	0.939716	0.920915	0.959159	0.825257	0.992639	0.00140934	0.5036	0.398547	0.599304	0.319303	0.760126	723898	347142	277691	2.15889e+06	1.67146e+06	2.03194e+06	809861	550336	456030	1.06389e+06	993363	1.00663e+06	580220	616627	664508	467105	1.08294e+06
High	P05388	RPLP0	60S acidic ribosomal protein P0 OS=Homo sapiens OX=9606 GN=RPLP0 PE=1 SV=1	0	139.677	62	20	210	20	317	34.3	5.97	558.35	20	-0.5	0.46	1.58	-0.37	0.09	0.25	0.891016	0.77548	0.509388	0.844474	0.999718	0.998509	0.389428	0.257445	0.0711759	0.314772	0.941014	0.818304	1.33168e+06	1.93208e+06	961605	3.49695e+06	2.77869e+06	2.93775e+06	1.42408e+07	1.37043e+07	1.91387e+07	1.74923e+07	1.36143e+07	1.51664e+07	5.17922e+06	5.69329e+06	5.23024e+06	6.83996e+06	5.37445e+06
High	P05455	SSB	Lupus La protein OS=Homo sapiens OX=9606 GN=SSB PE=1 SV=2	0	24.013	18	7	25	7	408	46.8	7.12	39.99	7	0	0.18	0.25	0.08	-0.26	-0.38	0.998292	0.991173	0.995027	0.989904	0.999718	0.986851	0.745867	0.803912	0.823398	0.753076	0.69556	0.712144	216002	306670	208083	393622	731795	198254	385297	328253	324887	407735	273506	267690	410036	302503	310380	238437	224047
High	P05556	ITGB1	Integrin beta-1 OS=Homo sapiens OX=9606 GN=ITGB1 PE=1 SV=2	0	435.813	54	51	1077	51	798	88.4	5.39	2808.48	51	1.15	0.09	0.55	-0.29	-2.01	-1.77	0.0348928	0.98124	0.976559	0.89388	0.00287128	0.0645688	0.00143252	0.762438	0.567517	0.391131	0.000124028	0.00434803	5.57652e+06	1.09072e+07	1.4916e+07	8.7284e+06	9.69507e+06	7.89434e+06	5.03365e+08	5.21696e+08	5.27512e+08	8.99856e+07	1.3833e+08	1.29914e+08	3.14441e+08	2.80345e+08	3.05222e+08	7.91989e+07	9.1512e+07
High	P05997	COL5A2	Collagen alpha-2(V) chain OS=Homo sapiens OX=9606 GN=COL5A2 PE=1 SV=3	0.009	2.672	1	1	1	1	1499	144.8	6.46	0	1	1.92	-1.08	0.51	-3.78	2.72	-0.08	0.163784	0.803954	0.995027	0.0042915	0.010107	0.999937	0.0135518	0.282385	0.683547	7.74577e-05	0.000569812	0.933189	20567.2	74807.1	69687.6	36074.1	41638.5	78604.6	105724	46829	60809.9	405003	13215.5	400664	31162.5	42400.7	30600.1	13031.7	29524.1
High	P06213	INSR	Insulin receptor OS=Homo sapiens OX=9606 GN=INSR PE=1 SV=4	0	38.59	10	12	41	10	1382	156.2	6.2	40.22	12	-0.41	0.45	0.15	0.3	0.82	0.37	0.993416	0.950386	0.999981	0.996962	0.857692	0.997075	0.687076	0.549822	0.9389	0.896223	0.350835	0.798755	227420	295872	309067	419033	241050	337613	329628	147349	140108	259651	618461	234295	699684	298264	867729	902747	751678
High	P06241	FYN	Tyrosine-protein kinase Fyn OS=Homo sapiens OX=9606 GN=FYN PE=1 SV=3	0	42.731	25	10	65	7	537	60.7	6.67	128.51	10	-0.5	0.81	0.49	0.87	-1.58	0.03	0.944862	0.803954	0.995027	0.948035	0.234798	0.999937	0.529383	0.282806	0.694982	0.558225	0.0337127	0.961902	248152	350435	394766	377879	406161	487764	847766	794825	841687	163579	281538	322640	298166	486426	264631	303914	662308
High	P06396	GSN	Gelsolin OS=Homo sapiens OX=9606 GN=GSN PE=1 SV=1	0	77.066	24	14	80	14	782	85.6	6.28	168.04	14	0.14	0.1	0.85	-0.8	0.33	1.4	0.940782	0.974512	0.954844	0.672332	0.992454	0.354698	0.501495	0.653082	0.474031	0.16239	0.589362	0.0540931	1.65391e+06	504137	1.48771e+08	5.18129e+06	4.83843e+06	6.7443e+06	1.33342e+06	932568	2.49377e+06	1.88793e+06	1.20556e+06	1.67924e+06	2.0185e+06	2.85625e+06	4.23227e+06	7.53381e+06	7.79579e+06
High	P06400	RB1	Retinoblastoma-associated protein OS=Homo sapiens OX=9606 GN=RB1 PE=1 SV=2	0	24.31	9	5	10	5	928	106.1	7.94	14.39	5	-0.5	-2.39	-0.09	0.24	0.8	-0.44	0.961743	0.133215	0.999981	0.996962	0.840037	0.969926	0.60911	0.00897151	0.932368	0.872552	0.335439	0.597034	245379	285502	82435.7	233830	163526	194486	395037	654983	413311	1.06405e+06	674933	720162	197880	214789	81860.5	115309	146070
High	P06493	CDK1	Cyclin-dependent kinase 1 OS=Homo sapiens OX=9606 GN=CDK1 PE=1 SV=3	0	137.438	65	22	191	20	297	34.1	8.4	381.26	22	-0.52	0.42	-0.52	-0.26	0.03	0.37	0.909914	0.858263	0.954844	0.918439	0.999718	0.984185	0.433288	0.35029	0.481922	0.43012	0.965103	0.684878	1.02018e+06	1.95941e+06	933061	1.6849e+06	1.46949e+06	2.3766e+06	1.15349e+07	9.03805e+06	8.83475e+06	7.84548e+06	1.15575e+07	9.21187e+06	4.56973e+06	3.24667e+06	5.44669e+06	5.37824e+06	5.90874e+06
High	P06576	ATP5F1B	ATP synthase subunit beta, mitochondrial OS=Homo sapiens OX=9606 GN=ATP5F1B PE=1 SV=3	0	613.956	81	48	1289	48	529	56.5	5.4	3872.46	48	-0.33	-0.09	-1.34	0.05	-0.44	-0.85	0.983249	0.994816	0.566681	0.996962	0.86395	0.640311	0.665004	0.977466	0.0915685	0.876249	0.359821	0.169285	9.86962e+07	1.82578e+08	1.24529e+09	1.57425e+08	1.41487e+08	1.15737e+08	1.23098e+08	1.16759e+08	1.1145e+08	9.50551e+07	8.06795e+07	8.60948e+07	1.79763e+08	1.56819e+08	1.69809e+08	1.07348e+08	9.17865e+07
High	P06702	S100A9	Protein S100-A9 OS=Homo sapiens OX=9606 GN=S100A9 PE=1 SV=1	0	22.34	29	3	20	3	114	13.2	6.13	37.62	3	0.99	4.74	-0.45	-1.65	-0.99	0.77	0.518415	2.4655e-14	0.995027	0.089554	0.648783	0.850169	0.0999824	1e-17	0.752757	0.00495859	0.190744	0.352027	1.65921e+06	133327	147636	3.53969e+06	2.02841e+06	2.24102e+06	374678	167066	304666	222858	153237	139169	231718	169603	136021	256135	850787
High	P06703	S100A6	Protein S100-A6 OS=Homo sapiens OX=9606 GN=S100A6 PE=1 SV=1	0.003	3.741	9	1	8	1	90	10.2	5.48	19.17	1	-2.65	0.35	1.56	4.09	1.12	-4.7	4.5741e-05	0.93476	0.734255	0.00920775	0.717353	2.78763e-07	3.69653e-07	0.484947	0.191393	0.000222211	0.232862	2.03518e-09	22686.6	999542	26813	2381.6	997946	58863.6	126032	98856.8	3047.76	585635	51184.8	214327	873180	1.18801e+06	1.01873e+06	39309.5	105046
High	P06730	EIF4E	Eukaryotic translation initiation factor 4E OS=Homo sapiens OX=9606 GN=EIF4E PE=1 SV=2	0	46.018	34	11	77	11	217	25.1	6.15	134.85	11	-0.54	0.18	1.72	0.29	0.34	-0.38	0.879562	0.978643	0.459705	0.989472	0.999718	0.953293	0.374907	0.688222	0.0576146	0.745458	0.689925	0.522368	457431	2.94717e+06	554091	632951	733894	640044	1.08624e+06	672966	926343	1.02382e+06	1.59379e+06	1.17051e+06	755726	659311	466939	443205	507995
High	P06732	CKM	Creatine kinase M-type OS=Homo sapiens OX=9606 GN=CKM PE=1 SV=2	0	7.308	10	2	4	1	381	43.1	7.25	6.4	2	-1.42	2.29	-0.84	0.54	0.57	0.01	0.552778	0.145568	0.8882	0.996962	0.987591	0.999937	0.111057	0.0105981	0.362773	0.823683	0.567503	0.964985	90827	103366	93219.3	48988.7	101079	29500	33938.8	63246.8	24634.5	86286.1	50319.1	23803.9	70424.6	57606.2	25821.8	57990.8	105725
High	P06733	ENO1	Alpha-enolase OS=Homo sapiens OX=9606 GN=ENO1 PE=1 SV=2	0	732.532	97	68	1947	64	434	47.1	7.39	5403.81	68	0.03	0.32	0.46	-0.55	0.08	0.02	0.980375	0.924748	0.993353	0.678499	0.999718	0.999937	0.658106	0.464071	0.641805	0.16677	0.954712	0.976724	3.76183e+07	1.86911e+07	3.51064e+08	1.57241e+08	1.66008e+08	1.69008e+08	2.9446e+08	2.93289e+08	2.90816e+08	3.10364e+08	3.32699e+08	3.06271e+08	3.51384e+08	3.32617e+08	3.60103e+08	3.55859e+08	3.30006e+08
High	P06737	PYGL	Glycogen phosphorylase, liver form OS=Homo sapiens OX=9606 GN=PYGL PE=1 SV=4	0	203.791	48	37	329	27	847	97.1	7.17	657.46	37	-0.6	0.48	1.31	0.24	0.13	0.14	0.819636	0.869786	0.677362	0.996962	0.999718	0.999937	0.292653	0.363702	0.147635	0.810943	0.923422	0.990699	1.08423e+06	1.29956e+06	9.71803e+06	2.14852e+06	1.31302e+06	2.69455e+06	2.80493e+06	2.33295e+06	2.47941e+06	2.70806e+06	2.19083e+06	2.8347e+06	1.85624e+06	3.61112e+06	1.47834e+06	1.5453e+06	2.05068e+06
High	P06744	GPI	Glucose-6-phosphate isomerase OS=Homo sapiens OX=9606 GN=GPI PE=1 SV=4	0	128.793	53	21	178	21	558	63.1	8.32	361.17	21	-0.55	0.38	-0.02	0.12	-1.59	-1.66	0.843275	0.898324	0.999498	0.999737	0.049327	0.0785897	0.32256	0.407569	0.849669	0.997153	0.00395576	0.00592889	948269	1.62886e+06	953246	1.52495e+06	3.40241e+06	970133	7.21552e+06	5.50432e+06	5.58562e+06	1.78232e+06	5.99549e+06	1.85341e+06	1.01958e+07	1.29477e+07	1.28888e+07	4.54162e+06	4.08688e+06
High	P06748	NPM1	Nucleophosmin OS=Homo sapiens OX=9606 GN=NPM1 PE=1 SV=2	0	238.334	74	22	493	22	294	32.6	4.78	1533.27	22	0.44	-0.41	-1.36	-0.68	-0.07	-0.8	0.630484	0.948522	0.557796	0.56217	0.999718	0.700119	0.145472	0.535774	0.0868497	0.0999844	0.818482	0.199912	5.82469e+07	7.81723e+07	1.47401e+06	5.5525e+07	6.00193e+07	6.9907e+07	2.97237e+07	3.05019e+07	2.43149e+07	3.12809e+07	2.82808e+07	2.613e+07	7.26394e+07	6.12088e+07	5.90303e+07	3.52338e+07	3.89069e+07
High	P06753	TPM3	Tropomyosin alpha-3 chain OS=Homo sapiens OX=9606 GN=TPM3 PE=1 SV=2	0	80.887	35	12	76	4	285	32.9	4.72	188.66	12	1.01	-2.22	-0.32	-0.77	0.5	0.61	0.18208	0.149593	0.995027	0.805173	0.968651	0.925204	0.0162103	0.0112504	0.721691	0.267792	0.519079	0.455934	269963	233685	260984	185155	340631	184976	470062	331549	273455	494992	291009	469838	195116	206228	290763	314887	376303
High	P06756	ITGAV	Integrin alpha-V OS=Homo sapiens OX=9606 GN=ITGAV PE=1 SV=2	0	486.817	55	59	1195	59	1048	116	5.68	3271.06	59	1.41	0.69	0.9	0.01	-2.18	-2.05	0.0059733	0.626145	0.850731	0.996962	0.000889239	0.021223	0.000130546	0.160123	0.320518	0.804739	3.06572e-05	0.000998527	1.0154e+07	8.03396e+06	3.89605e+07	1.966e+07	2.10253e+07	1.85327e+07	4.31237e+08	4.23142e+08	4.29643e+08	1.06268e+08	9.46294e+07	8.75756e+07	1.02221e+09	9.59116e+08	9.77796e+08	2.39785e+08	2.36801e+08
High	P06858	LPL	Lipoprotein lipase OS=Homo sapiens OX=9606 GN=LPL PE=1 SV=1	0	61.684	26	10	47	10	475	53.1	8.15	126.78	10	0.25	0.36	-1.51	-0.21	-1.78	-0.49	0.893856	0.881082	0.436556	0.913409	0.0510467	0.933076	0.399831	0.377377	0.0527656	0.41952	0.00419264	0.466632	524032	979364	685835	207236	446227	532964	3.62695e+06	3.75635e+06	3.19588e+06	1.05733e+06	779590	1.64419e+06	585903	457075	1.16391e+06	393328	417143
High	P07099	EPHX1	Epoxide hydrolase 1 OS=Homo sapiens OX=9606 GN=EPHX1 PE=1 SV=1	0	76.715	33	13	91	13	455	52.9	7.25	225.59	13	0.4	0.15	1.76	-0.68	-0.3	0.79	0.716445	0.975432	0.65588	0.67393	0.999718	0.796388	0.203702	0.675788	0.135672	0.164681	0.612897	0.27876	693175	1.0094e+06	574716	1.11066e+06	1.17379e+06	1.72568e+06	3.07376e+06	2.43787e+06	1.53874e+06	1.98466e+06	2.16511e+06	1.83824e+06	3.31181e+06	2.99013e+06	3.78882e+06	5.25021e+06	5.73997e+06
High	P07195	LDHB	L-lactate dehydrogenase B chain OS=Homo sapiens OX=9606 GN=LDHB PE=1 SV=2	0	293.545	66	29	797	26	334	36.6	6.05	2097.89	29	-0.36	-0.15	0.27	-0.1	-0.12	-0.26	0.961223	0.994624	0.995027	0.971909	0.999718	0.982918	0.596155	0.895688	0.810424	0.641344	0.752165	0.68067	2.41684e+07	6.91543e+07	1.67216e+06	9.80217e+07	9.23763e+07	9.61404e+07	2.32594e+08	2.39313e+08	2.66052e+08	1.45022e+08	2.20513e+08	2.23733e+08	1.79934e+08	2.30846e+08	2.14879e+08	1.71567e+08	1.86716e+08
High	P07196	NEFL	Neurofilament light polypeptide OS=Homo sapiens OX=9606 GN=NEFL PE=1 SV=3	0	114.586	40	23	150	22	543	61.5	4.65	301.9	23	-0.24	0.22	-0.48	-0.33	-0.45	0.15	0.998292	0.958557	0.986743	0.85731	0.919427	0.999937	0.83205	0.587054	0.608919	0.334766	0.422142	0.982314	1.32296e+06	2.93783e+06	6.0146e+06	3.66904e+06	1.6367e+06	2.54333e+06	4.47044e+06	3.01001e+06	2.91411e+06	1.74061e+06	3.45539e+06	2.20877e+06	2.30156e+06	2.57478e+06	3.574e+06	2.78922e+06	2.85958e+06
High	P07197	NEFM	Neurofilament medium polypeptide OS=Homo sapiens OX=9606 GN=NEFM PE=1 SV=3	0	25.274	3	3	195	1	916	102.4	4.91	578.53	3	0.73	1.44	-1.02	0.16	0.49	0.1	0.818872	0.285728	0.819264	0.999073	0.959734	0.999525	0.290144	0.0354094	0.284506	0.966256	0.489496	0.858759	58095.1	80250.4	6.62289e+06	46616	91948.4	99932.5	12282.3	66624.2	49908.2	101258	70255.7	50184.9	25980.2	61909.1	59500	24822.8	106658
High	P07203	GPX1	Glutathione peroxidase 1 OS=Homo sapiens OX=9606 GN=GPX1 PE=1 SV=4	0	76.583	64	9	100	9	203	22.1	6.55	221.28	9	-0.02	-1.59	-0.96	1.06	1.57	-1.99	0.998292	0.432168	0.86658	0.787372	0.0555933	0.030817	0.758703	0.0762579	0.33795	0.2498	0.00471263	0.00161241	489542	2.27275e+06	483028	560337	853144	401372	6.9384e+06	5.49049e+06	4.48107e+06	2.0182e+07	1.62533e+07	1.46008e+07	3.49957e+06	4.75031e+06	4.07157e+06	1.13102e+06	1.02168e+06
High	P07225	PROS1	Vitamin K-dependent protein S OS=Homo sapiens OX=9606 GN=PROS1 PE=1 SV=1	0.001	4.576	3	2	3	2	676	75.1	5.67	2.09	2	0.46	1.34	2.49	2.92	-0.36	0.92	0.858576	0.364463	0.457822	0.124661	0.999718	0.671489	0.341716	0.0543258	0.0568216	0.00763486	0.617199	0.18486	158470	88223.6	50822.8	218979	109516	88977.3	126869	67317.4	110479	86066.2	79766.5	141023	375868	19682.2	71160.3	505575	130489
High	P07237	P4HB	Protein disulfide-isomerase OS=Homo sapiens OX=9606 GN=P4HB PE=1 SV=3	0	300.157	83	42	268	42	508	57.1	4.87	701.2	42	0.59	-0.53	1.25	-1.25	-0.17	0.14	0.415054	0.898324	0.719781	0.0891445	0.999718	0.999937	0.068235	0.40667	0.176627	0.00486996	0.680074	0.872557	3.54367e+06	8.19742e+06	8.17791e+06	3.53794e+06	3.13279e+06	3.58586e+06	1.36809e+07	1.26808e+07	1.11691e+07	1.11578e+07	1.3122e+07	1.12729e+07	6.23459e+06	4.31189e+06	6.97866e+06	6.89325e+06	6.61246e+06
High	P07339	CTSD	Cathepsin D OS=Homo sapiens OX=9606 GN=CTSD PE=1 SV=1	0	26.869	19	6	26	6	412	44.5	6.54	32.94	6	0.85	1.02	0.67	0.81	1.23	0.64	0.333492	0.510433	0.986743	0.920953	0.549195	0.95542	0.0440283	0.106621	0.605874	0.438157	0.137241	0.53322	267466	257191	118479	761872	364445	302759	357357	389749	787888	913765	384713	1.05975e+06	549297	478689	787845	999241	858793
High	P07355	ANXA2	Annexin A2 OS=Homo sapiens OX=9606 GN=ANXA2 PE=1 SV=2	0	369.045	83	45	374	45	339	38.6	7.75	1016.55	45	0.59	-0.68	0.7	-0.51	0.24	0.04	0.423814	0.793102	0.944985	0.719567	0.999718	0.999937	0.0704782	0.269407	0.451891	0.191164	0.752152	0.950361	3.29427e+06	6.66125e+06	7.32402e+06	3.44511e+06	3.08074e+06	3.3877e+06	4.92994e+06	4.42068e+06	7.58115e+06	5.80589e+06	7.21943e+06	4.17095e+06	3.82982e+06	4.9453e+06	5.05072e+06	5.09806e+06	3.91161e+06
High	P07384	CAPN1	Calpain-1 catalytic subunit OS=Homo sapiens OX=9606 GN=CAPN1 PE=1 SV=1	0	118.31	36	25	184	25	714	81.8	5.67	407.17	25	-0.21	0.51	0.78	0.59	0.16	0.75	0.998292	0.803954	0.917134	0.865262	0.999718	0.834451	0.885426	0.282433	0.395479	0.344384	0.845737	0.323855	2.81789e+06	2.12547e+06	1.63451e+06	8.5739e+06	7.5989e+06	1.00156e+07	1.04759e+07	9.69699e+06	1.06723e+07	1.43397e+07	1.16679e+07	6.14984e+06	3.58803e+06	4.37122e+06	4.87695e+06	7.36584e+06	6.41814e+06
High	P07437	TUBB	Tubulin beta chain OS=Homo sapiens OX=9606 GN=TUBB PE=1 SV=2	0	1003.66	88	62	4905	11	444	49.6	4.89	13949.7	62	-0.43	0.62	-0.36	0.79	0.14	-0.08	0.940782	0.704398	0.986743	0.698455	0.999718	0.999937	0.490476	0.200694	0.605642	0.176198	0.874234	0.891479	5.78751e+07	5.66297e+07	1.58045e+08	9.38176e+07	8.29487e+07	7.98839e+07	1.1209e+08	1.0801e+08	1.04897e+08	1.1869e+08	1.16731e+08	1.19696e+08	1.0313e+08	9.78631e+07	9.59022e+07	9.22828e+07	8.87934e+07
High	P07602	PSAP	Prosaposin OS=Homo sapiens OX=9606 GN=PSAP PE=1 SV=2	0	18.112	14	5	11	5	524	58.1	5.17	16.27	5	-0.44	-0.94	0.57	-0.97	0.05	1.39	0.961223	0.787355	0.995027	0.581854	0.999718	0.503557	0.590356	0.263463	0.709391	0.109201	0.943388	0.0971889	277967	299817	86758.7	215990	186399	280069	291312	273900	175374	348970	175686	284213	556020	163548	99277.9	195307	518901
High	P07686	HEXB	Beta-hexosaminidase subunit beta OS=Homo sapiens OX=9606 GN=HEXB PE=1 SV=3	0	23.382	11	4	14	4	556	63.1	6.76	34.42	4	1.52	0.89	0.31	0.56	-0.24	0.13	0.0431908	0.656434	0.999498	0.989904	0.999718	0.999937	0.00194451	0.176534	0.842566	0.748609	0.676431	0.949577	214380	181284	244092	156330	664078	295920	875269	751133	570397	553118	887793	636481	236431	625357	464537	411553	512559
High	P07737	PFN1	Profilin-1 OS=Homo sapiens OX=9606 GN=PFN1 PE=1 SV=2	0	35.187	47	9	48	9	140	15	8.27	85.38	9	1.71	-1.43	-0.34	0.41	0.38	-0.89	0.000931215	0.30084	0.995027	0.998453	0.981455	0.673557	1.39748e-05	0.0396422	0.693265	0.94956	0.541433	0.186703	1.42671e+06	939516	495400	5.66725e+06	5.66354e+06	5.78152e+06	1.03017e+06	1.12907e+06	1.40911e+06	1.53982e+06	1.46645e+06	1.28966e+06	1.10347e+06	864332	1.05245e+06	568694	566752
High	P07741	APRT	Adenine phosphoribosyltransferase OS=Homo sapiens OX=9606 GN=APRT PE=1 SV=2	0	45.278	52	8	101	8	180	19.6	6.02	160.73	8	-0.25	0.04	0.72	-0.44	-0.09	-0.68	0.998292	0.993515	0.955639	0.764102	0.999718	0.742425	0.809164	0.81194	0.489403	0.225155	0.810322	0.233504	671459	437956	526342	4.66064e+06	5.23378e+06	3.3544e+06	4.13415e+06	3.39304e+06	4.05573e+06	3.79752e+06	4.66137e+06	3.65612e+06	5.44404e+06	4.66041e+06	4.50796e+06	4.21686e+06	2.8508e+06
High	P07814	EPRS1	Bifunctional glutamate/proline--tRNA ligase OS=Homo sapiens OX=9606 GN=EPRS1 PE=1 SV=5	0	586.523	63	89	1007	89	1512	170.5	7.33	2449.15	89	-0.12	-0.04	0.51	0.19	0.39	0.05	0.998292	0.994624	0.986743	0.996962	0.973155	0.999937	0.943899	0.952092	0.601419	0.901661	0.524811	0.930076	1.00747e+07	7.71151e+07	2.23396e+07	1.53385e+07	1.61747e+07	1.33311e+07	6.00764e+07	6.3528e+07	6.91758e+07	8.04148e+07	9.04692e+07	8.33629e+07	3.28066e+07	3.7152e+07	3.15289e+07	3.40737e+07	3.38235e+07
High	P07858	CTSB	Cathepsin B OS=Homo sapiens OX=9606 GN=CTSB PE=1 SV=3	0	19.41	12	3	7	3	339	37.8	6.3	13.66	3	-0.65	-2.74	-1.52	-1.88	0.35	-0.04	0.908678	0.0335195	0.844696	0.0443535	0.999718	0.999937	0.430675	0.00104685	0.311351	0.00175399	0.678929	0.976882	50763.1	137807	193487	170546	250503	199855	197395	165369	134598	86609	363385	210849	156513	119194	226181	133010	152158
High	P07900	HSP90AA1	Heat shock protein HSP 90-alpha OS=Homo sapiens OX=9606 GN=HSP90AA1 PE=1 SV=5	0	557.545	67	66	1118	42	732	84.6	5.02	2521.64	66	-0.22	0.32	0.74	-0.78	0.16	-0.32	0.998292	0.924766	0.930314	0.46294	0.999718	0.970298	0.857984	0.466882	0.426952	0.062902	0.837845	0.610491	8.42954e+06	2.35763e+07	4.52323e+07	1.21844e+07	1.24533e+07	1.04072e+07	6.6725e+07	7.176e+07	6.91503e+07	7.96301e+07	7.73076e+07	7.48003e+07	5.82892e+07	4.92444e+07	5.39077e+07	4.61303e+07	4.0942e+07
High	P07910	HNRNPC	Heterogeneous nuclear ribonucleoproteins C1/C2 OS=Homo sapiens OX=9606 GN=HNRNPC PE=1 SV=4	0	27.439	20	6	44	6	306	33.7	5.08	56.67	6	-0.18	0.31	0.97	1.28	0.36	1.71	0.998292	0.917912	0.860962	0.639254	0.999718	0.175382	0.948507	0.451789	0.332279	0.134696	0.624862	0.0176769	405010	413653	365759	353087	417949	448317	2.81567e+06	2.6752e+06	1.15424e+06	3.43019e+06	3.71537e+06	3.06641e+06	2.06631e+06	866033	1.43534e+06	4.82075e+06	4.03161e+06
High	P07942	LAMB1	Laminin subunit beta-1 OS=Homo sapiens OX=9606 GN=LAMB1 PE=1 SV=2	0	143.574	22	30	191	28	1786	197.9	4.94	277.55	30	0.31	0.13	0.09	-0.41	-2.08	-0.22	0.853794	0.97933	0.999981	0.747443	0.00245317	0.986851	0.335839	0.704263	0.95209	0.214318	0.000103785	0.726674	5.45592e+06	4.90622e+06	3.78356e+06	9.59061e+06	6.83298e+06	7.94226e+06	1.6321e+07	1.387e+07	1.65142e+07	3.0888e+06	3.87196e+06	4.05375e+06	2.68803e+07	2.03126e+07	1.73221e+07	1.8165e+07	1.33191e+07
High	P07947	YES1	Tyrosine-protein kinase Yes OS=Homo sapiens OX=9606 GN=YES1 PE=1 SV=3	0	35.341	21	8	65	5	543	60.8	6.74	116.45	8	1.08	-0.2	0.53	1.15	-0.16	0.45	0.367942	0.994624	0.995027	0.881376	0.999718	0.979551	0.0523318	0.953418	0.735146	0.371097	0.773062	0.673024	199776	271918	411980	274462	294826	269529	803437	472358	816294	409287	746329	720875	244262	487052	611499	702875	663774
High	P07954	FH	Fumarate hydratase, mitochondrial OS=Homo sapiens OX=9606 GN=FH PE=1 SV=3	0	150.006	57	25	217	25	510	54.6	8.76	558.53	25	-0.4	0.24	-0.11	0.27	-0.06	-0.62	0.945066	0.953684	0.995027	0.992095	0.999718	0.830553	0.53569	0.556042	0.782632	0.769022	0.828533	0.320869	2.48444e+06	3.87749e+06	6.44653e+06	4.7533e+06	3.41193e+06	2.23536e+06	1.5476e+07	1.44592e+07	1.49507e+07	1.08119e+07	1.44373e+07	1.42933e+07	1.32027e+07	1.02824e+07	1.2102e+07	9.85057e+06	7.07456e+06
High	P07996	THBS1	Thrombospondin-1 OS=Homo sapiens OX=9606 GN=THBS1 PE=1 SV=2	0	208.024	32	34	204	34	1170	129.3	4.94	449.18	34	0.21	-0.37	-0.46	0.12	-0.06	0.4	0.884739	0.958557	0.995027	0.992095	0.999718	0.986851	0.381276	0.593447	0.673666	0.777335	0.838638	0.706252	1.81695e+06	1.75953e+06	4.03822e+06	1.67145e+06	3.38075e+06	1.88036e+06	2.30197e+06	2.66285e+06	3.17542e+06	2.55065e+06	2.41191e+06	2.78656e+06	2.60262e+06	2.53197e+06	2.51068e+06	2.4211e+06	5.48268e+06
High	P08047	SP1	Transcription factor Sp1 OS=Homo sapiens OX=9606 GN=SP1 PE=1 SV=3	0	10.643	6	3	17	2	785	80.6	7.34	22.19	3	0.87	0.13	-1.8	0.02	0.59	1.15	0.801696	0.994624	0.484148	0.984868	0.857151	0.503557	0.273928	0.894519	0.0643108	0.72579	0.349725	0.0971103	25622.5	62843.4	74199.1	90182.2	85836	30301.1	24893.1	56282.9	63815.3	84948.8	18477.6	106398	46313.9	40901.8	35228	90640.2	102582
High	P08069	IGF1R	Insulin-like growth factor 1 receptor OS=Homo sapiens OX=9606 GN=IGF1R PE=1 SV=1	0	109.496	22	26	170	24	1367	154.7	5.8	217.37	26	-0.07	-0.28	0.02	0.29	-1.16	-0.59	0.998292	0.979391	0.999981	0.989225	0.19099	0.844128	0.872741	0.713957	0.9546	0.740865	0.0243241	0.34383	5.24951e+06	6.38919e+06	1.13808e+06	1.54358e+07	1.35197e+07	1.84571e+07	1.40358e+07	1.505e+07	1.48938e+07	6.68521e+06	9.65171e+06	6.25165e+06	1.58516e+07	1.22847e+07	1.43552e+07	9.00536e+06	1.04261e+07
High	P08123	COL1A2	Collagen alpha-2(I) chain OS=Homo sapiens OX=9606 GN=COL1A2 PE=1 SV=7	0.01	2.627	1	1	1	1	1366	129.2	8.95	0	1	0.36	-1.87	-0.48	0.26	-1.83	-0.53	0.973835	0.296793	0.989125	0.996962	0.45829	0.925204	0.633431	0.0382311	0.619431	0.867743	0.100562	0.456633	30486.8	40254	68106.7	18913.8	74611	74822.5	6492.53	349445	64725.7	17469.4	18175.5	61024.6	14952.4	94523.4	98799.2	3879.12	65366.6
High	P08133	ANXA6	Annexin A6 OS=Homo sapiens OX=9606 GN=ANXA6 PE=1 SV=3	0	283.888	73	52	264	52	673	75.8	5.6	512.48	52	0.59	-0.21	1.21	1.1	-0.43	0.75	0.415054	0.991553	0.729239	0.387906	0.878159	0.814543	0.068348	0.806152	0.187671	0.0460201	0.373097	0.305763	3.78242e+06	8.48447e+06	3.95928e+06	3.18381e+06	5.69875e+06	5.95214e+06	5.80812e+06	5.7533e+06	6.86761e+06	4.42428e+06	4.26024e+06	4.31693e+06	4.13217e+06	3.16627e+06	3.32548e+06	4.87626e+06	6.43802e+06
High	P08134	RHOC	Rho-related GTP-binding protein RhoC OS=Homo sapiens OX=9606 GN=RHOC PE=1 SV=1	0	46.541	26	7	92	2	193	22	6.58	238.12	7	0.63	0.32	3.23	-0.29	-0.51	0.09	0.607066	0.917912	0.0870913	0.899115	0.950003	0.999937	0.132469	0.451712	0.00252567	0.3975	0.466428	0.960282	84362.1	33294.9	32232.9	731070	1.08019e+06	1.11525e+06	933276	915657	1.03305e+06	642662	656774	785131	2.45558e+06	1.33346e+06	1.88521e+06	1.82473e+06	2.43233e+06
High	P08138	NGFR	Tumor necrosis factor receptor superfamily member 16 OS=Homo sapiens OX=9606 GN=NGFR PE=1 SV=1	0	31.934	18	5	28	5	427	45.2	4.7	87.6	5	0.01	-0.56	-0.07	-3.34	0.42	0.66	0.998292	0.9644	0.999981	0.00409154	0.973155	0.94636	0.934307	0.61604	0.966036	7.30188e-05	0.525518	0.490826	215635	253815	5.39825e+06	238123	251713	332978	4.70666e+06	3.95392e+06	4.20032e+06	4.4285e+06	5.61509e+06	6.51064e+06	2.23966e+06	1.7786e+06	1.56884e+06	2.98477e+06	1.99212e+06
High	P08195	SLC3A2	4F2 cell-surface antigen heavy chain OS=Homo sapiens OX=9606 GN=SLC3A2 PE=1 SV=3	0	408.391	46	40	958	40	630	68	5.01	2588.41	40	0.31	0.92	0.91	0.06	-0.33	-0.24	0.782456	0.407505	0.84651	0.996962	0.956663	0.986851	0.258301	0.067766	0.314151	0.884258	0.482181	0.697965	4.16406e+06	2.30236e+06	7.30162e+07	3.01411e+07	3.40345e+07	1.87085e+07	4.34471e+07	3.96867e+07	4.17782e+07	3.42525e+07	3.33412e+07	3.00705e+07	1.96808e+07	1.85519e+07	1.92445e+07	2.14604e+07	1.62823e+07
High	P08236	GUSB	Beta-glucuronidase OS=Homo sapiens OX=9606 GN=GUSB PE=1 SV=2	0	15.432	7	6	15	6	651	74.7	7.02	15.07	6	0.48	0.24	1.06	-0.42	0.4	0.86	0.825327	0.977581	0.944985	0.784391	0.984927	0.837684	0.298919	0.684854	0.450103	0.245034	0.547892	0.325912	388694	390542	283389	328216	474416	351936	1.57068e+06	1.517e+06	1.28576e+06	2.00752e+06	1.81194e+06	2.07393e+06	463906	446351	433773	826417	811033
High	P08237	PFKM	ATP-dependent 6-phosphofructokinase, muscle type OS=Homo sapiens OX=9606 GN=PFKM PE=1 SV=2	0	150.432	51	31	209	26	780	85.1	7.99	415.04	31	-0.21	-0.74	0.3	0.26	-0.29	0.56	0.998292	0.746575	0.995027	0.993912	0.961883	0.938412	0.90908	0.230899	0.818229	0.790937	0.499289	0.47582	2.46429e+06	1.86114e+06	1.0656e+07	1.04404e+07	5.60487e+06	5.32971e+06	4.9935e+06	5.25495e+06	5.15387e+06	2.25324e+06	4.2835e+06	4.22642e+06	2.95437e+06	3.02775e+06	3.67841e+06	4.4584e+06	3.40535e+06
High	P08238	HSP90AB1	Heat shock protein HSP 90-beta OS=Homo sapiens OX=9606 GN=HSP90AB1 PE=1 SV=4	0	850.154	75	89	2028	63	724	83.2	5.03	5092.02	89	-0.57	0.12	0.3	-0.05	0.61	-0.17	0.828953	0.979391	0.995027	0.984101	0.796416	0.996736	0.303049	0.71697	0.781759	0.717701	0.297344	0.788744	3.19752e+07	4.5174e+07	9.44166e+07	9.40956e+07	7.8819e+07	8.2233e+07	1.76312e+08	1.78617e+08	1.84657e+08	2.72559e+08	2.70786e+08	2.99238e+08	1.80602e+08	1.77291e+08	1.95786e+08	1.6211e+08	1.60921e+08
High	P08240	SRPRA	Signal recognition particle receptor subunit alpha OS=Homo sapiens OX=9606 GN=SRPRA PE=1 SV=2	0	86.778	30	14	77	14	638	69.8	8.95	151.92	14	0.36	0.23	-0.57	-0.54	0.35	0.67	0.754754	0.933714	0.977207	0.699994	0.999718	0.911797	0.23388	0.481756	0.575292	0.177398	0.660895	0.434726	735423	4.79924e+06	759134	939974	802556	1.34503e+06	2.74233e+06	2.37681e+06	2.06342e+06	3.03113e+06	3.7787e+06	2.94691e+06	1.4637e+06	1.67496e+06	1.23307e+06	1.31714e+06	2.68053e+06
High	P08243	ASNS	Asparagine synthetase [glutamine-hydrolyzing] OS=Homo sapiens OX=9606 GN=ASNS PE=1 SV=4	0	117.928	46	24	150	24	561	64.3	6.86	256.56	24	-0.2	0.08	0.86	0.31	-0.24	0.28	0.998292	0.974512	0.889888	0.983706	0.993032	0.999525	0.891474	0.655515	0.365781	0.702673	0.592853	0.851655	1.38183e+06	2.49353e+06	6.44245e+06	2.29743e+06	2.4061e+06	1.55526e+06	5.87707e+06	5.7773e+06	4.09267e+06	4.88649e+06	2.95437e+06	6.01552e+06	2.75312e+06	2.15454e+06	2.06826e+06	2.99591e+06	2.05745e+06
High	P08247	SYP	Synaptophysin OS=Homo sapiens OX=9606 GN=SYP PE=1 SV=3	0.004	3.627	5	1	1	1	313	33.8	4.81	0	1	0.66	-1.96	3.57	1.14	-0.67	0.71	0.869021	0.0306452	0.147761	0.916265	0.947377	0.940841	0.357583	0.000944651	0.00557949	0.425336	0.464178	0.480628	10070.3	114250	69226.8	23207.7	81932.9	103348	71910.6	34632.6	69380.1	43590.3	93433.3	26449.8	15439.7	41888.9	38519.4	63130.9	21569.6
High	P08493	MGP	Matrix Gla protein OS=Homo sapiens OX=9606 GN=MGP PE=1 SV=2	0.001	4.842	11	1	5	1	103	12.3	9.67	8.58	1	1.06	-0.82	2.22	0.04	-1.4	-1.44	0.664725	0.874334	0.417555	0.996962	0.312083	0.74932	0.164947	0.368577	0.0484367	0.8875	0.0548092	0.238427	4700.98	11554.8	92419.4	99370.1	106103	106524	245312	149328	98189.5	56688.7	9889.84	106044	53132.8	58250.7	54982.3	91150.9	20313.8
High	P08559	PDHA1	Pyruvate dehydrogenase E1 component subunit alpha, somatic form, mitochondrial OS=Homo sapiens OX=9606 GN=PDHA1 PE=1 SV=3	0	77.64	42	17	83	17	390	43.3	8.06	159.94	17	-0.84	-0.39	0.31	1.37	-0.78	0.18	0.519025	0.953922	0.995027	0.239359	0.549195	0.993737	0.100205	0.561199	0.780824	0.0199506	0.13765	0.769196	1.31151e+06	8.82011e+06	5.46322e+06	6.06593e+06	8.31728e+06	6.90407e+06	6.5537e+06	8.33791e+06	7.51791e+06	5.19684e+06	4.37144e+06	2.55749e+06	9.81446e+06	4.5795e+06	1.12181e+07	1.05676e+07	1.14582e+07
High	P08572	COL4A2	Collagen alpha-2(IV) chain OS=Homo sapiens OX=9606 GN=COL4A2 PE=1 SV=4	0	17.384	3	3	24	3	1712	167.4	8.66	41.3	3	-0.39	-0.94	-0.68	-0.51	0.74	2.91	0.998292	0.843077	0.954844	0.783744	0.764189	0.00734022	0.719172	0.333743	0.48278	0.243283	0.266715	0.000275403	147764	213777	59671.2	143084	214430	224110	831838	1.1041e+06	1.25491e+06	904946	2.97013e+06	1.84668e+06	224160	165525	109518	1.24426e+06	1.18243e+06
High	P08574	CYC1	Cytochrome c1, heme protein, mitochondrial OS=Homo sapiens OX=9606 GN=CYC1 PE=1 SV=3	0	25.591	16	4	15	4	325	35.4	9	33.26	4	0.63	-0.26	0.56	-0.62	-1.23	0	0.623901	0.994624	0.995027	0.848864	0.434864	0.999937	0.139559	0.932951	0.71892	0.324747	0.0925112	0.923827	241559	154704	255863	373426	261862	199337	976731	747194	995071	317194	415262	515114	206858	170907	637293	97217.6	206661
High	P08581	MET	Hepatocyte growth factor receptor OS=Homo sapiens OX=9606 GN=MET PE=1 SV=4	0	29.54	8	8	19	8	1390	155.4	7.33	17.16	8	1.05	1.12	0.67	-0.15	0.06	0.16	0.166803	0.432861	0.977207	0.966932	0.999718	0.999937	0.0138693	0.0768175	0.571809	0.626515	0.994843	0.926311	300648	352350	2.27767e+06	851058	1.03241e+06	387677	767704	522807	552578	780124	575678	336465	409164	398857	335023	445942	534760
High	P08621	SNRNP70	U1 small nuclear ribonucleoprotein 70 kDa OS=Homo sapiens OX=9606 GN=SNRNP70 PE=1 SV=2	0	21.188	15	6	28	6	437	51.5	9.94	36.1	6	0.55	0.72	-0.33	0.82	0.57	1.72	0.632091	0.66799	0.995027	0.989472	0.920543	0.286831	0.146646	0.183016	0.676334	0.741808	0.423215	0.0374608	145747	6.40269e+06	339419	220105	594904	226397	838289	950749	1.13303e+06	893890	1.95833e+06	1.41187e+06	866885	797742	567852	2.23341e+06	2.61981e+06
High	P08648	ITGA5	Integrin alpha-5 OS=Homo sapiens OX=9606 GN=ITGA5 PE=1 SV=2	0	132.785	22	23	231	23	1049	114.5	5.77	515.65	23	0.9	0.3	1.06	-0.16	-1.73	-2.61	0.134306	0.935892	0.800159	0.92466	0.0146127	0.00117603	0.00988816	0.48778	0.249307	0.453489	0.000882358	2.74272e-05	3.61547e+06	5.81503e+06	7.46149e+06	1.50497e+06	3.70255e+06	2.84254e+06	2.88851e+07	3.0613e+07	2.79987e+07	8.07699e+06	8.70126e+06	1.12446e+07	5.3058e+07	6.22484e+07	5.53173e+07	8.65593e+06	9.37869e+06
High	P08651	NFIC	Nuclear factor 1 C-type OS=Homo sapiens OX=9606 GN=NFIC PE=1 SV=2	0	29.359	11	5	27	4	508	55.6	8.38	68.52	5	1.38	-0.34	-0.28	1.81	0.82	0.3	0.395428	0.99417	0.995027	0.788728	0.703492	0.999525	0.0602805	0.82638	0.790166	0.251417	0.224701	0.843843	2.92521e+06	7.9553e+06	134669	9.95673e+06	7.044e+06	1.0076e+07	1.99551e+06	1.10192e+06	571711	934192	1.94267e+06	4.17409e+06	660760	991111	596657	813650	927373
High	P08670	VIM	Vimentin OS=Homo sapiens OX=9606 GN=VIM PE=1 SV=4	0	1194.47	99	103	5098	99	466	53.6	5.12	14011.4	103	-0.39	-0.22	-0.81	-0.25	1.67	-0.17	0.946843	0.988472	0.825175	0.921504	0.0340624	0.996736	0.550901	0.795429	0.29235	0.440545	0.00253516	0.787293	2.18874e+09	2.04172e+09	1.53016e+08	4.49642e+09	4.4159e+09	4.4004e+09	2.15934e+09	2.07874e+09	1.99353e+09	6.61314e+09	6.49189e+09	6.61114e+09	2.42054e+09	2.52271e+09	2.3921e+09	2.17182e+09	2.123e+09
High	P08708	RPS17	40S ribosomal protein S17 OS=Homo sapiens OX=9606 GN=RPS17 PE=1 SV=2	0	34.787	61	6	31	6	135	15.5	9.85	68.59	6	0.13	-0.18	-0.7	-0.31	0.3	-2.03	0.972814	0.994624	0.956737	0.814832	0.999718	0.0946113	0.628517	0.968432	0.499522	0.282482	0.770042	0.00750213	1.68682e+06	296362	301095	354527	437549	370439	2.61468e+06	538396	279690	355006	660700	762290	1.59987e+06	947850	1.82764e+06	391063	1.33697e+06
High	P08754	GNAI3	Guanine nucleotide-binding protein G(i) subunit alpha OS=Homo sapiens OX=9606 GN=GNAI3 PE=1 SV=3	0	130.347	56	21	158	10	354	40.5	5.69	316.29	21	-0.56	0.47	0.92	1.13	-0.14	0.32	0.878882	0.815216	0.89886	0.562059	0.999718	0.994431	0.368057	0.29808	0.374445	0.0990527	0.88367	0.783279	1.25312e+06	489242	481487	1.54543e+06	1.92329e+06	3.1319e+06	1.46751e+06	1.49597e+06	1.49128e+06	542973	1.34943e+06	2.42344e+06	2.36483e+06	1.37558e+06	2.41461e+06	3.16284e+06	2.95614e+06
High	P08758	ANXA5	Annexin A5 OS=Homo sapiens OX=9606 GN=ANXA5 PE=1 SV=2	0	166.994	77	23	218	23	320	35.9	5.05	493.59	23	1.82	-1.47	2.67	0.63	0.45	0.11	0.000126031	0.141841	0.0677752	0.955111	0.946016	0.999937	1.27795e-06	0.0102979	0.00189677	0.577323	0.462152	0.981596	3.92864e+06	1.00704e+06	4.01112e+06	4.47085e+06	3.84467e+06	3.50944e+06	8.97879e+06	1.14655e+07	9.09971e+06	1.20752e+07	1.23898e+07	1.29137e+07	7.39377e+06	5.57168e+06	4.99088e+06	6.00857e+06	5.58795e+06
High	P08779	KRT16	Keratin, type I cytoskeletal 16 OS=Homo sapiens OX=9606 GN=KRT16 PE=1 SV=4	0	166.378	55	28	335	12	473	51.2	5.05	597.78	28	0.94	-0.42	-0.2	-1.73	0.51	-0.14	0.222726	0.963881	0.995027	0.0460036	0.983692	0.986851	0.0219007	0.612811	0.773736	0.00187522	0.546056	0.707996	2.04132e+07	3.5582e+07	462077	1.49932e+07	1.36454e+07	1.47033e+07	833618	889868	702589	1.18716e+06	1.0439e+06	1.192e+06	658666	859837	1.00256e+06	1.23894e+06	706436
High	P08865	RPSA	40S ribosomal protein SA OS=Homo sapiens OX=9606 GN=RPSA PE=1 SV=4	0	125.777	57	19	242	19	295	32.8	4.87	689.19	19	-0.2	0.19	-0.46	0.1	0.13	-1.04	0.998292	0.955118	0.965107	0.999073	0.999718	0.499637	0.902681	0.569611	0.521243	0.95243	0.879314	0.0948862	2.65539e+06	6.05304e+06	6.05538e+06	1.31894e+07	1.00745e+07	8.00759e+06	1.83392e+07	1.74549e+07	2.40382e+07	1.94115e+07	2.06446e+07	2.01043e+07	2.15366e+07	2.2981e+07	2.38675e+07	1.50745e+07	1.0401e+07
High	P09001	MRPL3	39S ribosomal protein L3, mitochondrial OS=Homo sapiens OX=9606 GN=MRPL3 PE=1 SV=1	0	13.985	9	2	10	2	348	38.6	9.48	30.1	2	-1.43	0.11	-0.4	0.96	-0.25	-2.43	0.106196	0.97933	0.995027	0.940942	0.999718	0.130656	0.00684859	0.6937	0.819682	0.520643	0.736703	0.0114201	177679	78085.9	141126	148827	492466	137499	305318	237347	360477	97106.8	256789	389010	390416	112293	613154	419184	71249.1
High	P09104	ENO2	Gamma-enolase OS=Homo sapiens OX=9606 GN=ENO2 PE=1 SV=3	0	67.441	22	7	194	3	434	47.2	5.03	418.09	7	-0.07	4.76	1.68	-1.52	-0.11	-0.35	0.998292	3.27923e-09	0.804278	0.130331	0.999718	0.95542	0.85071	5.32019e-12	0.260314	0.00802888	0.770481	0.542741	32104.6	66039	177441	978055	1.09987e+06	167209	8.53014e+06	1.18102e+07	1.23604e+07	129886	1.098e+07	1.65642e+07	7.52542e+06	1.10022e+07	9.61917e+06	7.53524e+06	7.86922e+06
High	P09110	ACAA1	3-ketoacyl-CoA thiolase, peroxisomal OS=Homo sapiens OX=9606 GN=ACAA1 PE=1 SV=2	0	80.917	49	12	70	12	424	44.3	8.44	136.1	12	-0.75	-0.88	-0.52	-1.36	-0.4	-0.47	0.703688	0.649027	0.990936	0.0798414	0.973155	0.85856	0.186136	0.171845	0.635036	0.00408435	0.526074	0.363154	1.81244e+06	4.27747e+06	617755	6.42713e+06	8.14554e+06	7.96017e+06	2.32891e+06	2.71239e+06	2.05482e+06	956966	1.76048e+06	2.10405e+06	3.42813e+06	2.87599e+06	3.253e+06	2.92874e+06	2.34998e+06
High	P09211	GSTP1	Glutathione S-transferase P OS=Homo sapiens OX=9606 GN=GSTP1 PE=1 SV=2	0	23.763	30	4	32	4	210	23.3	5.64	65.72	4	0.6	0.74	-0.47	-0.1	1.38	-0.54	0.579877	0.911546	0.99011	0.981076	0.342385	0.895036	0.121244	0.433408	0.627206	0.671594	0.0631166	0.41058	319853	138814	170132	250700	324902	281784	611917	795546	426900	1.7145e+06	1.59687e+06	1.57645e+06	521292	435702	533009	649862	359047
High	P09382	LGALS1	Galectin-1 OS=Homo sapiens OX=9606 GN=LGALS1 PE=1 SV=2	0	248.973	82	18	945	18	135	14.7	5.5	2690.39	18	0.05	0.37	2.35	-1.3	0.65	-0.06	0.972814	0.900385	0.160023	0.0726127	0.764441	0.999937	0.625182	0.413527	0.00649049	0.00351945	0.267113	0.895793	1.45548e+06	1.76696e+06	1.866e+07	2.91852e+06	2.19078e+06	2.31271e+06	3.79466e+07	3.15445e+07	3.07339e+07	3.61746e+07	4.9359e+07	5.10545e+07	8.82196e+06	8.27308e+06	1.21075e+07	8.81858e+06	7.35302e+06
High	P09429	HMGB1	High mobility group protein B1 OS=Homo sapiens OX=9606 GN=HMGB1 PE=1 SV=3	0	6.865	11	2	8	2	215	24.9	5.74	16.96	2	0.26	-0.85	0.4	-0.11	-0.29	-0.36	0.894971	0.865204	0.995027	0.965152	0.999718	0.971897	0.40275	0.356568	0.806073	0.621881	0.718678	0.635636	116860	131291	111109	122886	160997	51468.7	101347	143934	209667	107943	117708	211775	101265	142258	148323	110885	117035
High	P09471	GNAO1	Guanine nucleotide-binding protein G(o) subunit alpha OS=Homo sapiens OX=9606 GN=GNAO1 PE=1 SV=4	0	87.777	53	16	93	11	354	40	5.53	169.96	16	0.1	-0.02	0.86	0.97	0.69	0.47	0.98176	0.9944	0.939964	0.876857	0.76796	0.969906	0.662789	0.839241	0.442437	0.362586	0.272391	0.59263	414240	479687	2.10204e+08	1.98147e+06	1.49835e+06	1.9457e+06	2.1193e+06	2.60642e+06	2.50092e+06	2.61639e+06	4.49744e+06	4.03149e+06	3.24031e+06	2.3437e+06	2.96175e+06	4.16279e+06	3.39499e+06
High	P09486	SPARC	SPARC OS=Homo sapiens OX=9606 GN=SPARC PE=1 SV=1	0	26.244	23	4	34	4	303	34.6	4.84	54.95	4	-0.55	1	0.3	-0.82	-0.3	-1.03	0.884246	0.535704	0.995027	0.453128	0.999718	0.631507	0.379735	0.119802	0.818827	0.0607418	0.665489	0.164056	282096	667627	239649	1.51939e+06	928830	265418	338145	180676	1.3586e+06	273941	206332	2.30498e+06	574891	313426	916506	159269	795906
High	P09493	TPM1	Tropomyosin alpha-1 chain OS=Homo sapiens OX=9606 GN=TPM1 PE=1 SV=2	0	45.031	19	7	42	1	284	32.7	4.74	100.73	7	2.15	0.12	0.6	-0.95	-1.19	-2.68	0.0934832	0.994624	0.929277	0.803214	0.49969	0.317768	0.00570644	0.897965	0.424336	0.265186	0.117252	0.0454921	98555.9	10147.9	65193.3	101525	55481.7	85600.1	185310	60106.5	89227.7	63511.8	21303.6	38986.2	33222	60282.6	83724.2	9405.76	60146
High	P09496	CLTA	Clathrin light chain A OS=Homo sapiens OX=9606 GN=CLTA PE=1 SV=1	0	70.129	32	13	143	13	248	27.1	4.51	245.86	13	0.4	-0.28	-0.61	0.78	0.15	0.51	0.691579	0.98124	0.926937	0.707591	0.999718	0.902494	0.177613	0.736413	0.413617	0.183157	0.86086	0.423494	7.09118e+06	7.19706e+06	678514	1.46096e+07	1.53476e+07	1.47126e+07	1.17152e+07	1.40273e+07	1.41507e+07	1.1368e+07	1.69373e+07	1.55118e+07	6.98824e+06	6.70719e+06	8.74237e+06	9.88781e+06	9.93319e+06
High	P09497	CLTB	Clathrin light chain B OS=Homo sapiens OX=9606 GN=CLTB PE=1 SV=1	0	24.011	22	5	8	5	229	25.2	4.64	19.84	5	0.89	-1.01	0.81	-0.75	-0.39	1.07	0.329759	0.822139	0.969441	0.799671	0.991968	0.687905	0.0429335	0.30578	0.537311	0.261223	0.577234	0.193635	254863	729549	4.2985e+06	382521	315422	194220	576388	322505	480871	380526	365999	271960	385864	281815	291453	1.14666e+06	613734
High	P09525	ANXA4	Annexin A4 OS=Homo sapiens OX=9606 GN=ANXA4 PE=1 SV=4	0	8.437	8	2	8	2	319	35.9	6.13	16	2	1.76	-3.27	-0.43	1.55	-0.97	0.81	0.0137349	0.0484939	0.995027	0.882048	0.647791	0.797351	0.00039553	0.00183496	0.772689	0.373845	0.1898	0.280806	72744.7	108553	85512.5	177244	92802.4	128912	38522.5	514693	386396	197767	379227	101379	156340	84806.3	76372.6	148904	299623
High	P09543	CNP	2',3'-cyclic-nucleotide 3'-phosphodiesterase OS=Homo sapiens OX=9606 GN=CNP PE=1 SV=2	0	122.126	72	22	151	21	421	47.5	9.07	346.24	22	0.19	-0.5	-0.37	-0.18	0.9	0.18	0.904623	0.913453	0.986297	0.942918	0.54889	0.999937	0.425068	0.440888	0.595168	0.527802	0.136471	0.904877	1.44452e+07	2.80054e+06	5.20842e+07	3.57331e+06	3.39628e+06	4.29373e+06	4.33599e+06	4.33892e+06	5.11071e+06	8.14519e+06	5.31721e+06	8.10216e+06	4.28258e+06	3.76624e+06	5.14641e+06	2.83697e+06	4.85407e+06
High	P09601	HMOX1	Heme oxygenase 1 OS=Homo sapiens OX=9606 GN=HMOX1 PE=1 SV=1	0.001	4.97	8	1	1	1	288	32.8	8.25	2.28	1	1.1	0.28	0.87	0.68	0.43	-0.74	0.64437	0.979391	0.828153	0.981076	0.956663	0.934144	0.15223	0.717823	0.295113	0.6643	0.478953	0.468364	75702	63752.8	6947.84	44832.2	113954	59393.5	102274	22922.4	73342.1	108948	89440.2	99043.6	59814.7	55105.8	30273.1	52589.7	33092.5
High	P09619	PDGFRB	Platelet-derived growth factor receptor beta OS=Homo sapiens OX=9606 GN=PDGFRB PE=1 SV=1	0	30.507	8	6	31	5	1106	123.9	4.98	61.18	6	1.07	1.3	-1	-3.56	-0.41	-0.53	0.230652	0.398098	0.917134	6.39063e-06	0.999718	0.971897	0.0232009	0.0652329	0.395608	3.49923e-08	0.645679	0.637719	271808	194184	275899	292166	152018	227934	301893	224941	313207	227983	299784	107259	361785	241997	123526	235907	167366
High	P09622	DLD	Dihydrolipoyl dehydrogenase, mitochondrial OS=Homo sapiens OX=9606 GN=DLD PE=1 SV=2	0	207.303	46	28	369	28	509	54.1	7.85	897.39	28	0.5	-0.33	-0.3	0.51	0.14	0.5	0.547828	0.974512	0.986743	0.919953	0.999718	0.902494	0.109158	0.643573	0.607795	0.432468	0.87311	0.4239	7.29681e+06	4.55754e+06	1.72421e+06	1.42287e+07	8.61022e+06	5.54037e+06	6.52534e+06	6.26194e+06	5.7514e+06	4.08684e+06	7.41915e+06	6.9126e+06	1.13175e+07	1.10948e+07	1.37066e+07	1.70003e+07	1.36155e+07
High	P09651	HNRNPA1	Heterogeneous nuclear ribonucleoprotein A1 OS=Homo sapiens OX=9606 GN=HNRNPA1 PE=1 SV=5	0	167.061	46	20	353	19	372	38.7	9.13	988.45	20	-0.2	-0.32	-0.13	0.74	1.12	0.34	0.998292	0.974512	0.995027	0.739605	0.29122	0.967172	0.897036	0.656297	0.808869	0.208948	0.046632	0.580251	6.21466e+07	1.12303e+08	5.30753e+06	1.2305e+08	1.10175e+08	1.22262e+08	2.59378e+07	2.31585e+07	2.60688e+07	5.62763e+07	5.45267e+07	6.31167e+07	3.30729e+07	2.58659e+07	3.29773e+07	3.65411e+07	4.1855e+07
High	P09661	SNRPA1	U2 small nuclear ribonucleoprotein A' OS=Homo sapiens OX=9606 GN=SNRPA1 PE=1 SV=2	0	41.402	51	10	32	10	255	28.4	8.62	55.14	10	-0.5	-1.21	2.48	0.4	0.99	0.56	0.939	0.53433	0.237962	0.996962	0.751105	0.971624	0.476517	0.119089	0.0153765	0.875108	0.254227	0.619506	637108	3.80785e+06	364372	1.41535e+06	972962	553823	1.3007e+06	524899	353794	699571	1.03986e+06	1.47913e+06	600990	1.05668e+06	708082	666632	1.04717e+06
High	P09874	PARP1	Poly [ADP-ribose] polymerase 1 OS=Homo sapiens OX=9606 GN=PARP1 PE=1 SV=4	0	523.253	72	73	792	73	1014	113	8.88	1932.16	73	-0.09	-0.01	0.47	0.15	0.01	-0.02	0.998292	0.994624	0.990936	0.999073	0.999718	0.999937	0.893026	0.897813	0.633864	0.958566	0.941159	0.97722	4.0452e+07	4.31658e+07	1.85759e+07	6.43461e+07	7.05611e+07	7.57088e+07	4.5717e+07	4.90564e+07	5.06895e+07	4.92291e+07	5.36891e+07	4.94539e+07	7.1403e+07	7.13301e+07	7.61975e+07	6.8809e+07	7.05355e+07
High	P09936	UCHL1	Ubiquitin carboxyl-terminal hydrolase isozyme L1 OS=Homo sapiens OX=9606 GN=UCHL1 PE=1 SV=2	0	48.767	50	8	48	8	223	24.8	5.48	104.52	8	-0.83	0.06	-0.46	0.28	1.44	-0.37	0.579677	0.979391	0.976523	0.999073	0.0965766	0.940388	0.120967	0.720549	0.556967	0.980459	0.00971445	0.479825	296458	1.02097e+06	538651	591469	1.12353e+06	894476	6.18367e+06	6.85453e+06	3.89906e+06	1.67426e+07	2.04175e+07	1.49561e+07	4.07124e+06	3.87433e+06	2.88289e+06	3.24919e+06	3.00774e+06
High	P09960	LTA4H	Leukotriene A-4 hydrolase OS=Homo sapiens OX=9606 GN=LTA4H PE=1 SV=2	0	70.313	38	16	60	16	611	69.2	6.18	94.75	16	-0.44	0.22	0.12	1.12	-0.39	0.55	0.943083	0.948522	0.999981	0.615753	0.915211	0.951124	0.505527	0.539567	0.923818	0.123375	0.414267	0.511498	1.32326e+06	4.15884e+06	8.26071e+06	738903	979362	875496	3.21905e+06	2.69924e+06	3.31229e+06	1.96846e+06	2.45819e+06	2.47927e+06	3.16293e+06	2.03956e+06	2.5626e+06	3.75303e+06	3.89716e+06
High	P09972	ALDOC	Fructose-bisphosphate aldolase C OS=Homo sapiens OX=9606 GN=ALDOC PE=1 SV=2	0	42.869	30	9	35	4	364	39.4	6.87	96.76	9	1.51	-0.19	0.55	-0.31	-1.42	0.68	0.0136001	0.994624	0.995027	0.942918	0.196831	0.934144	0.000388889	0.887354	0.731629	0.527417	0.0254272	0.468925	1.70724e+06	2.32025e+06	217381	2.0638e+06	1.87897e+06	2.10595e+06	3.1537e+06	2.77066e+06	3.08636e+06	571001	1.14981e+06	1.71773e+06	786823	968487	1.13802e+06	1.3839e+06	1.55306e+06
High	P0C7U0	ELFN1	Protein ELFN1 OS=Homo sapiens OX=9606 GN=ELFN1 PE=1 SV=2	0	204.864	48	28	148	28	828	90.4	8.37	399.81	28	0.17	-0.37	0.27	0.01	-0.16	-0.37	0.940782	0.98124	0.995027	0.996962	0.999718	0.919764	0.500424	0.739634	0.811576	0.805401	0.769028	0.445072	1.40747e+06	1.43883e+06	1.24259e+06	2.05312e+06	2.12495e+06	1.64662e+06	2.48828e+06	2.5466e+06	1.83892e+06	2.72366e+06	2.22952e+06	1.87688e+06	1.299e+06	2.70922e+06	2.37321e+06	1.75185e+06	2.79623e+06
High	P0CG12	DERPC	Decreased expression in renal and prostate cancer protein OS=Homo sapiens OX=9606 GN=DERPC PE=1 SV=1	0	54.771	37	12	140	12	524	51.4	12.41	134.67	12	0	0.8	-0.45	0.58	-0.11	1.63	0.998292	0.508593	0.978856	0.981076	0.999718	0.114406	0.775102	0.106074	0.57985	0.671424	0.821567	0.00960535	1.95151e+07	2.69295e+07	873943	2.50871e+07	2.74988e+07	2.87503e+07	2.54684e+06	2.86838e+06	2.4313e+06	1.70904e+06	2.36e+06	3.62822e+06	3.95779e+06	2.6902e+06	4.02839e+06	1.28114e+07	1.22342e+07
High	P0CG30	GSTT2B	Glutathione S-transferase theta-2B OS=Homo sapiens OX=9606 GN=GSTT2B PE=1 SV=1	0	9.241	14	3	14	2	244	27.5	6.4	1.74	3	0.17	0.09	-0.54	-0.05	-0.26	0.21	0.998292	0.994624	0.995027	0.971431	0.999718	0.994431	0.769291	0.893717	0.692057	0.63838	0.678429	0.783182	105159	155495	75019.8	93462.9	126565	99233.9	605838	653118	989875	495175	705862	546068	118425	20761.4	177634	2.6287e+06	52395.6
High	P0CG39	POTEJ	POTE ankyrin domain family member J OS=Homo sapiens OX=9606 GN=POTEJ PE=3 SV=1	0	71.811	6	8	303	3	1038	117.3	5.97	739.57	8	-1.64	0.17	3.24	0.04	-0.59	0.09	0.166577	0.989779	0.116955	0.991297	0.935201	0.999937	0.0138167	0.800612	0.00379494	0.763576	0.445548	0.995151	154795	174144	94040.5	157405	230377	266374	1.97654e+06	1.89138e+06	1.5494e+06	931578	1.25333e+06	1.91953e+06	407914	200620	623428	4.03816e+06	117277
High	P0CG47	UBB	Polyubiquitin-B OS=Homo sapiens OX=9606 GN=UBB PE=1 SV=1	0	183.953	96	16	1197	1	229	25.7	7.43	2850.71	16	1.48	0.84	1.32	-0.05	2.35	1.12	0.521483	0.897975	0.70382	0.975646	0.0294816	0.673557	0.101622	0.402277	0.165428	0.652145	0.0021165	0.188351	32256.7	43043.5	11012.8	24928.5	8690.56	103459	80505.5	8003.05	111782	696437	44207.3	409708	791057	61066.5	357820	700440	776586
High	P0CW20	LIMS4	LIM and senescent cell antigen-like-containing domain protein 4 OS=Homo sapiens OX=9606 GN=LIMS4 PE=1 SV=1	0	30.433	50	5	14	5	117	13.2	5.49	34.43	5	0.09	-0.45	0.31	-0.4	-0.57	-0.37	0.979619	0.974512	0.999981	0.915765	0.915518	0.974579	0.650662	0.660216	0.856894	0.424602	0.416446	0.646693	115343	390318	306914	218651	344493	254349	256836	700405	607545	294105	409760	631742	401809	611145	391971	232610	309953
High	P0DMV9	HSPA1B	Heat shock 70 kDa protein 1B OS=Homo sapiens OX=9606 GN=HSPA1B PE=1 SV=1	0	193.908	50	32	368	19	641	70	5.66	794.88	32	-0.07	0.47	1.13	-0.36	0.53	-0.13	0.998292	0.828249	0.786532	0.847614	0.890532	0.998797	0.842169	0.312756	0.228734	0.321272	0.384848	0.834817	1.2801e+06	1.0889e+07	1.10181e+06	4.64085e+06	2.37824e+06	2.0201e+06	6.10896e+06	5.61148e+06	4.71942e+06	8.1243e+06	7.61861e+06	8.46326e+06	1.14104e+07	9.00532e+06	1.03524e+07	9.46344e+06	9.36499e+06
High	P0DN79	CBSL	Cystathionine beta-synthase-like protein OS=Homo sapiens OX=9606 GN=CBSL PE=1 SV=1	0	40.582	18	9	53	9	551	60.5	6.65	103.97	9	-0.08	0.15	-0.3	-0.7	0.64	0.56	0.998292	0.974512	0.995027	0.519377	0.770365	0.944873	0.957642	0.6519	0.707451	0.0832939	0.274816	0.487463	4.16995e+06	1.72603e+07	548207	1.07742e+07	8.63876e+06	1.13351e+07	7.56522e+06	4.74464e+06	8.66151e+06	8.28507e+06	1.18105e+07	1.21005e+07	6.11453e+06	2.66767e+06	4.07462e+06	5.99886e+06	5.88051e+06
High	P0DOY2	IGLC2	Immunoglobulin lambda constant 2 OS=Homo sapiens OX=9606 GN=IGLC2 PE=1 SV=1	0	16.396	38	4	14	4	106	11.3	7.24	8.65	4	0.37	1.63	-0.18	1.52	-0.18	-1.04	0.958859	0.138347	0.999981	0.77421	0.999718	0.429614	0.58184	0.00980226	0.916111	0.233734	0.816874	0.0747533	2.34272e+06	2.14899e+06	4.47708e+07	7.1507e+06	5.91719e+06	5.00876e+06	1.53462e+06	1.84467e+06	1.80406e+06	261807	2.12779e+06	1.59214e+06	3.61277e+06	3.24343e+06	3.57508e+06	2.09914e+06	1.36196e+06
High	P0DP25	CALM3	Calmodulin-3 OS=Homo sapiens OX=9606 GN=CALM3 PE=1 SV=1	0.001	5.082	11	1	1	1	149	16.8	4.22	2.72	1	0.53	-0.29	0.52	0.14	0.98	1.72	0.830668	0.975156	0.954844	0.993912	0.484924	0.180305	0.306426	0.667914	0.472895	0.789467	0.112011	0.018678	24716.8	34302.5	26026.6	57837.7	38651.4	19634.7	111391	7898.34	53040.9	42351.4	104882	221603	89446	29340.7	28204.6	96771	189059
High	P0DP58	LYNX1	Ly-6/neurotoxin-like protein 1 OS=Homo sapiens OX=9606 GN=LYNX1 PE=1 SV=1	0	5.875	16	2	11	2	116	12.6	7.8	5.47	2	0.56	-0.26	-0.85	1.97	-0.01	0.94	0.654122	0.994492	0.956737	0.536581	0.999718	0.796072	0.157381	0.855534	0.505034	0.0915653	0.992713	0.27761	119714	1.47966e+07	209926	754222	733247	639878	176452	173031	224506	175836	204574	175174	386982	458585	419844	870829	807576
High	P10070	GLI2	Zinc finger protein GLI2 OS=Homo sapiens OX=9606 GN=GLI2 PE=1 SV=4	0.002	3.982	1	1	1	1	1586	167.7	7.33	1.78	1	0.85	0.54	-0.09	3.15	-1	0.13	0.850178	0.939745	0.999981	0.104132	0.596055	0.999937	0.330297	0.504594	0.956989	0.00598465	0.159049	0.925509	93906.2	1.18795e+06	111199	54074.3	63415.8	70054.9	89755.9	112093	95323.3	47524.3	4560.82	77630.5	45056.9	102404	15350.8	43899.2	49301.3
High	P10114	RAP2A	Ras-related protein Rap-2a OS=Homo sapiens OX=9606 GN=RAP2A PE=1 SV=1	0	9.412	19	2	2	2	183	20.6	4.82	5.03	2	-0.35	2.91	5.14	2.13	0.12	0.88	0.976156	0.0191494	0.000969515	0.664962	0.999718	0.705388	0.638886	0.000528153	5.11203e-06	0.157596	0.856564	0.202762	97949.6	612068	7545.81	54508.4	27359.4	47550.5	102447	102873	84290.8	111175	114898	99834.2	48029.1	55289.1	26327.7	88246.9	18914.7
High	P10155	RO60	60 kDa SS-A/Ro ribonucleoprotein OS=Homo sapiens OX=9606 GN=RO60 PE=1 SV=2	0	112.199	39	20	114	20	538	60.6	8.03	245.77	20	-0.05	0.12	0.8	0.85	-0.07	-0.39	0.998292	0.97933	0.904195	0.64289	0.999718	0.910534	0.844291	0.700712	0.382509	0.137079	0.787794	0.43357	1.3188e+06	1.18075e+06	7.42396e+06	4.06914e+06	3.58405e+06	4.53506e+06	5.0904e+06	4.74609e+06	4.89742e+06	4.67506e+06	4.72001e+06	4.52379e+06	4.78284e+06	5.00825e+06	5.02137e+06	3.8089e+06	6.25536e+06
High	P10253	GAA	Lysosomal alpha-glucosidase OS=Homo sapiens OX=9606 GN=GAA PE=1 SV=4	0	26.085	9	5	25	5	952	105.3	6	49.09	5	0	-0.18	-0.71	0.01	1.61	2.61	0.998292	0.999301	0.995027	0.965783	0.259947	0.00511989	0.854731	0.993378	0.650592	0.624078	0.0393268	0.000171321	234609	689684	142572	286527	264439	163719	361454	189167	195629	473169	776382	597133	792300	731125	1.17484e+06	5.07646e+06	4.79892e+06
High	P10321	HLA-C	HLA class I histocompatibility antigen, C alpha chain OS=Homo sapiens OX=9606 GN=HLA-C PE=1 SV=3	0	226.465	67	28	528	17	366	40.6	6.04	1302.94	28	0.61	-0.25	0.99	0.29	-0.56	0.6	0.402724	0.98124	0.809268	0.989472	0.748738	0.877556	0.0625607	0.743198	0.273767	0.741587	0.251481	0.384154	710715	1.16405e+06	5.0418e+06	1.05127e+06	981933	699096	5.30788e+06	5.46812e+06	2.94342e+06	3.10471e+06	4.74227e+06	3.59625e+06	8.1205e+06	4.3286e+06	5.69544e+06	8.95326e+06	8.63103e+06
High	P10398	ARAF	Serine/threonine-protein kinase A-Raf OS=Homo sapiens OX=9606 GN=ARAF PE=1 SV=2	0	17.718	11	5	12	3	606	67.5	9.01	17.98	5	-0.06	-1.99	-1.08	1.27	0.02	-0.21	0.998292	0.449537	0.954844	0.919953	0.999718	0.971897	0.933882	0.0824136	0.47465	0.4355	0.964157	0.637688	138693	158783	162180	1.49877e+06	1.37373e+06	2.82937e+06	1.2237e+06	1.74987e+06	746896	1.96654e+06	1.23735e+06	1.00673e+06	1.1703e+06	390318	780591	645337	1.04701e+06
High	P10451	SPP1	Osteopontin OS=Homo sapiens OX=9606 GN=SPP1 PE=1 SV=1	0.005	3.094	4	1	8	1	314	35.4	4.58	8.49	1	0.87	-1.4	0.96	0.35	-2.62	0.49	0.561786	0.443881	0.804278	0.996962	0.0403374	0.98921	0.114499	0.0804778	0.26504	0.889724	0.003084	0.746664	108258	103055	71841.4	82988.4	6329.99	4025.91	95354.3	101854	38135.7	15479.1	30792.8	3707.41	102877	17543.9	21093.2	92266.9	27836.7
High	P10515	DLAT	Dihydrolipoyllysine-residue acetyltransferase component of pyruvate dehydrogenase complex, mitochondrial OS=Homo sapiens OX=9606 GN=DLAT PE=1 SV=3	0	112.246	37	17	161	17	647	69	7.84	375.21	17	-0.25	0	-1.05	1.15	-0.23	0.38	0.998292	0.994624	0.677362	0.333628	0.996529	0.970298	0.798852	0.886517	0.147945	0.0358719	0.601889	0.611961	2.76092e+06	1.99689e+06	792506	5.01229e+06	5.7227e+06	5.105e+06	9.14389e+06	8.38844e+06	9.33497e+06	7.78183e+06	7.84552e+06	6.41239e+06	6.0594e+06	4.95142e+06	5.47007e+06	7.46125e+06	6.36643e+06
High	P10586	PTPRF	Receptor-type tyrosine-protein phosphatase F OS=Homo sapiens OX=9606 GN=PTPRF PE=1 SV=2	0	214.673	29	41	151	33	1907	212.7	6.3	332.32	41	0.26	0.24	2.01	2.47	-0.76	0.67	0.900597	0.943378	0.302976	0.000190871	0.648783	0.877556	0.415711	0.513087	0.0244315	1.62575e-06	0.190592	0.384914	1.73594e+06	2.04899e+06	1.63548e+06	3.25593e+06	4.51779e+06	2.60869e+06	2.25597e+06	3.21637e+06	3.2487e+06	1.72026e+06	2.64709e+06	1.89724e+06	2.57226e+06	2.88237e+06	2.80338e+06	4.45096e+06	4.71811e+06
High	P10599	TXN	Thioredoxin OS=Homo sapiens OX=9606 GN=TXN PE=1 SV=3	0	12.675	19	2	19	2	105	11.7	4.92	34.66	2	-0.45	-0.01	-0.77	0.5	0.28	-0.27	0.940782	0.99417	0.986743	0.997514	0.999718	0.971985	0.4883	0.837301	0.60923	0.940871	0.694035	0.64064	73531.4	35909.5	105125	149135	182513	132227	2.25163e+06	2.15506e+06	2.49894e+06	2.97917e+06	152264	2.73532e+06	959913	1.23647e+06	1.43048e+06	1.03323e+06	495537
High	P10606	COX5B	Cytochrome c oxidase subunit 5B, mitochondrial OS=Homo sapiens OX=9606 GN=COX5B PE=1 SV=2	0	13.068	30	3	11	3	129	13.7	8.81	7.65	3	0.65	-1.11	-0.03	0.62	-0.47	-0.42	0.696255	0.669777	0.999981	0.992095	0.965293	0.970298	0.182468	0.183891	0.911564	0.778161	0.511741	0.614887	202713	65550.1	247022	239340	133398	97149.6	281817	292188	136692	333824	204070	132762	374959	437152	193102	279555	447782
High	P10619	CTSA	Lysosomal protective protein OS=Homo sapiens OX=9606 GN=CTSA PE=1 SV=2	0	34.094	24	9	20	9	480	54.4	6.61	33.5	9	0.15	0.19	0.54	-0.5	0.22	-0.17	0.991582	0.975156	0.995027	0.65494	0.999718	0.988597	0.683912	0.663716	0.664172	0.150885	0.789789	0.743803	491372	2.47961e+06	2.1053e+06	383968	451377	395101	433660	1.15695e+06	425783	485640	1.64351e+06	504712	537504	468662	601193	413722	1.37343e+06
High	P10644	PRKAR1A	cAMP-dependent protein kinase type I-alpha regulatory subunit OS=Homo sapiens OX=9606 GN=PRKAR1A PE=1 SV=1	0	22.379	17	5	22	5	381	43	5.35	40.52	5	0.16	-0.28	-0.93	-0.33	-0.32	-0.45	0.961223	0.994624	0.958741	0.931307	0.999718	0.952953	0.596897	0.905883	0.510577	0.467691	0.626485	0.52055	280433	305892	257228	265107	416992	396057	778309	519163	560364	448786	268876	609271	477963	256460	826972	231259	927959
High	P10768	ESD	S-formylglutathione hydrolase OS=Homo sapiens OX=9606 GN=ESD PE=1 SV=2	0	6.937	12	2	3	2	282	31.4	7.02	0	2	0.47	-0.78	-0.23	-0.52	-0.02	-0.92	0.890348	0.898057	0.999981	0.888263	0.999718	0.738686	0.385679	0.405518	0.859458	0.384753	0.995572	0.225339	111369	118657	148473	762968	1.58406e+06	155954	113193	121269	102833	96247.1	111955	151497	180587	165473	75613.6	196960	54410.1
High	P10809	HSPD1	60 kDa heat shock protein, mitochondrial OS=Homo sapiens OX=9606 GN=HSPD1 PE=1 SV=2	0	393.166	84	51	730	51	573	61	5.87	2094.26	51	0.16	-0.77	-0.73	-0.11	-0.48	0.48	0.920584	0.705244	0.863677	0.965152	0.831475	0.914069	0.448001	0.201623	0.335189	0.622131	0.325272	0.436581	5.4794e+07	2.15726e+07	1.21356e+07	6.14779e+07	4.66601e+07	4.32267e+07	6.70492e+07	6.12001e+07	6.60392e+07	4.74811e+07	4.84862e+07	4.70424e+07	3.25264e+07	3.30473e+07	3.21255e+07	5.38868e+07	4.54852e+07
High	P10909	CLU	Clusterin OS=Homo sapiens OX=9606 GN=CLU PE=1 SV=1	0	135.519	43	25	307	25	449	52.5	6.27	680.83	25	-0.43	0.43	0.99	0.91	-0.41	0.15	0.940782	0.858263	0.840731	0.580309	0.891166	0.997628	0.482551	0.350546	0.308664	0.108153	0.386137	0.813162	4.67284e+06	6.53145e+06	1.37031e+07	8.6706e+06	7.03756e+06	7.811e+06	2.01008e+07	1.98644e+07	1.90517e+07	1.91893e+07	1.43475e+07	1.49168e+07	1.9592e+07	1.96083e+07	2.12087e+07	2.16502e+07	2.17124e+07
High	P10915	HAPLN1	Hyaluronan and proteoglycan link protein 1 OS=Homo sapiens OX=9606 GN=HAPLN1 PE=2 SV=2	0	6.748	9	2	2	2	354	40.1	7.42	4.02	2	-1.15	-1.11	1.04	0.78	-1.47	0.89	0.662925	0.793102	0.963072	0.996962	0.267161	0.759413	0.163501	0.269392	0.516087	0.828468	0.0408652	0.246787	111558	58021.2	4.77913e+07	102212	42041.7	142578	858523	792622	653169	446462	110767	286055	121064	99124.5	72930.1	184254	183189
High	P11021	HSPA5	Endoplasmic reticulum chaperone BiP OS=Homo sapiens OX=9606 GN=HSPA5 PE=1 SV=2	0	380.538	64	54	883	52	654	72.3	5.16	2039.74	54	0.33	0.36	0.46	-0.07	-0.82	-0.29	0.764707	0.905099	0.993353	0.983706	0.460954	0.971897	0.242587	0.423037	0.641778	0.686311	0.102125	0.637073	1.35968e+07	1.08716e+07	7.76418e+06	9.59547e+06	1.38055e+07	1.48609e+07	3.87159e+07	4.03328e+07	3.35023e+07	2.1857e+07	2.31928e+07	2.09926e+07	4.33628e+07	5.27039e+07	4.77921e+07	3.90027e+07	3.8226e+07
High	P11047	LAMC1	Laminin subunit gamma-1 OS=Homo sapiens OX=9606 GN=LAMC1 PE=1 SV=3	0	324.051	36	52	555	52	1609	177.5	5.12	994.65	52	0.2	0.39	-0.09	-0.14	-1.53	-0.14	0.892487	0.895031	0.995027	0.958056	0.0418942	0.998746	0.394388	0.395792	0.804015	0.590265	0.00325784	0.824721	6.26605e+06	1.17992e+07	8.91604e+06	9.31726e+06	7.07097e+06	9.24485e+06	4.20919e+07	4.30446e+07	3.91e+07	1.46197e+07	1.58756e+07	1.2821e+07	5.80431e+07	4.94863e+07	5.01991e+07	5.20576e+07	4.56333e+07
High	P11117	ACP2	Lysosomal acid phosphatase OS=Homo sapiens OX=9606 GN=ACP2 PE=1 SV=3	0.01	2.621	2	1	3	1	423	48.3	6.74	4.07	1	-0.11	-1.43	-0.54	0.1	-0.39	-0.43	0.998292	0.596401	0.995027	0.984868	0.999718	0.969906	0.930385	0.144213	0.741372	0.725467	0.666665	0.592976	101862	111352	37728.8	99136.2	15149.4	47377.3	4985.53	65159.4	84928.5	49647	100820	17517.7	80992.3	72864.4	42357.7	66122.2	3290.32
High	P11137	MAP2	Microtubule-associated protein 2 OS=Homo sapiens OX=9606 GN=MAP2 PE=1 SV=4	0	585.01	46	85	957	85	1827	199.4	4.91	2174.57	85	-0.41	0.09	-0.24	0.73	-0.2	-0.21	0.944222	0.98124	0.995027	0.754381	0.999718	0.986851	0.516094	0.759117	0.70529	0.218313	0.639122	0.736519	8.61269e+07	1.37113e+08	2.60721e+07	1.4955e+08	1.356e+08	1.3341e+08	8.60041e+07	1.02617e+08	8.62904e+07	4.87327e+07	8.15756e+07	7.51147e+07	9.52129e+07	9.54839e+07	9.81136e+07	8.25032e+07	8.38701e+07
High	P11142	HSPA8	Heat shock cognate 71 kDa protein OS=Homo sapiens OX=9606 GN=HSPA8 PE=1 SV=1	0	394.041	54	46	947	31	646	70.9	5.52	2329.19	46	0.28	0.11	-0.57	-0.5	0.27	-0.11	0.816131	0.98124	0.939049	0.730496	0.999718	0.999525	0.286111	0.733845	0.44034	0.202777	0.687515	0.856041	1.05573e+07	1.32683e+07	2.05153e+07	1.64434e+07	1.73514e+07	1.31522e+07	2.20804e+07	2.0648e+07	1.8573e+07	2.40244e+07	2.52395e+07	2.48416e+07	3.70105e+07	3.35687e+07	3.50641e+07	3.95447e+07	3.15903e+07
High	P11166	SLC2A1	Solute carrier family 2, facilitated glucose transporter member 1 OS=Homo sapiens OX=9606 GN=SLC2A1 PE=1 SV=2	0	89.941	17	12	184	12	492	54	8.72	473.23	12	-0.4	-0.3	-2.55	2.44	2.39	2.32	0.9455	0.976876	0.0634271	0.000257607	0.000980625	0.0153744	0.542644	0.681099	0.00174936	2.35295e-06	3.44044e-05	0.000667232	2.06631e+10	1.22044e+06	1.63835e+08	3.74871e+09	4.05698e+09	3.94465e+09	2.19977e+06	1.7746e+06	1.30361e+06	9.27702e+06	1.09556e+07	5.00563e+06	1.65561e+06	4.04148e+06	2.01827e+06	1.2578e+07	1.00975e+07
High	P11169	SLC2A3	Solute carrier family 2, facilitated glucose transporter member 3 OS=Homo sapiens OX=9606 GN=SLC2A3 PE=1 SV=1	0	49.169	17	8	74	8	496	53.9	7.2	154.59	8	0.36	0.68	2.01	2.43	1.08	3.03	0.834721	0.516356	0.30529	0.000257607	0.434864	0.000663918	0.31195	0.109921	0.0252109	2.40314e-06	0.0921846	1.35273e-05	482017	469903	427504	5.29336e+07	5.33892e+07	890259	1.87931e+06	2.01065e+06	2.42469e+06	4.24062e+06	3.05628e+07	1.34627e+06	1.22353e+06	3.38885e+07	1.27287e+06	1.0216e+07	1.04097e+07
High	P11172	UMPS	Uridine 5'-monophosphate synthase OS=Homo sapiens OX=9606 GN=UMPS PE=1 SV=1	0	29.558	18	8	18	8	480	52.2	7.24	31.38	8	-0.76	-0.24	0.84	0.84	1.25	1.02	0.710672	0.994624	0.926801	0.937107	0.549195	0.797351	0.196253	0.948255	0.413123	0.505238	0.137636	0.284411	966682	381093	320498	2.73201e+06	434283	749435	530980	522421	601991	1.14795e+06	1.7328e+06	1.26032e+06	584295	683773	696072	1.49973e+06	1.39113e+06
High	P11177	PDHB	Pyruvate dehydrogenase E1 component subunit beta, mitochondrial OS=Homo sapiens OX=9606 GN=PDHB PE=1 SV=3	0	88.917	53	17	121	17	359	39.2	6.65	232.73	17	-0.67	-0.26	-0.74	0.44	-0.82	-0.52	0.736971	0.98124	0.923614	0.961574	0.506734	0.84382	0.217602	0.767911	0.401587	0.605412	0.120286	0.343278	1.40543e+06	4.03885e+06	1.23271e+07	709854	1.83491e+06	2.66274e+06	5.5986e+06	5.25883e+06	4.31742e+06	2.28988e+06	3.09523e+06	2.97552e+06	4.51145e+06	4.05578e+06	6.75944e+06	3.14408e+06	4.01723e+06
High	P11182	DBT	Lipoamide acyltransferase component of branched-chain alpha-keto acid dehydrogenase complex, mitochondrial OS=Homo sapiens OX=9606 GN=DBT PE=1 SV=3	0	26.112	15	6	29	6	482	53.5	8.51	28.14	6	0.62	-0.75	-0.54	-0.74	-0.77	0.09	0.63639	0.77226	0.986743	0.694365	0.835999	0.999937	0.147773	0.25501	0.610689	0.174049	0.329609	0.98667	2.80838e+06	4.48787e+06	373700	2.69153e+06	3.11845e+06	2.79959e+06	628742	476028	352814	279518	586649	228935	1.01267e+06	1.33626e+06	1.09109e+06	1.1539e+06	1.16161e+06
High	P11216	PYGB	Glycogen phosphorylase, brain form OS=Homo sapiens OX=9606 GN=PYGB PE=1 SV=5	0	536.355	72	68	900	56	843	96.6	6.86	2281.7	68	-0.34	0.21	0.79	-0.22	-0.26	0.08	0.973835	0.958557	0.907459	0.933278	0.98552	0.999937	0.63402	0.594073	0.3875	0.478723	0.559786	0.892426	4.42903e+06	1.4828e+07	7.64251e+06	1.07022e+07	1.4298e+07	1.45715e+07	3.38135e+07	3.35616e+07	3.44069e+07	2.53742e+07	2.82784e+07	2.82114e+07	3.81732e+07	3.57694e+07	3.68263e+07	4.01058e+07	3.69493e+07
High	P11217	PYGM	Glycogen phosphorylase, muscle form OS=Homo sapiens OX=9606 GN=PYGM PE=1 SV=6	0	92.363	19	15	192	2	842	97	7.03	407.93	15	0.04	-1.87	-3.37	-1.3	1.43	-1.36	0.998292	0.148968	0.325567	0.632966	0.426771	0.327402	0.903977	0.0110579	0.029579	0.131445	0.0895239	0.0474736	24212.4	52580.4	100289	90451.3	23605.2	58056.8	28856.3	2799.41	100814	77567.3	63957	94058	114999	113233	110275	44079.4	114959
High	P11274	BCR	Breakpoint cluster region protein OS=Homo sapiens OX=9606 GN=BCR PE=1 SV=2	0	7.054	2	2	11	2	1271	142.7	7.03	9.77	2	0.06	-0.78	-1.01	1.47	-1.44	-1.04	0.998292	0.948522	0.960446	0.886074	0.324171	0.690413	0.887469	0.537691	0.513822	0.381567	0.0583642	0.195363	98473.9	58464.2	20525	40836.4	13551.8	10897.6	427041	342760	68605.6	126593	667833	99103	204781	14478.5	471332	111196	57536.4
High	P11279	LAMP1	Lysosome-associated membrane glycoprotein 1 OS=Homo sapiens OX=9606 GN=LAMP1 PE=1 SV=3	0	17.185	10	3	17	3	417	44.9	8.75	38.08	3	0.41	0.22	1.68	3.68	-1.2	0.3	0.818872	0.974512	0.686661	0.00722054	0.463328	0.982918	0.28964	0.645475	0.15373	0.000161075	0.103836	0.681763	118051	75124.9	189483	209438	222959	275940	404384	657573	230334	144954	194031	176598	485048	64159.4	98306	121420	55027.6
High	P11310	ACADM	Medium-chain specific acyl-CoA dehydrogenase, mitochondrial OS=Homo sapiens OX=9606 GN=ACADM PE=1 SV=1	0	34.972	23	9	53	9	421	46.6	8.37	68.49	9	0.28	-0.2	-0.64	0.42	0.23	-0.87	0.879372	0.9944	0.956737	0.996962	0.999718	0.661717	0.370958	0.847544	0.505988	0.848979	0.841062	0.178748	517704	3.60501e+06	412638	509121	867770	227235	715160	814153	287464	545788	840959	942572	560416	892984	877333	480471	758941
High	P11362	FGFR1	Fibroblast growth factor receptor 1 OS=Homo sapiens OX=9606 GN=FGFR1 PE=1 SV=3	0	29.892	8	6	45	4	822	91.8	6.21	95.05	6	-0.68	1.1	-0.26	1.07	0.28	0.58	0.768431	0.213134	0.995027	0.795464	0.999718	0.969906	0.245285	0.019464	0.768893	0.256981	0.769621	0.592916	277701	182737	61906.2	1.81102e+06	89847	2.46352e+06	885609	780042	1.08991e+06	892444	1.1906e+06	1.07209e+06	954928	626382	421252	987830	624389
High	P11387	TOP1	DNA topoisomerase 1 OS=Homo sapiens OX=9606 GN=TOP1 PE=1 SV=2	0	67.591	25	16	87	16	765	90.7	9.31	166.35	16	-0.54	-1.21	-0.01	-1.56	-0.2	-0.63	0.891016	0.297588	0.999498	0.0207996	0.999718	0.781216	0.389925	0.0387964	0.851743	0.000569446	0.642697	0.262378	2.28752e+06	1.23165e+07	799188	4.82413e+06	3.26744e+06	1.67979e+07	9.73413e+06	8.506e+06	9.14389e+06	6.88594e+06	7.9552e+06	1.00095e+07	5.30566e+06	4.70708e+06	4.32842e+06	3.80738e+06	2.98008e+06
High	P11388	TOP2A	DNA topoisomerase 2-alpha OS=Homo sapiens OX=9606 GN=TOP2A PE=1 SV=3	0	76.173	16	21	59	15	1531	174.3	8.72	93.79	21	-0.22	0.38	-0.45	1.1	0.03	0.49	0.998292	0.933714	0.99011	0.800821	0.999718	0.971985	0.847382	0.481959	0.628035	0.262285	0.954536	0.641883	746406	649580	665803	689718	498012	802794	4.8306e+06	6.15285e+06	5.30489e+06	5.57621e+06	5.36272e+06	5.39828e+06	1.97501e+06	1.47124e+06	1.34597e+06	2.0653e+06	2.75479e+06
High	P11413	G6PD	Glucose-6-phosphate 1-dehydrogenase OS=Homo sapiens OX=9606 GN=G6PD PE=1 SV=4	0	330.119	78	44	550	44	515	59.2	6.84	1347.6	44	-0.64	0.15	0.35	-0.1	-0.16	-0.03	0.751839	0.975432	0.995027	0.971431	0.999718	0.999937	0.230965	0.676739	0.735949	0.637604	0.689285	0.956455	1.0948e+07	2.81626e+07	8.75395e+06	2.32912e+07	1.92427e+07	2.12244e+07	3.1143e+07	2.7884e+07	2.86478e+07	1.86857e+07	2.55859e+07	2.89706e+07	2.63398e+07	2.58717e+07	2.69929e+07	2.56322e+07	2.6057e+07
High	P11498	PC	Pyruvate carboxylase, mitochondrial OS=Homo sapiens OX=9606 GN=PC PE=1 SV=2	0	53.955	14	14	49	14	1178	129.6	6.84	57.8	14	0.25	-0.3	-1.53	0.16	-0.25	-0.27	0.920903	0.975432	0.664255	0.996962	0.999718	0.969926	0.456997	0.678905	0.141061	0.814094	0.684641	0.595376	696163	691025	768452	662713	650190	1.78619e+06	697565	695205	753663	585639	564117	793391	814212	1.15763e+06	917125	538682	1.04217e+06
High	P11586	MTHFD1	C-1-tetrahydrofolate synthase, cytoplasmic OS=Homo sapiens OX=9606 GN=MTHFD1 PE=1 SV=3	0	595.093	74	77	1110	75	935	101.5	7.3	2808.86	77	-0.27	-0.22	-0.12	0.37	-0.05	0.23	0.998292	0.987608	0.995027	0.965152	0.999718	0.986851	0.769984	0.785614	0.822306	0.61667	0.855836	0.710847	2.15758e+07	2.65006e+07	8.4537e+06	5.4328e+07	4.60454e+07	4.59123e+07	5.1738e+07	4.65943e+07	4.5382e+07	4.93882e+07	4.5127e+07	4.44994e+07	4.63838e+07	4.44761e+07	4.73298e+07	5.44229e+07	5.7083e+07
High	P11717	IGF2R	Cation-independent mannose-6-phosphate receptor OS=Homo sapiens OX=9606 GN=IGF2R PE=1 SV=3	0	1254.58	61	154	1703	154	2491	274.2	5.94	4077.42	154	0.37	-0.5	0.43	-0.17	0.03	1.16	0.710672	0.913453	0.995027	0.946381	0.999718	0.382316	0.19924	0.438264	0.66849	0.550824	0.969577	0.0615613	1.65382e+07	3.06204e+07	2.79741e+07	2.71741e+07	2.18566e+07	2.60685e+07	3.8985e+07	2.34532e+07	4.25872e+07	4.19289e+07	2.48503e+07	3.98251e+07	2.2909e+08	1.61388e+08	2.33102e+08	5.03886e+08	5.17778e+08
High	P11766	ADH5	Alcohol dehydrogenase class-3 OS=Homo sapiens OX=9606 GN=ADH5 PE=1 SV=4	0	82.472	57	15	118	15	374	39.7	7.49	272.24	15	-0.73	0.07	-0.9	-0.9	-0.9	-1.29	0.707217	0.98124	0.790552	0.333628	0.484257	0.304545	0.192133	0.765683	0.234895	0.0357964	0.111593	0.0423065	748936	3.90937e+06	1.02315e+06	1.21862e+06	1.67238e+06	2.83121e+06	3.75505e+06	3.3836e+06	3.48933e+06	1.87147e+06	2.1738e+06	1.86347e+06	1.11347e+07	9.34827e+06	1.1523e+07	6.30924e+06	4.11334e+06
High	P11802	CDK4	Cyclin-dependent kinase 4 OS=Homo sapiens OX=9606 GN=CDK4 PE=1 SV=2	0	8.267	8	2	25	1	303	33.7	7.01	50.99	2	-0.87	-2.42	-2.47	2.21	0.14	0.32	0.802279	0.225996	0.459443	0.658593	0.999718	0.965424	0.274477	0.022595	0.0571654	0.152518	0.803343	0.568157	21660	40368.8	68957.9	66863.2	22586.4	84232.6	4185.97	85269.5	95293.7	93909	109695	51619.4	107452	9792.02	78463.6	98182.1	106998
High	P11908	PRPS2	Ribose-phosphate pyrophosphokinase 2 OS=Homo sapiens OX=9606 GN=PRPS2 PE=1 SV=2	0	49.011	37	9	120	3	318	34.7	6.61	266.14	9	-0.49	-0.4	1.5	-0.08	-1.04	0.46	0.920706	0.98124	0.801418	0.981076	0.654709	0.955017	0.455382	0.765043	0.258048	0.667134	0.19385	0.529878	111028	95380.6	73119.3	58371.5	156130	166628	58526.4	257644	268937	84493.4	130679	125638	115449	220626	159644	219360	396995
High	P11940	PABPC1	Polyadenylate-binding protein 1 OS=Homo sapiens OX=9606 GN=PABPC1 PE=1 SV=2	0	76.851	30	16	83	11	636	70.6	9.5	148.75	16	0.26	-0.82	0.67	1.45	-0.57	0.35	0.859004	0.693506	0.986743	0.716257	0.934743	0.992639	0.342504	0.194667	0.60581	0.189268	0.441549	0.759572	1.66421e+06	616168	457565	471692	623612	3.79058e+06	1.36289e+06	996375	1.44362e+06	1.26143e+06	630402	916639	922535	1.01547e+06	1.27685e+06	1.69148e+06	1.2956e+06
High	P12004	PCNA	Proliferating cell nuclear antigen OS=Homo sapiens OX=9606 GN=PCNA PE=1 SV=1	0	162.252	70	22	331	22	261	28.8	4.69	728.4	22	-0.67	-0.17	-0.33	-0.59	-0.67	-0.61	0.710672	0.994624	0.99011	0.645486	0.67643	0.835739	0.201294	0.861792	0.628042	0.144632	0.204178	0.324567	1.05199e+07	1.32915e+07	5.48507e+06	1.33989e+07	1.71284e+07	1.61235e+07	9.59967e+06	9.37183e+06	1.21017e+07	5.09812e+06	6.04926e+06	6.21961e+06	2.25793e+07	2.48761e+07	2.39056e+07	1.53508e+07	1.75566e+07
High	P12107	COL11A1	Collagen alpha-1(XI) chain OS=Homo sapiens OX=9606 GN=COL11A1 PE=1 SV=4	0	21.309	5	6	12	6	1806	181	5.17	16.62	6	-0.16	0.28	-0.53	0.26	-0.11	-0.48	0.998292	0.97933	0.995027	0.996962	0.999718	0.934144	0.947618	0.696295	0.746982	0.878584	0.748201	0.470639	218471	346372	431116	286103	881031	754346	3.49346e+06	3.75894e+06	3.21429e+06	2.34495e+06	3.23849e+06	3.66181e+06	992875	1.54268e+06	1.78038e+06	1.02449e+06	1.69858e+06
High	P12109	COL6A1	Collagen alpha-1(VI) chain OS=Homo sapiens OX=9606 GN=COL6A1 PE=1 SV=3	0	54.285	12	8	46	8	1028	108.5	5.43	113.74	8	0.12	-0.21	-1.25	0.5	0.3	-0.6	0.945066	0.994624	0.756188	0.996962	0.999718	0.87508	0.535245	0.881875	0.209328	0.868449	0.707803	0.378643	430784	509153	396354	2.01437e+06	1.51138e+06	434334	2.33607e+06	2.39416e+06	1.91879e+06	1.21997e+06	2.88267e+06	2.90314e+06	3.32392e+06	1.18219e+06	1.38065e+06	913187	978060
High	P12110	COL6A2	Collagen alpha-2(VI) chain OS=Homo sapiens OX=9606 GN=COL6A2 PE=1 SV=4	0	7.251	2	2	3	2	1019	108.5	6.21	6.02	2	-0.22	3.81	0.07	-0.04	0.77	1.13	0.998292	0.00109575	0.999981	0.967619	0.931866	0.767863	0.81096	1.31096e-05	0.922816	0.628463	0.435223	0.254293	85795.6	10474	82786.4	66531.1	101939	99017.2	5353.39	102480	32483.1	55227.9	34525.1	74091.9	72568.7	28369.9	31829.1	112513	20314.5
High	P12235	SLC25A4	ADP/ATP translocase 1 OS=Homo sapiens OX=9606 GN=SLC25A4 PE=1 SV=4	0	173.996	56	25	465	3	298	33	9.76	1081.26	25	-0.28	-0.01	3.17	-2.18	0.29	0.04	0.998292	0.994624	0.171017	0.146792	0.999718	0.999937	0.791396	0.95943	0.00715554	0.00985955	0.73835	0.894108	679170	1.75489e+07	99876.9	257438	272141	231815	142250	363112	219520	153729	342175	268487	116246	198208	216610	428873	203526
High	P12236	SLC25A6	ADP/ATP translocase 3 OS=Homo sapiens OX=9606 GN=SLC25A6 PE=1 SV=4	0	270.27	77	38	727	10	298	32.8	9.74	1615.81	38	0.12	-0.52	-0.19	-0.38	-0.95	0.27	0.944222	0.900502	0.995027	0.831626	0.33081	0.978978	0.513063	0.41601	0.756023	0.298515	0.0604882	0.667868	3.57772e+06	5.17541e+06	8.33069e+07	2.18579e+06	2.89757e+06	5.2929e+06	1.93399e+07	1.46946e+07	1.81362e+07	8.15362e+06	9.35649e+06	1.3924e+07	1.12484e+07	1.05206e+07	1.13156e+07	1.3066e+07	1.44444e+07
High	P12268	IMPDH2	Inosine-5'-monophosphate dehydrogenase 2 OS=Homo sapiens OX=9606 GN=IMPDH2 PE=1 SV=2	0	155.415	54	22	211	22	514	55.8	6.9	540.71	22	-0.2	-1	-0.13	1.47	0.64	0.87	0.998292	0.499483	0.995027	0.122836	0.770822	0.687364	0.90495	0.102465	0.784388	0.00748856	0.275653	0.193203	7.07721e+06	1.02342e+07	4.99479e+06	1.65114e+07	1.32817e+07	1.78749e+07	8.2869e+06	6.77607e+06	8.77152e+06	1.22176e+07	1.28728e+07	1.3433e+07	5.12373e+06	5.12983e+06	5.79048e+06	9.38917e+06	7.89668e+06
High	P12270	TPR	Nucleoprotein TPR OS=Homo sapiens OX=9606 GN=TPR PE=1 SV=3	0	132.318	17	29	98	29	2363	267.1	5.02	163.39	29	0.28	-0.8	-0.04	0.42	0.15	0.16	0.839304	0.71374	0.995776	0.997863	0.999718	0.999937	0.317101	0.206697	0.831263	0.943413	0.853523	0.930173	1.20181e+06	1.19717e+06	1.36743e+06	9.17284e+06	1.15002e+07	1.21822e+07	6.87697e+06	4.86502e+06	7.78649e+06	3.02049e+06	7.65563e+06	1.00259e+07	3.90364e+06	4.23868e+06	4.79755e+06	4.16619e+06	6.26238e+06
High	P12277	CKB	Creatine kinase B-type OS=Homo sapiens OX=9606 GN=CKB PE=1 SV=1	0	265.43	78	28	356	27	381	42.6	5.59	1034.51	28	-0.11	0.32	-1.5	1.56	-1.21	-0.73	0.998292	0.924766	0.468925	0.070714	0.158499	0.748513	0.929288	0.465011	0.0594358	0.00337006	0.0181931	0.238011	6.73866e+06	9.6266e+06	1.56345e+08	2.28751e+07	2.23579e+07	2.27939e+07	2.71805e+07	3.02168e+07	3.00923e+07	1.25076e+07	1.44858e+07	1.29679e+07	3.38602e+07	4.76852e+07	3.73585e+07	2.2923e+07	2.24695e+07
High	P12694	BCKDHA	2-oxoisovalerate dehydrogenase subunit alpha, mitochondrial OS=Homo sapiens OX=9606 GN=BCKDHA PE=1 SV=2	0	26.778	20	5	27	5	445	50.4	8.27	33.41	5	0.08	-0.35	2.49	1.66	-0.7	-1.63	0.973835	0.98124	0.340536	0.772845	0.832054	0.255916	0.634836	0.752896	0.0318368	0.23259	0.32676	0.0311322	303808	375015	305084	367187	215401	239369	712406	560632	825721	266930	438077	568637	2.30376e+06	2.26923e+06	2.58991e+06	743835	708710
High	P12755	SKI	Ski oncogene OS=Homo sapiens OX=9606 GN=SKI PE=1 SV=1	0.002	4.143	2	1	1	1	728	80	7.62	1.63	1	-0.28	-0.18	1.42	-0.33	-0.3	0.98	0.998292	0.994624	0.692251	0.933023	0.999718	0.544302	0.775213	0.859879	0.158629	0.472546	0.681003	0.118538	40022.8	99633.3	108156	96854.2	40931.7	62986.4	105647	88828.5	174641	92703.5	85898.7	70996.5	110503	39460.7	58123.6	74321	830424
High	P12814	ACTN1	Alpha-actinin-1 OS=Homo sapiens OX=9606 GN=ACTN1 PE=1 SV=2	0	150.462	42	29	160	17	892	103	5.41	356.61	29	0.59	-0.73	0.32	-0.45	-0.26	-0.19	0.380303	0.769195	0.995027	0.814832	0.999718	0.978978	0.0560698	0.252424	0.814138	0.283162	0.739631	0.667671	670789	658835	809750	1.86645e+06	1.90677e+06	2.35139e+06	1.14493e+06	1.84056e+06	2.09833e+06	991545	2.15671e+06	1.54202e+06	1.06448e+06	689546	1.49212e+06	936081	752716
High	P12955	PEPD	Xaa-Pro dipeptidase OS=Homo sapiens OX=9606 GN=PEPD PE=1 SV=3	0	39.124	24	7	22	7	493	54.5	6	50.6	7	0.04	0.7	0.94	1.73	0.51	0.47	0.998292	0.797922	0.873732	0.62589	0.934743	0.970298	0.736109	0.277679	0.347296	0.128859	0.440949	0.616449	600415	498041	311703	301281	737378	274903	2.56664e+06	1.98283e+06	484488	2.79491e+06	3.20727e+06	2.81723e+06	287050	586328	392105	542944	945663
High	P12956	XRCC6	X-ray repair cross-complementing protein 6 OS=Homo sapiens OX=9606 GN=XRCC6 PE=1 SV=2	0	368.937	58	45	658	45	609	69.8	6.64	1798.11	45	-0.11	-0.62	-0.41	0.1	-0.3	-0.16	0.998292	0.833327	0.976523	0.999073	0.965293	0.997239	0.926593	0.321326	0.56162	0.961104	0.511332	0.802787	4.32553e+07	2.28113e+07	8.9417e+06	1.5423e+08	1.77147e+08	1.50373e+08	4.66165e+07	4.66789e+07	4.72273e+07	3.78948e+07	4.36105e+07	3.43741e+07	3.91256e+07	3.08728e+07	4.08138e+07	4.34904e+07	3.51363e+07
High	P13010	XRCC5	X-ray repair cross-complementing protein 5 OS=Homo sapiens OX=9606 GN=XRCC5 PE=1 SV=3	0	447.266	78	59	810	58	732	82.7	5.81	1939.75	59	-0.25	1.24	1.03	0.04	-0.17	0.14	0.998292	0.18658	0.800159	0.996962	0.999718	0.998746	0.807492	0.0159299	0.253951	0.861761	0.686424	0.82423	1.368e+07	6.57766e+06	9.51698e+06	3.13308e+07	3.07482e+07	3.32799e+07	5.36292e+07	5.2119e+07	5.7483e+07	4.16345e+07	4.78282e+07	5.02366e+07	4.96334e+07	4.70471e+07	5.1556e+07	5.46232e+07	5.43087e+07
High	P13473	LAMP2	Lysosome-associated membrane glycoprotein 2 OS=Homo sapiens OX=9606 GN=LAMP2 PE=1 SV=2	0	5.199	4	2	5	2	410	44.9	5.63	5.93	2	1.72	-0.38	3.25	3.38	0.39	0.48	0.222726	0.979391	0.209374	0.189809	0.965293	0.927744	0.0217937	0.722527	0.0107422	0.0140115	0.511343	0.459639	81608.1	27800.3	2352.57	98482.5	63456.7	34671.6	43113.7	192668	68948.3	97635.9	5836.02	90047	80282.2	97549	26120.4	21050.6	114518
High	P13489	RNH1	Ribonuclease inhibitor OS=Homo sapiens OX=9606 GN=RNH1 PE=1 SV=2	0	100.001	62	16	60	16	461	49.9	4.82	137.53	16	-0.77	0.28	0.57	-0.61	1.34	-0.15	0.654495	0.923516	0.981778	0.727757	0.167974	0.986851	0.158548	0.46054	0.587753	0.200932	0.0198972	0.729548	821821	1.48414e+06	1.02655e+06	713166	633184	2.0836e+06	5.39884e+06	5.57994e+06	4.23721e+06	1.36477e+07	1.39336e+07	1.34923e+07	5.65856e+06	4.54812e+06	6.32327e+06	5.117e+06	4.61455e+06
High	P13521	SCG2	Secretogranin-2 OS=Homo sapiens OX=9606 GN=SCG2 PE=1 SV=2	0	39.245	21	10	26	10	617	70.9	4.75	35.31	10	0.91	0.41	0.13	-0.62	-0.18	-0.14	0.329837	0.879687	0.999981	0.843519	0.999718	0.992188	0.043147	0.376239	0.993449	0.309627	0.766434	0.75556	639092	1.69797e+07	468096	519252	470787	440820	1.00968e+06	1.16276e+06	1.00401e+06	505874	889317	2.10702e+06	1.18624e+06	1.18477e+06	533186	1.44505e+06	1.07299e+06
High	P13591	NCAM1	Neural cell adhesion molecule 1 OS=Homo sapiens OX=9606 GN=NCAM1 PE=1 SV=3	0	390.377	55	47	897	47	858	94.5	4.87	2013.02	47	1.38	0.69	0.91	0.26	-3.54	0.6	0.00737727	0.626181	0.847518	0.992095	4.13464e-09	0.843529	0.00017654	0.16026	0.315019	0.780494	2.1801e-11	0.337089	1.19889e+07	1.29531e+07	1.01027e+09	1.26939e+07	1.59744e+07	1.84065e+07	5.19994e+08	6.29506e+08	6.33732e+08	5.42732e+07	5.09865e+07	6.30014e+07	1.48323e+08	1.28957e+08	1.51154e+08	1.90865e+08	2.24333e+08
High	P13611	VCAN	Versican core protein OS=Homo sapiens OX=9606 GN=VCAN PE=1 SV=3	0	115.606	8	19	160	19	3396	372.6	4.51	250.31	19	0.76	-0.08	0.38	0.22	-1.93	1.06	0.346867	0.999301	0.995027	0.996962	0.00656097	0.560773	0.0474119	0.993673	0.739684	0.897672	0.000336631	0.126562	1.69067e+06	1.87917e+06	2.6173e+07	4.26963e+06	6.89526e+06	2.97165e+06	9.12681e+06	8.5165e+06	1.01832e+07	2.61504e+06	2.39312e+06	2.39613e+06	2.73914e+06	5.36145e+06	4.16595e+06	9.73372e+06	7.72877e+06
High	P13612	ITGA4	Integrin alpha-4 OS=Homo sapiens OX=9606 GN=ITGA4 PE=1 SV=3	0	5.398	2	2	3	2	1032	114.8	6.48	6.11	2	1.32	-0.47	1.27	-1.35	-0.95	1.89	0.0421771	0.975156	0.929277	0.645486	0.672772	0.183349	0.0018828	0.66445	0.418825	0.143037	0.20237	0.0193924	161580	31800.5	114977	137974	85862.9	151163	1.18117e+06	1.28295e+06	1.5998e+06	194125	832602	666245	203965	403723	270802	1.00397e+06	1.35402e+06
High	P13637	ATP1A3	Sodium/potassium-transporting ATPase subunit alpha-3 OS=Homo sapiens OX=9606 GN=ATP1A3 PE=1 SV=3	0	361.474	37	40	623	11	1013	111.7	5.38	1729.62	40	-0.83	-0.28	2.67	-0.14	0.12	1.29	0.627332	0.994624	0.181538	0.964797	0.999718	0.517902	0.142029	0.936304	0.00808866	0.614771	0.913044	0.101774	868272	503688	1.13133e+09	3.75308e+06	3.45721e+06	1.41561e+07	5.84773e+06	6.41675e+06	3.16747e+06	2.12917e+06	1.88205e+07	6.34776e+06	1.37144e+06	1.38686e+06	1.09028e+06	2.63556e+06	3.35026e+06
High	P13639	EEF2	Elongation factor 2 OS=Homo sapiens OX=9606 GN=EEF2 PE=1 SV=4	0	573.672	73	67	1218	65	858	95.3	6.83	3130.19	67	-0.26	0.08	-0.4	0.45	0.32	-0.46	0.998292	0.98124	0.978064	0.937107	0.999718	0.924991	0.776141	0.769873	0.576611	0.509055	0.617593	0.454743	5.59261e+07	9.24714e+07	4.09369e+07	1.04359e+08	9.6689e+07	9.96444e+07	9.17818e+07	9.16838e+07	8.907e+07	1.14354e+08	1.17748e+08	1.13925e+08	1.26491e+08	1.33725e+08	1.19991e+08	9.09481e+07	9.16631e+07
High	P13645	KRT10	Keratin, type I cytoskeletal 10 OS=Homo sapiens OX=9606 GN=KRT10 PE=1 SV=6	0	336.159	68	41	966	34	584	58.8	5.21	1992.11	41	0.99	0.46	-1.41	-1.64	-0.61	1.39	0.0864631	0.839695	0.526117	0.0123698	0.693113	0.228095	0.00499736	0.328403	0.0766228	0.000311063	0.216528	0.0259042	7.7349e+07	9.76552e+07	1.44483e+07	2.81078e+08	2.77488e+08	3.21225e+08	1.86897e+07	1.73474e+07	2.01168e+07	9.97218e+06	1.22362e+07	1.36328e+07	2.90382e+07	2.60395e+07	2.74442e+07	7.16787e+07	6.80761e+07
High	P13646	KRT13	Keratin, type I cytoskeletal 13 OS=Homo sapiens OX=9606 GN=KRT13 PE=1 SV=4	0	39.503	19	9	105	3	458	49.6	4.96	171.73	9	-0.08	2.26	-0.33	-0.71	0.69	0.16	0.998292	0.10049	0.995027	0.865952	0.937342	0.997628	0.979536	0.00542089	0.808595	0.347098	0.449771	0.81087	88682.5	107347	231971	184010	167677	203746	135464	198185	86058	204929	226427	218081	179865	166564	135281	170333	185486
High	P13647	KRT5	Keratin, type II cytoskeletal 5 OS=Homo sapiens OX=9606 GN=KRT5 PE=1 SV=3	0	215.953	45	41	427	18	590	62.3	7.74	712.39	41	0.39	0	-1.55	-2.24	0.7	-0.05	0.80693	0.994624	0.387533	0.000157731	0.717914	0.999937	0.279886	0.883862	0.0406827	1.27951e-06	0.233815	0.911595	4.20892e+07	1.02041e+08	1.15641e+06	4.82331e+07	4.67239e+07	5.3197e+07	2.47617e+06	3.10254e+06	3.08832e+06	3.97637e+06	5.57629e+06	5.00024e+06	8.64562e+06	7.19922e+06	8.62968e+06	7.42927e+06	8.47257e+06
High	P13667	PDIA4	Protein disulfide-isomerase A4 OS=Homo sapiens OX=9606 GN=PDIA4 PE=1 SV=2	0	176.274	38	32	235	32	645	72.9	5.07	560.46	32	0.62	0.5	-0.01	1.14	-1.16	0.43	0.385379	0.811011	0.999981	0.48447	0.205862	0.97384	0.0572871	0.291706	0.925544	0.0688731	0.0276937	0.645803	1.09695e+07	5.75466e+06	1.62814e+06	4.75246e+06	2.86347e+06	4.60808e+06	1.13301e+07	1.19936e+07	9.76115e+06	4.19821e+06	5.07865e+06	5.94064e+06	2.32167e+06	3.26122e+06	3.00447e+06	4.03842e+06	4.56625e+06
High	P13674	P4HA1	Prolyl 4-hydroxylase subunit alpha-1 OS=Homo sapiens OX=9606 GN=P4HA1 PE=1 SV=2	0	73.531	29	10	67	10	534	61	6.01	142.87	10	0.86	1.31	0.09	2.09	-0.67	-1.44	0.2807	0.148843	0.999981	0.0254931	0.88338	0.182835	0.0324476	0.0109874	0.939779	0.000749644	0.377657	0.0190955	537739	426078	685088	1.87821e+06	2.21773e+06	3.39244e+06	726623	1.60236e+06	1.37193e+06	654052	1.03273e+06	859760	3.12168e+06	1.71914e+06	3.38532e+06	1.64473e+06	1.14808e+06
High	P13693	TPT1	Translationally-controlled tumor protein OS=Homo sapiens OX=9606 GN=TPT1 PE=1 SV=1	0	7.489	14	2	5	2	172	19.6	4.93	4.35	2	1.09	0.21	-1.21	-0.69	-0.64	-0.83	0.222726	0.98124	0.726787	0.814832	0.839174	0.72161	0.0216382	0.757184	0.183341	0.280174	0.333549	0.216439	121837	41582.9	179335	100291	169800	129605	106251	123242	56709.3	53343.3	159394	68172	202411	110650	80053.4	47758.7	132147
High	P13726	F3	Tissue factor OS=Homo sapiens OX=9606 GN=F3 PE=1 SV=1	0	31.381	24	5	32	5	295	33	7.03	85.08	5	1.2	0.44	0.55	0.11	-0.53	-0.56	0.284089	0.95004	0.97728	0.990785	0.951466	0.869309	0.0330122	0.546898	0.575745	0.757908	0.468174	0.372859	200394	252762	1.34626e+07	1.39494e+06	201052	224126	977380	1.18084e+06	2.66391e+06	190381	898254	816393	939277	717175	667876	486891	237156
High	P13797	PLS3	Plastin-3 OS=Homo sapiens OX=9606 GN=PLS3 PE=1 SV=4	0	76.789	34	16	65	16	630	70.8	5.6	155.83	16	-0.06	-0.53	0.48	-1.01	0.49	-0.05	0.998292	0.955177	0.995027	0.489437	0.956663	0.996736	0.829507	0.57058	0.722758	0.0711113	0.484227	0.794005	1.03833e+06	929612	4.34049e+06	791812	866106	1.08091e+06	1.0132e+06	1.00977e+06	920145	1.41949e+06	4.62894e+06	1.01144e+06	793495	1.01985e+06	1.06541e+06	1.21593e+06	984483
High	P13798	APEH	Acylamino-acid-releasing enzyme OS=Homo sapiens OX=9606 GN=APEH PE=1 SV=4	0	16.212	6	3	15	3	732	81.2	5.48	20.76	3	0.81	-1.91	0.29	0.32	-0.36	-0.64	0.547828	0.165731	0.995027	0.996962	0.992454	0.838397	0.109038	0.0132088	0.800657	0.923484	0.578541	0.328001	5.27377e+06	4.54148e+06	293499	4.76173e+06	3.88199e+06	236660	773493	168002	769076	521302	599477	696692	1.43334e+06	453799	1.21237e+06	925782	558856
High	P13804	ETFA	Electron transfer flavoprotein subunit alpha, mitochondrial OS=Homo sapiens OX=9606 GN=ETFA PE=1 SV=1	0	101.49	65	17	85	17	333	35.1	8.38	181.16	17	-0.37	0.49	0.06	0.41	-1.03	-0.31	0.969458	0.843372	0.999981	0.996962	0.307564	0.951463	0.619109	0.334715	0.997905	0.864003	0.0517474	0.515058	1.0028e+06	1.86155e+06	943176	1.42315e+06	980011	1.05236e+06	4.59621e+06	5.49912e+06	5.19097e+06	3.26467e+06	1.28768e+06	2.54839e+06	4.4943e+06	3.13597e+06	4.72523e+06	3.62329e+06	3.3842e+06
High	P13807	GYS1	Glycogen [starch] synthase, muscle OS=Homo sapiens OX=9606 GN=GYS1 PE=1 SV=2	0	74.038	29	12	92	12	737	83.7	6.18	226.89	12	-0.43	-0.14	1.16	0.97	0.37	0.4	0.945066	0.994624	0.853275	0.855535	0.98552	0.971985	0.533939	0.967979	0.323071	0.332429	0.562917	0.640509	1.95371e+06	2.18513e+06	560176	3.0833e+06	2.7888e+06	3.70314e+06	9.68593e+06	8.06355e+06	7.37853e+06	1.05419e+07	1.04378e+07	9.65541e+06	4.44827e+06	6.0162e+06	4.78475e+06	6.32308e+06	6.58774e+06
High	P13861	PRKAR2A	cAMP-dependent protein kinase type II-alpha regulatory subunit OS=Homo sapiens OX=9606 GN=PRKAR2A PE=1 SV=2	0	9.632	7	2	4	2	404	45.5	5.07	10.86	2	-0.69	-0.17	2.97	-0.37	-0.13	0.11	0.863357	0.994624	0.433134	0.933278	0.999718	0.999937	0.350079	0.909973	0.0517371	0.478969	0.811655	0.883242	73173	95392.6	146172	157554	103972	169557	378596	517091	539436	93779.2	472383	510905	305901	128466	417607	312575	330604
High	P13984	GTF2F2	General transcription factor IIF subunit 2 OS=Homo sapiens OX=9606 GN=GTF2F2 PE=1 SV=2	0	14.548	19	3	5	3	249	28.4	9.23	12.45	3	0.02	1.08	-1.9	1.88	-1.71	-0.02	0.998292	0.7326	0.566681	0.581854	0.161696	0.999937	0.766046	0.220938	0.0912062	0.109149	0.0187241	0.990841	173267	84907.9	234358	236918	234182	246063	508711	476635	231764	146013	168037	130637	169735	71193.5	226182	167389	262466
High	P13987	CD59	CD59 glycoprotein OS=Homo sapiens OX=9606 GN=CD59 PE=1 SV=1	0	68.087	28	8	152	8	128	14.2	6.48	389.89	8	-0.07	0.25	2.83	0.26	-0.36	-1.07	0.998292	0.95004	0.0425808	0.992095	0.935201	0.482707	0.839753	0.547111	0.000984426	0.780217	0.445378	0.0897519	590817	775310	351460	427152	621500	999167	1.21151e+07	1.26408e+07	1.32565e+07	3.9149e+06	1.02232e+07	9.86445e+06	1.13113e+07	9.82704e+06	1.02859e+07	5.30771e+06	4.77149e+06
High	P13995	MTHFD2	Bifunctional methylenetetrahydrofolate dehydrogenase/cyclohydrolase, mitochondrial OS=Homo sapiens OX=9606 GN=MTHFD2 PE=1 SV=2	0	13.791	12	3	7	3	350	37.9	8.73	9.27	3	-0.71	-1.46	0.45	-2.79	0.91	-0.13	0.736971	0.337949	0.995027	0.00659241	0.753108	0.999937	0.218498	0.0472895	0.72771	0.0001437	0.255669	0.932306	196077	272985	148162	266792	83603.1	111627	244816	164360	175608	64291.9	328961	697968	243938	196083	91751.1	179756	160341
High	P14136	GFAP	Glial fibrillary acidic protein OS=Homo sapiens OX=9606 GN=GFAP PE=1 SV=1	0	221.617	69	36	393	32	432	49.9	5.52	868.47	36	-0.25	0.31	0.89	0.42	0.84	-0.24	0.998292	0.928903	0.886255	0.9824	0.557031	0.986851	0.80674	0.474433	0.360425	0.676405	0.141884	0.705009	7.12397e+06	2.1873e+08	1.73807e+06	2.80507e+07	2.66814e+07	2.84743e+07	4.4592e+07	4.25325e+07	4.65568e+07	8.98101e+07	5.82827e+07	7.97311e+07	2.69332e+07	2.47397e+07	2.73567e+07	3.25577e+07	2.22023e+07
High	P14174	MIF	Macrophage migration inhibitory factor OS=Homo sapiens OX=9606 GN=MIF PE=1 SV=4	0	30.849	36	5	30	5	115	12.5	7.88	59.12	5	-0.71	1.14	-0.89	0.12	-0.11	0.64	0.691799	0.178796	0.768018	0.992095	0.999718	0.901484	0.179381	0.0149752	0.21712	0.78007	0.880139	0.421034	266569	240091	276317	333989	195287	355955	443033	304309	303399	282410	217233	851875	368712	195449	195249	304949	284904
High	P14209	CD99	CD99 antigen OS=Homo sapiens OX=9606 GN=CD99 PE=1 SV=1	0	23.853	15	3	58	3	185	18.8	4.75	154.04	3	1.27	-2.03	1.41	-0.27	0.78	1.74	0.0159483	0.0135782	0.611498	0.913409	0.629665	0.0728837	0.000465738	0.000327682	0.108827	0.418684	0.175337	0.0052085	171258	681708	136375	229394	241432	181818	1.66058e+07	1.9846e+07	1.96488e+07	3.59736e+07	2.83155e+07	3.36812e+07	2.10939e+07	1.78395e+07	2.00487e+07	5.97126e+07	7.52106e+07
High	P14314	PRKCSH	Glucosidase 2 subunit beta OS=Homo sapiens OX=9606 GN=PRKCSH PE=1 SV=2	0	61.825	28	14	73	14	528	59.4	4.41	117.65	14	-0.09	-1.37	0.68	-0.01	-1.02	1.31	0.998292	0.214292	0.955639	0.980194	0.307564	0.274679	0.89272	0.0197619	0.490048	0.661565	0.0521715	0.0345367	542505	1.07616e+06	701392	6.17666e+06	7.07636e+06	1.44434e+07	1.04067e+07	8.42259e+06	1.0287e+07	4.63552e+06	5.07388e+06	6.37665e+06	7.97177e+06	1.83244e+06	6.43831e+06	1.33055e+07	1.8732e+07
High	P14324	FDPS	Farnesyl pyrophosphate synthase OS=Homo sapiens OX=9606 GN=FDPS PE=1 SV=4	0	113.405	34	13	217	13	419	48.2	6.15	581.57	13	-0.54	0.1	0.57	-0.04	-0.07	-0.58	0.852894	0.97933	0.97431	0.98734	0.999718	0.850169	0.333875	0.700325	0.548184	0.733879	0.827288	0.350497	805443	1.44191e+06	726765	5.15118e+06	3.40762e+06	4.63364e+06	1.48758e+07	1.43579e+07	1.26295e+07	1.10274e+07	1.49401e+07	1.37185e+07	1.30427e+07	1.32455e+07	1.15594e+07	8.72319e+06	8.24144e+06
High	P14384	CPM	Carboxypeptidase M OS=Homo sapiens OX=9606 GN=CPM PE=1 SV=2	0	19.133	14	4	16	4	443	50.5	7.36	17.88	4	-0.09	-2.31	3.32	-1.59	-0.17	-2.6	0.998292	0.271686	0.132871	0.423822	0.999718	0.0270841	0.967625	0.0310199	0.00474252	0.0524745	0.758617	0.0013402	105542	145106	67594.4	173171	155031	199932	661803	899509	77326.7	532221	587342	798718	712789	388402	683835	112391	112818
High	P14415	ATP1B2	Sodium/potassium-transporting ATPase subunit beta-2 OS=Homo sapiens OX=9606 GN=ATP1B2 PE=1 SV=3	0	40.034	21	5	31	5	290	33.3	8.31	89.8	5	-0.05	0.46	-0.14	1.17	0.87	-0.27	0.998292	0.957135	0.995027	0.671132	0.785811	0.987226	0.905924	0.582912	0.751893	0.161692	0.285097	0.737366	276297	355143	9.18066e+06	3.45266e+06	2.84997e+06	1.22144e+06	209548	273663	548940	476728	568541	499475	324662	400997	673669	276736	332349
High	P14543	NID1	Nidogen-1 OS=Homo sapiens OX=9606 GN=NID1 PE=1 SV=3	0	72.361	19	15	51	15	1247	136.3	5.29	84.82	15	1.4	0.52	0.4	-0.23	-0.72	0.17	0.0410524	0.79553	0.995027	0.93707	0.826307	0.999937	0.00176498	0.274485	0.727496	0.488553	0.320904	0.908743	857800	662800	774493	876762	652897	861219	2.14783e+06	1.64879e+06	1.42916e+06	6.3696e+06	952625	998707	1.76114e+06	1.51739e+06	1.04561e+06	2.16431e+06	1.57402e+06
High	P14618	PKM	Pyruvate kinase PKM OS=Homo sapiens OX=9606 GN=PKM PE=1 SV=4	0	900.296	90	74	2573	72	531	57.9	7.84	7884.27	74	-0.35	-0.05	-0.42	0.07	0.12	0.08	0.965599	0.994624	0.976523	0.996962	0.999718	0.999937	0.613707	0.968716	0.558438	0.908685	0.897403	0.899452	2.79693e+08	6.12423e+08	1.68415e+08	1.0572e+09	1.03634e+09	1.01916e+09	5.62329e+08	5.30413e+08	5.18222e+08	7.34616e+08	5.76539e+08	5.57609e+08	5.63628e+08	5.1095e+08	5.65893e+08	6.38577e+08	5.73895e+08
High	P14625	HSP90B1	Endoplasmin OS=Homo sapiens OX=9606 GN=HSP90B1 PE=1 SV=1	0	542.773	62	65	1449	63	803	92.4	4.84	3957.94	65	-0.49	0.04	0.51	-0.36	-0.12	-0.21	0.894971	0.99417	0.986743	0.848823	0.999718	0.986851	0.402928	0.836357	0.602526	0.322074	0.751855	0.731729	1.49806e+07	2.63728e+07	1.23084e+07	4.55287e+07	3.51223e+07	3.31965e+07	1.77612e+08	1.72736e+08	1.68761e+08	1.40481e+08	1.59142e+08	1.59388e+08	1.44681e+08	1.46947e+08	1.53648e+08	1.30277e+08	1.18306e+08
High	P14678	SNRPB	Small nuclear ribonucleoprotein-associated proteins B and B' OS=Homo sapiens OX=9606 GN=SNRPB PE=1 SV=2	0	8.482	10	3	16	3	240	24.6	11.19	14.77	3	-1.52	-1.76	-2.57	2.17	-0.17	0.03	0.253676	0.338507	0.385645	0.584219	0.999718	0.999937	0.0278528	0.0480541	0.0403555	0.110422	0.839278	0.959671	137462	67247.9	74039.9	72089.9	62123.5	182053	163580	130712	85374.3	91268.6	116408	149828	77895.8	121691	169911	124431	52534.8
High	P14866	HNRNPL	Heterogeneous nuclear ribonucleoprotein L OS=Homo sapiens OX=9606 GN=HNRNPL PE=1 SV=2	0	75.104	33	15	144	14	589	64.1	8.22	237.29	15	-0.19	-0.66	0.81	0.23	1.51	-1.08	0.998292	0.823046	0.921129	0.999073	0.0803155	0.401788	0.944784	0.306618	0.398826	0.958501	0.00759015	0.0672226	1.72869e+06	751083	857240	1.71359e+06	1.55616e+06	1.37762e+06	5.14269e+06	4.35375e+06	4.54415e+06	1.89529e+07	1.1729e+07	1.29064e+07	6.00523e+06	3.99674e+06	5.14885e+06	4.48394e+06	2.28044e+06
High	P14868	DARS1	Aspartate--tRNA ligase, cytoplasmic OS=Homo sapiens OX=9606 GN=DARS1 PE=1 SV=2	0	225.873	77	38	328	38	501	57.1	6.55	779.98	38	-0.06	0.48	1.26	0.02	0.41	-0.37	0.998292	0.826278	0.686895	0.996962	0.961883	0.95542	0.834755	0.309097	0.154346	0.826782	0.501337	0.544546	4.96279e+06	4.05305e+06	9.72715e+06	6.01281e+06	7.09622e+06	7.73009e+06	1.4005e+07	1.48103e+07	1.26982e+07	1.50804e+07	1.86281e+07	1.90187e+07	8.94263e+06	1.06916e+07	1.33364e+07	9.13216e+06	8.24536e+06
High	P14923	JUP	Junction plakoglobin OS=Homo sapiens OX=9606 GN=JUP PE=1 SV=3	0	41.251	17	10	65	6	745	81.7	6.14	115.25	10	0.91	-0.09	-1.4	-0.04	0.3	0.08	0.506447	0.994624	0.706294	0.971909	0.999718	0.999937	0.0946956	0.919945	0.168926	0.641293	0.622333	0.951221	369727	343038	315241	293188	276198	305873	1.30789e+06	1.39843e+06	869084	1.61314e+06	381328	2.48243e+06	280309	668764	561538	477238	798749
High	P15104	GLUL	Glutamine synthetase OS=Homo sapiens OX=9606 GN=GLUL PE=1 SV=4	0	143.936	44	21	174	21	373	42	6.89	448.24	21	1.06	-0.11	-0.72	0.56	-0.1	-0.58	0.0605601	0.994624	0.872995	0.983706	0.999718	0.837684	0.0030243	0.965752	0.344524	0.686998	0.784954	0.327117	2.15145e+06	1.92162e+07	1.78839e+07	4.03473e+06	3.56691e+06	5.39635e+06	1.58757e+07	1.76547e+07	1.03622e+07	1.44187e+07	1.79636e+07	1.48636e+07	8.40305e+06	6.97846e+06	5.51506e+06	4.67133e+06	6.3024e+06
High	P15121	AKR1B1	Aldo-keto reductase family 1 member B1 OS=Homo sapiens OX=9606 GN=AKR1B1 PE=1 SV=3	0	22.179	28	5	13	5	316	35.8	6.98	20.3	5	1.21	-0.32	-0.99	-0.94	-1.18	-0.19	0.111471	0.989779	0.964603	0.784745	0.459885	0.999937	0.00739219	0.800096	0.51778	0.247177	0.101126	0.893771	275596	213238	222409	204993	183689	254317	363746	418931	459189	275539	98275	185030	308833	279988	134687	449074	245349
High	P15144	ANPEP	Aminopeptidase N OS=Homo sapiens OX=9606 GN=ANPEP PE=1 SV=4	0	321.738	50	51	312	51	967	109.5	5.48	684.83	51	0.42	-0.49	0.23	0.02	0.14	0.42	0.664725	0.916592	0.999981	0.983706	0.999718	0.971897	0.165174	0.449181	0.914287	0.694174	0.884663	0.621894	5.05074e+06	4.56882e+06	4.34168e+06	6.09576e+06	1.02823e+07	5.21512e+06	5.09975e+06	5.33119e+06	4.93935e+06	5.1767e+06	6.13848e+06	5.61264e+06	3.89076e+06	3.96736e+06	4.73293e+06	5.87781e+06	5.25488e+06
High	P15151	PVR	Poliovirus receptor OS=Homo sapiens OX=9606 GN=PVR PE=1 SV=2	0	83.489	23	11	138	11	417	45.3	6.52	386.41	11	1.39	0.48	0.2	0.66	0.12	0.2	0.0117472	0.795012	0.999981	0.81051	0.999718	0.989841	0.00031923	0.271475	0.873241	0.273305	0.903187	0.749156	1.04668e+06	1.65462e+06	779765	1.66578e+06	1.46844e+06	1.18746e+06	2.00654e+07	1.6432e+07	2.76654e+07	2.31616e+07	1.49026e+07	2.17513e+07	1.38441e+07	9.13507e+06	1.14003e+07	1.30856e+07	1.25569e+07
High	P15170	GSPT1	Eukaryotic peptide chain release factor GTP-binding subunit ERF3A OS=Homo sapiens OX=9606 GN=GSPT1 PE=1 SV=1	0	58.187	27	11	46	11	499	55.7	5.62	118.61	11	-1.37	1.15	-1.31	-0.07	-0.05	-0.53	0.145732	0.385413	0.549977	0.983661	0.999718	0.850169	0.0112602	0.0612003	0.0827587	0.680843	0.925238	0.349689	817367	487881	3.58331e+06	1.34524e+06	531028	920982	1.96554e+06	2.02964e+06	1.80624e+06	1.89288e+06	2.22669e+06	1.41187e+06	2.21813e+06	1.90868e+06	2.53624e+06	1.50318e+06	1.53327e+06
High	P15260	IFNGR1	Interferon gamma receptor 1 OS=Homo sapiens OX=9606 GN=IFNGR1 PE=1 SV=1	0	15.371	9	3	25	3	489	54.4	4.91	10.61	3	1.03	-0.92	0.44	-0.34	-1.85	0.08	0.450929	0.869786	0.995027	0.909807	0.0907657	0.999937	0.0791837	0.36404	0.728437	0.411267	0.00907473	0.931524	182687	192931	187316	264277	113659	235147	707450	699442	572927	132987	284804	194310	641167	573056	721740	1.39114e+06	450031
High	P15311	EZR	Ezrin OS=Homo sapiens OX=9606 GN=EZR PE=1 SV=4	0	99.404	38	23	138	16	586	69.4	6.27	260.71	23	0.99	0.18	0.36	0.29	1.15	0.24	0.0801288	0.958557	0.995027	0.996962	0.459885	0.999937	0.004485	0.597674	0.825302	0.918437	0.101192	0.92183	786425	2.068e+07	766519	1.02985e+06	1.64406e+06	801787	1.40039e+06	1.16598e+06	1.13253e+06	3.88533e+06	1.65806e+06	2.59386e+06	789030	955760	803178	938017	1.76585e+06
High	P15328	FOLR1	Folate receptor alpha OS=Homo sapiens OX=9606 GN=FOLR1 PE=1 SV=3	0	9.362	13	2	7	2	257	29.8	7.97	15.45	2	-0.1	-0.04	-1.93	0.22	-0.79	-0.17	0.998292	0.994624	0.571715	0.996962	0.758896	0.997628	0.978027	0.946774	0.0928703	0.803505	0.261327	0.814757	92809.8	85975.3	17899.4	115104	73085	19409.8	91686.8	84142.9	107842	53746.6	23463.3	53083.8	21427.3	94724.2	54821.6	65956.7	48221
High	P15374	UCHL3	Ubiquitin carboxyl-terminal hydrolase isozyme L3 OS=Homo sapiens OX=9606 GN=UCHL3 PE=1 SV=1	0	7.927	11	2	4	2	230	26.2	4.92	3.55	2	-0.19	0.26	1.07	0.52	0.01	-0.6	0.998292	0.9944	0.719781	0.996962	0.999718	0.892554	0.90398	0.849849	0.176605	0.863318	0.932195	0.406727	98551.5	96215.8	77299.1	74689.9	60907.8	42342.2	95928.7	74424.5	52075.8	74975.3	105155	9243.94	107728	53270	91313.5	84463.1	19174.9
High	P15529	CD46	Membrane cofactor protein OS=Homo sapiens OX=9606 GN=CD46 PE=1 SV=3	0.003	3.789	2	1	6	1	392	43.7	6.74	6.91	1	0.53	-0.62	1.11	-0.57	-2.12	4.9	0.716482	0.939745	0.911888	0.881148	0.0897219	1.16181e-05	0.203858	0.505071	0.390756	0.370615	0.00889759	1.20163e-07	48013.9	659420	49333.9	707808	101203	878698	317624	628011	105136	66307.6	73265.8	162095	4874.1	358712	13560.4	287831	405518
High	P15559	NQO1	NAD(P)H dehydrogenase [quinone] 1 OS=Homo sapiens OX=9606 GN=NQO1 PE=1 SV=1	0	36.214	27	7	22	7	274	30.8	8.88	57.4	7	-0.29	-0.96	-1.44	0.81	-0.18	0.1	0.998292	0.500918	0.738554	0.965152	0.999718	0.999937	0.735595	0.103211	0.196087	0.61806	0.788714	0.974524	280323	398589	376519	525497	385164	369925	306470	376416	385603	331240	607326	260493	419504	381122	403890	394436	432799
High	P15586	GNS	N-acetylglucosamine-6-sulfatase OS=Homo sapiens OX=9606 GN=GNS PE=1 SV=3	0	62.212	26	10	61	10	552	62	8.31	139.8	10	0.04	-1.14	-1.09	1.12	0.5	0.53	0.998292	0.576175	0.822278	0.368375	0.956663	0.951463	0.736649	0.136534	0.287594	0.0416885	0.48383	0.516785	1.13037e+06	1.87514e+08	577825	1.59806e+06	1.5243e+06	1.14827e+06	1.17478e+06	1.53005e+06	1.51431e+06	1.53342e+06	2.14169e+06	2.67179e+06	4.44154e+06	4.0757e+06	4.72446e+06	6.93658e+06	6.42844e+06
High	P15621	ZNF44	Zinc finger protein 44 OS=Homo sapiens OX=9606 GN=ZNF44 PE=2 SV=3	0	20.225	8	4	14	2	663	76.5	8.68	32.47	4	2.38	-0.09	0.39	-0.3	0.11	-0.54	0.0459703	0.999644	0.995027	0.943927	0.999718	0.940157	0.00212558	0.994858	0.809964	0.532857	0.874134	0.479506	49634.8	63225.5	145573	185306	206217	90577.9	50334.7	135785	108334	151005	116829	41623.5	171836	139153	162055	90505.3	111258
High	P15848	ARSB	Arylsulfatase B OS=Homo sapiens OX=9606 GN=ARSB PE=1 SV=1	0	7.872	4	2	3	2	533	59.6	8.21	6.09	2	-0.49	0.03	1.24	1.38	-3.69	1.71	0.957923	0.994624	0.912114	0.812088	9.70755e-06	0.223714	0.57522	0.920458	0.391582	0.27673	1.42109e-07	0.0252606	154890	175393	66664	87528	198877	124131	681022	834865	874331	36847.9	64844.8	401878	23911.6	127717	76493.7	141778	249437
High	P15880	RPS2	40S ribosomal protein S2 OS=Homo sapiens OX=9606 GN=RPS2 PE=1 SV=2	0	230.746	65	31	510	31	293	31.3	10.24	1235.82	31	-0.06	0.17	0.24	-0.6	0.05	0.41	0.998292	0.974512	0.999237	0.643211	0.999718	0.95029	0.818761	0.647636	0.838743	0.140223	0.998719	0.509738	3.50597e+07	5.69244e+07	2.05073e+06	4.66234e+07	4.35166e+07	5.31253e+07	6.53164e+07	6.40135e+07	7.20142e+07	6.42635e+07	6.76357e+07	6.9157e+07	4.63352e+07	4.02076e+07	4.13187e+07	5.5097e+07	5.48984e+07
High	P15882	CHN1	N-chimaerin OS=Homo sapiens OX=9606 GN=CHN1 PE=1 SV=3	0	16.818	13	4	11	4	459	53.1	6.98	16.38	4	-0.02	0.33	2.67	2.2	-0.62	0.74	0.998292	0.977581	0.23023	0.40631	0.915518	0.882151	0.917064	0.68617	0.0142073	0.0493661	0.416392	0.393666	202668	152227	194948	274088	1.30374e+06	221205	275112	434443	536368	283472	173947	1.31759e+06	1.52483e+06	349935	1.48744e+06	2.40217e+06	2.48427e+06
High	P15924	DSP	Desmoplakin OS=Homo sapiens OX=9606 GN=DSP PE=1 SV=3	0	41.312	4	14	20	14	2871	331.6	6.81	9.5	14	-0.08	-0.38	0.75	0.21	0.66	-0.16	0.998292	0.975156	0.977207	0.996962	0.828522	0.986851	0.913318	0.665363	0.570346	0.888273	0.323299	0.733904	533599	1.46087e+06	808086	826941	1.08499e+06	910059	647940	981770	1.06434e+06	722028	1.69155e+06	1.55122e+06	1.37928e+06	515825	1.22475e+06	1.01178e+06	1.09664e+06
High	P15927	RPA2	Replication protein A 32 kDa subunit OS=Homo sapiens OX=9606 GN=RPA2 PE=1 SV=1	0	21.227	33	4	18	4	270	29.2	6.15	24.05	4	0	-0.73	0.47	1.84	-0.42	0.1	0.998292	0.912188	0.995027	0.479389	0.98552	0.999525	0.869881	0.434357	0.761216	0.0676973	0.549177	0.851338	290458	288189	5.21466e+06	190363	198127	245683	187289	349995	575539	235524	309008	260846	300119	266186	139048	285836	212032
High	P16070	CD44	CD44 antigen OS=Homo sapiens OX=9606 GN=CD44 PE=1 SV=3	0	235.904	20	23	601	23	742	81.5	5.33	1508.25	23	1.24	-0.73	1.03	-0.4	-0.14	0.5	0.0190614	0.746575	0.800159	0.814832	0.999718	0.900117	0.00065329	0.231497	0.253362	0.282502	0.722402	0.416832	4.13414e+06	6.03383e+06	8.16544e+06	1.10283e+07	1.3247e+07	1.07858e+07	4.09395e+08	4.35103e+08	4.27211e+08	4.40032e+08	3.83661e+08	3.87921e+08	8.90965e+07	6.45543e+07	9.55436e+07	1.07281e+08	1.27821e+08
High	P16083	NQO2	Ribosyldihydronicotinamide dehydrogenase [quinone] OS=Homo sapiens OX=9606 GN=NQO2 PE=1 SV=5	0	8.749	12	2	4	2	231	25.9	6.29	4.8	2	-0.04	1.47	-1.52	-0.43	-0.36	-0.48	0.998292	0.49498	0.860962	0.914747	0.999718	0.953711	0.903301	0.100543	0.332591	0.422224	0.624395	0.524452	123612	96582.4	136890	126197	140458	65016	194959	123065	83186.7	21505.3	96061.1	115497	73402.1	186619	147044	163189	105201
High	P16144	ITGB4	Integrin beta-4 OS=Homo sapiens OX=9606 GN=ITGB4 PE=1 SV=5	0	709.503	60	109	739	109	1822	202	6.09	1701.78	109	0.99	-0.1	0.8	0.79	-0.22	0.14	0.086754	0.994624	0.903857	0.698455	0.999718	0.998746	0.00506695	0.963014	0.381597	0.176632	0.611394	0.819255	7.12971e+06	1.88411e+08	1.70311e+07	1.04416e+07	1.10271e+07	9.98079e+06	1.21071e+07	1.20041e+07	1.30213e+07	1.03293e+07	1.03869e+07	1.11162e+07	1.0264e+07	9.11402e+06	1.26098e+07	1.13271e+07	1.38462e+07
High	P16152	CBR1	Carbonyl reductase [NADPH] 1 OS=Homo sapiens OX=9606 GN=CBR1 PE=1 SV=3	0	70.196	60	13	82	10	277	30.4	8.32	197.21	13	-0.73	-1.06	0.85	0.27	0.88	0.33	0.728648	0.620453	0.958741	0.996962	0.815863	0.997239	0.212649	0.157158	0.511549	0.837178	0.312381	0.80562	598419	1.27601e+06	432967	438592	605871	512806	665427	623311	528204	1.36301e+06	834374	1.14628e+06	656321	561085	972049	1.01688e+06	823013
High	P16234	PDGFRA	Platelet-derived growth factor receptor alpha OS=Homo sapiens OX=9606 GN=PDGFRA PE=1 SV=1	0	130.247	28	25	141	24	1089	122.6	5.17	285.31	25	0	-0.04	0.92	0.52	-1.12	-0.15	0.998292	0.99417	0.845429	0.913409	0.243943	0.994079	0.813451	0.835485	0.312146	0.419279	0.0356194	0.780117	7.07069e+08	2.29355e+06	9.64868e+06	1.1314e+06	4.41975e+06	3.60803e+06	7.82235e+06	9.09453e+06	8.21739e+06	3.00668e+06	3.77187e+06	6.52017e+06	9.00298e+06	7.36923e+06	9.93081e+06	8.10337e+06	5.56532e+06
High	P16278	GLB1	Beta-galactosidase OS=Homo sapiens OX=9606 GN=GLB1 PE=1 SV=2	0	9.916	5	2	10	2	677	76	6.57	24.78	2	-0.65	0.53	0.31	-0.58	0	-0.05	0.913833	0.94084	0.999498	0.795464	0.999718	0.999937	0.440145	0.507741	0.846289	0.256666	0.982412	0.950565	162676	135514	113950	112153	114434	161087	71068.3	185225	137251	132392	161555	137094	152925	46991	129937	177660	125546
High	P16401	H1-5	Histone H1.5 OS=Homo sapiens OX=9606 GN=H1-5 PE=1 SV=3	0	50.357	28	8	39	4	226	22.6	10.92	101.44	8	0.16	1.08	-2.7	0.58	-1.66	-0.65	0.944222	0.516356	0.216761	0.996962	0.0292034	0.838397	0.516959	0.109416	0.0121327	0.87669	0.00206111	0.32917	571779	203710	257542	269717	1.5946e+06	258903	8.74814e+06	8.31632e+06	9.12199e+06	530971	2.88354e+06	2.77402e+06	1.39904e+06	1.94709e+06	2.43912e+06	912348	1.44284e+06
High	P16402	H1-3	Histone H1.3 OS=Homo sapiens OX=9606 GN=H1-3 PE=1 SV=2	0	88.882	29	12	102	1	221	22.3	11.02	270.83	12	0.24	0.01	-2.05	1.28	-4.4	-1.91	0.995365	0.994624	0.357557	0.848864	6.80027e-07	0.328218	0.70045	0.95737	0.0352184	0.32529	6.75751e-09	0.0480074	79356.7	72252.6	97665.8	89974.8	78352.3	81253.5	1.32231e+06	1.90811e+06	1.21279e+06	62484.9	33491.2	89043.6	372589	550167	270290	99308.9	81246.3
High	P16403	H1-2	Histone H1.2 OS=Homo sapiens OX=9606 GN=H1-2 PE=1 SV=2	0	88.217	35	12	103	1	213	21.4	10.93	270.32	12	1.59	0.1	-1.14	-0.29	0.29	-0.2	0.321522	0.994624	0.787088	0.93707	0.999718	0.998746	0.0414046	0.926981	0.229751	0.487806	0.666317	0.826426	18833.3	62834.6	13564.4	90339.6	73950.7	102568	52519	47193	113999	42556.8	64143.1	91114.7	47262.2	12410.1	56477.6	24963.1	111719
High	P16435	POR	NADPH--cytochrome P450 reductase OS=Homo sapiens OX=9606 GN=POR PE=1 SV=2	0	22.447	16	8	12	8	677	76.6	5.58	6.03	8	0.39	0.36	-1.82	-0.73	0.27	0.61	0.850471	0.94084	0.558629	0.707591	0.999718	0.947931	0.330806	0.507501	0.0879125	0.184676	0.714192	0.494439	345817	502827	347801	489913	409676	527478	426405	415419	309908	553963	350278	501097	633335	284222	403095	616057	691298
High	P16615	ATP2A2	Sarcoplasmic/endoplasmic reticulum calcium ATPase 2 OS=Homo sapiens OX=9606 GN=ATP2A2 PE=1 SV=1	0	366.409	40	54	531	46	1042	114.7	5.34	1299.26	54	-0.07	-0.15	-0.66	0.29	0.31	0.42	0.998292	0.994624	0.904595	0.987673	0.999718	0.948806	0.847107	0.894935	0.384672	0.735697	0.63466	0.502238	3.19932e+06	4.88765e+06	2.22502e+07	2.00184e+07	2.11809e+07	1.77315e+07	2.15359e+07	2.53716e+07	2.12335e+07	2.66216e+07	2.63664e+07	2.70765e+07	8.95855e+06	1.61535e+07	9.22314e+06	1.23165e+07	1.63602e+07
High	P16989	YBX3	Y-box-binding protein 3 OS=Homo sapiens OX=9606 GN=YBX3 PE=1 SV=4	0	17.679	15	4	19	1	372	40.1	9.77	11.98	4	0.97	-0.29	1.1	0.05	1.2	0.69	0.70168	0.994624	0.705677	0.996962	0.40713	0.796072	0.185417	0.925957	0.166294	0.826266	0.0831435	0.277264	20424.6	53645.8	85825.1	87244	25023.9	101084	31274.8	41176.3	38963.8	89417.8	66243.2	89987.3	500200	61209.8	41153.5	112742	50193.3
High	P17020	ZNF16	Zinc finger protein 16 OS=Homo sapiens OX=9606 GN=ZNF16 PE=1 SV=3	0	6.859	3	2	4	1	682	76.4	7.97	8.61	2	0.08	-0.41	-0.16	-1.12	0.33	0.64	0.998292	0.979391	0.999981	0.664962	0.999718	0.95542	0.879019	0.723751	0.892899	0.156545	0.633009	0.538757	31557.4	18980.7	41117.9	1.85182e+06	1.15192e+06	2.0826e+06	80469.1	89734.3	98442.4	113080	53095.6	218191	709171	541331	535495	801637	841080
High	P17026	ZNF22	Zinc finger protein 22 OS=Homo sapiens OX=9606 GN=ZNF22 PE=1 SV=3	0	8.719	12	2	7	2	224	25.9	10.04	9.75	2	-0.17	0.9	1.81	0.5	-0.04	-0.72	0.998292	0.808034	0.795886	0.999073	0.999718	0.843663	0.883714	0.287225	0.245173	0.961142	0.961278	0.341668	1.49878e+06	73908.6	106171	1.05814e+06	115615	104593	95474.2	198506	146801	78900.4	142965	347343	102630	456776	169914	103106	47031.7
High	P17028	ZNF24	Zinc finger protein 24 OS=Homo sapiens OX=9606 GN=ZNF24 PE=1 SV=4	0	56.047	40	13	56	12	368	42.1	6.21	105.05	13	-0.27	0.65	-1.02	1.13	-0.2	1.49	0.998292	0.815626	0.787088	0.578565	0.999718	0.29086	0.75234	0.298561	0.229853	0.107421	0.672693	0.0386853	1.43355e+07	3.02311e+07	583533	1.80395e+07	2.53932e+07	2.05529e+07	2.36369e+06	4.02595e+06	2.82758e+06	1.50136e+06	2.67606e+06	2.46757e+06	2.43648e+06	1.04978e+06	1.88704e+06	5.28445e+06	6.63446e+06
High	P17029	ZKSCAN1	Zinc finger protein with KRAB and SCAN domains 1 OS=Homo sapiens OX=9606 GN=ZKSCAN1 PE=1 SV=3	0	14.345	11	3	6	2	563	63.6	7.05	9.62	3	1.46	-0.5	0.63	0.95	-0.61	0.71	0.379084	0.958557	0.995027	0.976898	0.911256	0.813042	0.0556399	0.590727	0.688683	0.654369	0.407487	0.302621	142993	125729	187755	157488	99846.9	90583.1	191737	94895.5	133296	87206.5	64009.9	183895	209436	54932	80727.7	80205.4	132400
High	P17036	ZNF3	Zinc finger protein 3 OS=Homo sapiens OX=9606 GN=ZNF3 PE=1 SV=3	0	5.273	13	2	9	1	446	50.9	7.52	0	2	-0.74	0.05	0.11	0.62	0.41	1.13	0.944222	0.994624	0.999981	0.984101	0.999718	0.544302	0.526659	0.971938	0.86333	0.712453	0.683779	0.118787	111103	66475.7	98615.5	87301.6	80687.5	19846.8	78299.6	5843.52	35754.8	46522.8	93815.2	47495	39850.7	95523.7	19365	4963.12	102871
High	P17039	ZNF30	Zinc finger protein 30 OS=Homo sapiens OX=9606 GN=ZNF30 PE=2 SV=5	0.001	4.838	2	1	2	1	623	71.4	9.07	5.89	1	-0.27	-1.28	2.53	2.24	-0.35	0.13	0.998292	0.285728	0.602636	0.64289	0.999718	0.998797	0.747969	0.0352201	0.10385	0.138191	0.707253	0.835572	75517	79694.4	88544	71390.9	92438.1	73573.7	64645.2	74873.9	50510	50820.9	71176.3	6297.3	28433.8	112111	61180.4	79015.8	66724.5
High	P17096	HMGA1	High mobility group protein HMG-I/HMG-Y OS=Homo sapiens OX=9606 GN=HMGA1 PE=1 SV=3	0	9.289	23	1	3	1	107	11.7	10.32	13.49	1	2.83	0.6	-1.73	-0.43	0.56	-0.58	0.00061993	0.915719	0.632111	0.945454	0.98552	0.948806	8.29758e-06	0.447142	0.119174	0.540672	0.556104	0.498572	57157.4	43036.5	55997.5	18346.8	2807.53	53757.2	30260.6	35580.4	113958	21837.8	52520.3	90686.5	71808.9	66997.2	50611.6	29445.3	95990.4
High	P17098	ZNF8	Zinc finger protein 8 OS=Homo sapiens OX=9606 GN=ZNF8 PE=1 SV=2	0	16.363	11	4	4	4	575	64.9	7.39	4.14	4	-0.16	0.42	-0.55	0.12	0.27	-0.55	0.998292	0.958557	0.995027	0.992095	0.999718	0.969906	0.920408	0.588033	0.725688	0.775507	0.762943	0.593719	171598	1.85926e+06	165613	220822	212839	136414	198499	148751	160904	193426	190306	230697	131533	285881	306007	239439	129227
High	P17152	TMEM11	Transmembrane protein 11, mitochondrial OS=Homo sapiens OX=9606 GN=TMEM11 PE=1 SV=1	0	8.253	7	2	14	2	192	21.5	7.36	16.61	2	1.75	-1.01	-0.07	1.32	0.07	1.1	0.203618	0.763337	0.999981	0.886074	0.999718	0.731196	0.0191189	0.248615	0.965144	0.381062	0.927084	0.221148	4.68945e+06	7.14187e+06	35282.9	5.28477e+06	5.15523e+06	2.25782e+06	1.96791e+06	1.3605e+06	2.09574e+06	2.23933e+06	2.06737e+06	1.40567e+06	964087	818813	1.27981e+06	2.06099e+06	762681
High	P17252	PRKCA	Protein kinase C alpha type OS=Homo sapiens OX=9606 GN=PRKCA PE=1 SV=4	0	150.831	50	32	272	32	672	76.7	7.05	412.07	32	-0.69	-0.36	-0.39	0.55	0.55	0.17	0.692152	0.961501	0.965107	0.889889	0.857151	0.994079	0.179951	0.604975	0.528307	0.386418	0.350072	0.778763	6.41036e+06	8.42168e+06	1.38765e+06	1.25215e+07	1.45754e+07	1.39155e+07	6.52454e+07	5.73047e+07	5.86355e+07	8.59657e+07	9.56338e+07	7.41558e+07	2.26733e+07	1.93217e+07	1.61975e+07	2.12964e+07	2.181e+07
High	P17301	ITGA2	Integrin alpha-2 OS=Homo sapiens OX=9606 GN=ITGA2 PE=1 SV=1	0	361.433	41	47	607	47	1181	129.2	5.31	1579.45	47	1.15	1.05	0.34	-0.04	-2.77	-2.34	0.0348928	0.296793	0.995027	0.953133	9.70755e-06	0.00511989	0.00143647	0.0384866	0.809815	0.573697	1.45145e-07	0.000170407	1.3965e+07	5.23733e+06	1.87996e+07	1.27429e+07	1.61069e+07	1.31966e+07	3.15622e+08	3.13228e+08	3.06544e+08	5.7516e+07	4.6017e+07	4.4911e+07	1.85206e+08	1.73356e+08	1.81576e+08	3.59373e+07	3.36254e+07
High	P17302	GJA1	Gap junction alpha-1 protein OS=Homo sapiens OX=9606 GN=GJA1 PE=1 SV=2	0	77.103	30	10	84	10	382	43	8.76	145.15	10	0.24	-2.21	-0.41	0.69	1.73	3.82	0.940782	0.00380784	0.995027	0.784745	0.0777981	7.29863e-07	0.501139	5.88645e-05	0.711442	0.246391	0.00722711	6.06862e-09	776563	2.98841e+06	570785	627036	1.08828e+06	1.57285e+06	1.18789e+06	923245	2.44523e+06	1.00369e+06	4.60256e+06	3.93959e+06	994367	811674	961171	1.60955e+07	1.35314e+07
High	P17480	UBTF	Nucleolar transcription factor 1 OS=Homo sapiens OX=9606 GN=UBTF PE=1 SV=1	0.005	3.13	2	1	3	1	764	89.4	5.81	0	1	-0.27	0.36	-0.33	-0.73	1.26	0.72	0.998292	0.98631	0.995027	0.802344	0.685833	0.796072	0.77917	0.782488	0.760458	0.264573	0.210994	0.276843	78177.3	84355.9	81971.4	12505.8	3283.47	34119.6	25973.5	15445.3	43275.1	100948	62130.8	48373.1	83265.9	49954.3	26602.5	34683.1	82527.8
High	P17568	NDUFB7	NADH dehydrogenase [ubiquinone] 1 beta subcomplex subunit 7 OS=Homo sapiens OX=9606 GN=NDUFB7 PE=1 SV=4	0	8.239	14	2	6	2	137	16.4	8.92	8.53	2	1.86	0.41	-0.04	-4.53	2.45	0.67	0.0879411	0.963615	0.999981	9.24535e-10	0.0213212	0.900626	0.00520763	0.608342	0.997409	2.81242e-12	0.00139662	0.419429	118265	109294	127929	791511	127887	112750	70891.5	124145	849533	197754	677854	1.50481e+06	2.35045e+06	584477	2.6234e+06	3.13458e+06	3.749e+06
High	P17600	SYN1	Synapsin-1 OS=Homo sapiens OX=9606 GN=SYN1 PE=1 SV=3	0.005	3.306	3	1	2	1	705	74.1	9.83	0	1	0.2	1.41	-2.17	-0.13	-1.23	0.55	0.998292	0.771219	0.222322	0.953711	0.3767	0.986851	0.755879	0.253997	0.0129849	0.574431	0.0731857	0.716246	35015.9	34320.3	7.4113e+06	26005.1	73122	3086.12	108414	103755	13612.3	61611.3	44252.7	7675.74	11323.8	113105	11918.7	13194.6	55654.5
High	P17612	PRKACA	cAMP-dependent protein kinase catalytic subunit alpha OS=Homo sapiens OX=9606 GN=PRKACA PE=1 SV=2	0	85.791	48	16	117	7	351	40.6	8.79	231.85	16	-0.21	-0.46	0.73	-0.94	-0.18	0.46	0.998292	0.975432	0.955639	0.368375	0.999718	0.966497	0.90368	0.678335	0.488727	0.0416319	0.673712	0.578605	696353	380147	360305	1.26125e+06	1.62921e+06	1.66913e+06	6.44409e+06	6.44228e+06	7.29473e+06	2.1332e+06	5.69334e+06	5.78492e+06	3.93857e+06	3.05409e+06	3.84151e+06	3.76177e+06	5.32685e+06
High	P17655	CAPN2	Calpain-2 catalytic subunit OS=Homo sapiens OX=9606 GN=CAPN2 PE=1 SV=6	0	151.644	57	28	207	28	700	79.9	4.98	478.33	28	-0.22	0.79	1.2	0.39	-0.41	-0.34	0.998292	0.476808	0.726787	0.958056	0.913515	0.951124	0.868285	0.0930216	0.183405	0.590634	0.412195	0.511623	1.91202e+06	1.50525e+06	4.03105e+06	2.90246e+06	1.92564e+06	2.17035e+06	8.50424e+06	7.12584e+06	6.88294e+06	4.91893e+06	5.36964e+06	7.84723e+06	5.99912e+06	5.55327e+06	6.56012e+06	5.48264e+06	4.56198e+06
High	P17677	GAP43	Neuromodulin OS=Homo sapiens OX=9606 GN=GAP43 PE=1 SV=1	0	56.954	44	8	101	8	238	24.8	4.72	201.2	8	-0.27	-0.84	1.97	-0.21	-1.03	0.79	0.998292	0.666901	0.316969	0.93707	0.282933	0.707052	0.782838	0.181314	0.028155	0.490294	0.0447	0.204779	633683	6.13052e+06	435958	2.04763e+06	3.60968e+06	2.8357e+06	6.28919e+06	6.04086e+06	6.59981e+06	2.32191e+06	3.08063e+06	6.53418e+06	7.51288e+06	8.33547e+06	9.4026e+06	1.43973e+07	1.27176e+07
High	P17812	CTPS1	CTP synthase 1 OS=Homo sapiens OX=9606 GN=CTPS1 PE=1 SV=2	0	114.986	39	22	178	21	591	66.6	6.46	414.98	22	-0.64	-0.54	0.41	0.64	-0.24	-0.08	0.751839	0.905227	0.995027	0.824896	0.999718	0.999525	0.230995	0.424192	0.68982	0.293584	0.609384	0.845424	3.20778e+06	6.38015e+06	1.09889e+06	8.55177e+06	6.86043e+06	6.40704e+06	7.34848e+06	7.86632e+06	7.78798e+06	5.75459e+06	6.59493e+06	8.72211e+06	7.36097e+06	6.27157e+06	6.68956e+06	6.3176e+06	5.18709e+06
High	P17844	DDX5	Probable ATP-dependent RNA helicase DDX5 OS=Homo sapiens OX=9606 GN=DDX5 PE=1 SV=1	0	464.668	65	68	951	48	614	69.1	8.92	2277.27	68	-0.68	-0.73	-1.21	-0.62	0.02	-0.15	0.709579	0.746696	0.639295	0.624249	0.999718	0.997628	0.193979	0.231923	0.124924	0.127863	0.957679	0.814999	9.9049e+07	2.37335e+08	2.51096e+06	1.54246e+08	1.36395e+08	1.79316e+08	4.72153e+07	5.04367e+07	5.52648e+07	5.69204e+07	5.12388e+07	4.53608e+07	6.66786e+07	6.96075e+07	6.49453e+07	6.02881e+07	6.80253e+07
High	P17858	PFKL	ATP-dependent 6-phosphofructokinase, liver type OS=Homo sapiens OX=9606 GN=PFKL PE=1 SV=6	0	242.133	51	34	302	29	780	85	7.5	766.6	34	-0.06	0.3	1.09	0.59	0.19	0.2	0.998292	0.900385	0.778338	0.865952	0.999718	0.997239	0.812174	0.413421	0.22272	0.346404	0.799812	0.801975	2.66477e+06	1.45493e+06	1.54027e+06	1.66156e+06	2.79216e+06	2.2992e+06	1.15442e+07	1.34921e+07	1.24591e+07	1.608e+07	1.21885e+07	1.41843e+07	6.44409e+06	8.24754e+06	6.0173e+06	6.98758e+06	7.42659e+06
High	P17931	LGALS3	Galectin-3 OS=Homo sapiens OX=9606 GN=LGALS3 PE=1 SV=5	0	80.974	39	11	74	11	250	26.1	8.56	206.09	11	-0.5	0.9	1.34	-0.41	0.97	0.48	0.891016	0.555758	0.687124	0.874799	0.650023	0.971897	0.390175	0.128148	0.154537	0.35968	0.19154	0.632766	711523	1.48063e+06	641551	1.47736e+06	903873	802357	715401	1.61023e+06	388025	6.5348e+06	1.40349e+06	1.1646e+06	1.35368e+06	388924	465938	760127	561371
High	P17936	IGFBP3	Insulin-like growth factor-binding protein 3 OS=Homo sapiens OX=9606 GN=IGFBP3 PE=1 SV=2	0.005	3.189	3	1	5	1	291	31.7	8.69	8.94	1	-1.22	2.21	0.34	-2.02	-2.8	0.34	0.547828	0.367442	0.995027	0.203146	0.00161389	0.990186	0.109391	0.0554856	0.778035	0.0152431	6.43139e-05	0.751425	34085.7	99080.8	78976.6	2031.54	11463.2	66053	1.9693e+06	2.35596e+06	2.50018e+06	420725	69550.4	338941	3.0074e+06	2.57105e+06	2.70485e+06	3.75226e+06	2.97137e+06
High	P17980	PSMC3	26S proteasome regulatory subunit 6A OS=Homo sapiens OX=9606 GN=PSMC3 PE=1 SV=3	0	139.502	62	23	213	23	439	49.2	5.24	449.03	23	-0.17	0.05	-1.31	0.18	0.09	-0.13	0.998292	0.98124	0.592682	0.996962	0.999718	0.986851	0.961608	0.748495	0.0995215	0.917793	0.972163	0.694607	1.42323e+06	1.25883e+06	1.39382e+06	2.51536e+06	1.58132e+06	1.53545e+06	5.85895e+06	4.80452e+06	4.78766e+06	3.88221e+06	5.86582e+06	5.10093e+06	3.00339e+06	3.15903e+06	2.97614e+06	3.22954e+06	1.91989e+06
High	P17987	TCP1	T-complex protein 1 subunit alpha OS=Homo sapiens OX=9606 GN=TCP1 PE=1 SV=1	0	408.415	86	52	879	52	556	60.3	6.11	2300.12	52	-0.21	-0.13	0.36	0.2	0.13	0.29	0.998292	0.994624	0.995027	0.996962	0.999718	0.971985	0.884909	0.919473	0.734165	0.874084	0.886897	0.641703	4.77952e+07	4.72401e+07	2.76951e+06	7.41804e+07	6.40688e+07	8.24412e+07	9.35167e+07	9.42076e+07	8.23832e+07	1.00702e+08	1.13879e+08	1.02152e+08	6.68235e+07	6.93626e+07	7.30077e+07	8.47705e+07	8.5923e+07
High	P18031	PTPN1	Tyrosine-protein phosphatase non-receptor type 1 OS=Homo sapiens OX=9606 GN=PTPN1 PE=1 SV=1	0	26.198	19	5	11	5	435	49.9	6.27	28.37	5	-0.83	0.77	-0.06	1.67	-0.16	-0.26	0.637687	0.898057	0.999981	0.645486	0.999718	0.993737	0.148591	0.404804	0.967199	0.144546	0.811675	0.775519	322231	682259	309662	302763	382223	247411	363266	516350	303686	247496	401838	324426	301334	640367	324901	2.21404e+06	179036
High	P18065	IGFBP2	Insulin-like growth factor-binding protein 2 OS=Homo sapiens OX=9606 GN=IGFBP2 PE=1 SV=2	0	30.604	29	5	38	5	325	34.8	7.5	56.19	5	0.85	0.43	0.23	0.01	-0.87	1.19	0.38957	0.819786	0.999981	0.983706	0.703285	0.671489	0.0581472	0.302423	0.913357	0.697091	0.224077	0.184666	278726	6.37457e+07	225480	211788	411477	322565	1.41425e+06	626118	833600	456227	612341	423493	447511	430120	614771	784559	1.01804e+06
High	P18077	RPL35A	60S ribosomal protein L35a OS=Homo sapiens OX=9606 GN=RPL35A PE=1 SV=2	0	66.787	87	14	91	14	110	12.5	11.06	106.3	14	0.17	0.25	-1.85	-0.5	-0.07	-0.1	0.926473	0.938636	0.279199	0.726518	0.999718	0.986851	0.462329	0.496742	0.0216293	0.198474	0.914977	0.719506	651540	3.82904e+06	793468	1.0427e+06	1.93222e+06	1.11563e+06	1.28218e+06	1.84542e+06	2.47232e+06	2.34758e+06	1.45457e+06	1.75472e+06	2.13184e+06	2.03006e+06	2.54323e+06	1.99471e+06	1.73295e+06
High	P18084	ITGB5	Integrin beta-5 OS=Homo sapiens OX=9606 GN=ITGB5 PE=1 SV=1	0	318.473	44	35	475	35	799	88	6.06	1316.16	35	1.44	0.96	-0.36	1.25	-2.39	-2.5	0.00458974	0.375625	0.970979	0.327397	0.000200591	0.00215394	9.65035e-05	0.058205	0.541511	0.034087	5.16631e-06	5.59125e-05	3.68524e+06	8.36861e+06	1.16119e+07	9.74723e+06	4.07714e+06	1.055e+07	2.2579e+08	2.10312e+08	2.19242e+08	4.17852e+07	4.23723e+07	3.72361e+07	5.30118e+08	5.07414e+08	5.57486e+08	1.19911e+08	8.54832e+07
High	P18085	ARF4	ADP-ribosylation factor 4 OS=Homo sapiens OX=9606 GN=ARF4 PE=1 SV=3	0	55.259	57	8	89	6	180	20.5	7.14	196.43	8	-0.37	-0.71	1.31	-0.35	-0.85	-0.54	0.962536	0.898057	0.737751	0.805403	0.463328	0.850169	0.609808	0.405012	0.195397	0.268032	0.104083	0.351465	573457	1.88793e+06	254393	396514	2.52204e+06	2.03189e+06	7.59517e+06	8.16074e+06	5.9779e+06	3.11327e+06	4.21162e+06	5.13316e+06	8.05347e+06	5.26324e+06	6.48842e+06	4.4551e+06	4.15144e+06
High	P18124	RPL7	60S ribosomal protein L7 OS=Homo sapiens OX=9606 GN=RPL7 PE=1 SV=1	0	230.033	73	31	586	31	248	29.2	10.65	1390.33	31	-0.36	0.42	0.48	-0.47	0.4	0.52	0.961223	0.869786	0.99011	0.764488	0.965293	0.887228	0.597649	0.363813	0.625388	0.225424	0.509265	0.401961	9.99767e+06	2.61074e+07	6.43485e+06	2.257e+07	1.75229e+07	2.01696e+07	8.15925e+07	7.75104e+07	6.35145e+07	1.74943e+08	8.82776e+07	1.02623e+08	3.58999e+07	4.35742e+07	3.75943e+07	4.84379e+07	6.49414e+07
High	P18206	VCL	Vinculin OS=Homo sapiens OX=9606 GN=VCL PE=1 SV=4	0	176.038	38	31	106	31	1134	123.7	5.66	268.55	31	2.05	-0.38	-0.55	0.52	0.07	-0.05	1.07973e-05	0.973212	0.985213	0.991896	0.999718	0.999525	6.56902e-08	0.63177	0.593006	0.766921	0.888016	0.853253	1.57907e+06	1.25892e+06	1.56308e+06	1.54338e+06	1.4573e+06	1.30864e+06	1.29893e+06	1.64412e+06	1.6775e+06	2.60612e+06	1.35919e+06	1.72192e+06	1.403e+06	1.64874e+06	1.65377e+06	1.5916e+06	3.14214e+06
High	P18433	PTPRA	Receptor-type tyrosine-protein phosphatase alpha OS=Homo sapiens OX=9606 GN=PTPRA PE=1 SV=3	0	131.646	32	20	130	18	802	90.7	6.65	299.83	20	-0.25	-0.45	1.25	0.35	1.64	1.32	0.998292	0.974512	0.691363	0.992095	0.0453682	0.380727	0.813367	0.637782	0.157621	0.76987	0.00356064	0.0610738	670906	1.09769e+06	925074	992187	1.28964e+06	1.74793e+06	4.68514e+06	3.46369e+06	3.95495e+06	1.33705e+07	1.23248e+07	1.20514e+07	2.1258e+06	1.57443e+06	2.98517e+06	5.33538e+06	4.75601e+06
High	P18583	SON	Protein SON OS=Homo sapiens OX=9606 GN=SON PE=1 SV=4	0	39.307	9	14	34	14	2426	263.7	5.64	36.12	14	-0.29	-1.64	-1.06	0.39	-0.18	0.09	0.998292	0.314471	0.686661	0.999073	0.999718	0.999937	0.740063	0.0425848	0.153222	0.962501	0.756234	0.990138	611938	1.91312e+06	423955	519403	484563	405384	348599	687316	631009	557696	1.0436e+06	472384	655818	457164	508002	541811	750355
High	P18621	RPL17	60S ribosomal protein L17 OS=Homo sapiens OX=9606 GN=RPL17 PE=1 SV=3	0	207.838	78	25	349	25	184	21.4	10.17	1052.77	25	-0.23	1.33	-0.41	-0.17	-0.69	-1.16	0.998292	0.138347	0.976523	0.945609	0.610334	0.384543	0.841502	0.00990397	0.564433	0.547458	0.165611	0.0623098	5.82929e+06	1.23328e+07	1.23063e+07	3.15043e+07	3.7095e+07	3.02899e+07	3.0427e+07	2.85136e+07	2.62663e+07	1.10168e+07	2.26252e+07	1.7652e+07	3.5435e+07	4.50301e+07	3.57231e+07	1.66373e+07	1.6e+07
High	P18669	PGAM1	Phosphoglycerate mutase 1 OS=Homo sapiens OX=9606 GN=PGAM1 PE=1 SV=2	0	139.321	59	15	116	15	254	28.8	7.18	270.21	15	2.87	-1.2	0.42	0.59	-0.07	1.13	7.55482e-11	0.296793	0.995027	0.981431	0.999718	0.51794	1.22569e-13	0.0385356	0.695273	0.674299	0.824499	0.103122	2.93378e+06	771079	7.1435e+06	3.75751e+06	2.84513e+06	2.70238e+06	7.78535e+06	8.23616e+06	7.17431e+06	2.58996e+06	7.40145e+06	8.84675e+06	3.86935e+06	4.34305e+06	3.79551e+06	8.46535e+06	7.19024e+06
High	P18754	RCC1	Regulator of chromosome condensation OS=Homo sapiens OX=9606 GN=RCC1 PE=1 SV=1	0	31.954	28	6	17	6	421	44.9	7.52	42.95	6	-0.14	0.47	-2.11	3.57	-0.45	-0.61	0.998292	0.900385	0.613387	0.00340297	0.98552	0.919764	0.981238	0.41492	0.112079	5.71057e-05	0.563425	0.445402	104812	150757	188480	132475	100581	103232	251620	220820	148215	231566	162027	147082	171470	231026	72039.9	102232	112342
High	P18827	SDC1	Syndecan-1 OS=Homo sapiens OX=9606 GN=SDC1 PE=1 SV=3	0	6.378	6	1	7	1	310	32.4	4.63	15.4	1	-0.43	-0.59	2.12	0.14	-0.39	2.29	0.944222	0.832082	0.497516	0.989904	0.98552	0.106152	0.521573	0.317747	0.0673322	0.751946	0.563854	0.00874012	32637.1	103987	105261	42648.5	71883	1.43253e+06	856156	841398	503401	84344.5	944334	643522	89770.8	77084.2	477376	85889.6	439281
High	P18887	XRCC1	DNA repair protein XRCC1 OS=Homo sapiens OX=9606 GN=XRCC1 PE=1 SV=2	0	37.978	19	9	21	9	633	69.4	6.39	19.88	9	-0.7	-0.34	-1.43	-0.5	0.93	0.4	0.78969	0.9944	0.727529	0.844504	0.764189	0.986087	0.26256	0.846895	0.184575	0.315921	0.266478	0.688921	464894	4.47024e+06	223236	5.95513e+06	7.51473e+06	6.67335e+06	175417	521145	418650	796515	236428	1.24066e+06	2.48978e+06	1.60334e+06	1.56517e+06	2.10947e+06	2.38148e+06
High	P19013	KRT4	Keratin, type II cytoskeletal 4 OS=Homo sapiens OX=9606 GN=KRT4 PE=1 SV=5	0	17.14	9	5	49	1	520	56.1	6.61	89.8	5	-2.18	3.63	0.19	-1.3	1.53	-0.69	0.28861	0.00451018	0.999498	0.643771	0.519073	0.807864	0.0342844	7.40873e-05	0.84739	0.141914	0.126669	0.296211	83373.6	64201.5	6990.43	111239	18224.1	30711.1	22779.6	7187.96	45782.6	89660.8	65805.7	55621.1	14600.7	110412	110957	75161.4	68364.6
High	P19022	CDH2	Cadherin-2 OS=Homo sapiens OX=9606 GN=CDH2 PE=1 SV=4	0	165.599	33	24	336	24	906	99.7	4.81	1002.02	24	1.63	-0.39	-0.44	-0.19	-3.02	-0.53	0.000859589	0.953922	0.972016	0.940942	9.22275e-07	0.878469	1.27256e-05	0.563746	0.54435	0.521726	9.91292e-09	0.389848	2.66797e+06	1.87865e+06	4.82432e+06	4.69464e+06	2.95108e+06	4.68443e+06	2.26368e+08	2.48519e+08	2.07446e+08	2.9564e+07	2.78914e+07	2.59044e+07	2.08106e+08	1.87792e+08	2.13827e+08	1.3422e+08	1.43678e+08
High	P19174	PLCG1	1-phosphatidylinositol 4,5-bisphosphate phosphodiesterase gamma-1 OS=Homo sapiens OX=9606 GN=PLCG1 PE=1 SV=1	0	57.973	12	11	23	11	1290	148.4	6.05	41.22	11	-0.07	-0.16	0.03	-0.78	-0.25	0.51	0.998292	0.995181	0.999981	0.726867	0.999718	0.974792	0.875313	0.981157	0.998125	0.199207	0.714834	0.651306	625161	562452	439401	541827	513473	912843	1.24272e+06	1.07645e+06	958140	596801	1.03879e+06	908255	578378	949349	388524	575899	826444
High	P19256	CD58	Lymphocyte function-associated antigen 3 OS=Homo sapiens OX=9606 GN=CD58 PE=1 SV=1	0	10.439	5	2	10	2	250	28.1	6.76	16.64	2	0.56	0.97	3.27	-0.36	-0.88	1.4	0.665963	0.60233	0.189394	0.921585	0.703492	0.51895	0.165849	0.147065	0.00873454	0.444074	0.224701	0.104821	181484	131887	138791	798926	733725	608480	852226	919485	904322	354768	1.49959e+06	492410	81822.5	337019	130621	345425	294895
High	P19320	VCAM1	Vascular cell adhesion protein 1 OS=Homo sapiens OX=9606 GN=VCAM1 PE=1 SV=1	0	14.389	6	4	6	4	739	81.2	5.22	8.82	4	2.31	1.12	0.86	0.61	-0.49	0.63	4.49516e-05	0.452064	0.962487	0.996962	0.965293	0.94803	3.46413e-07	0.0833914	0.5155	0.825967	0.509945	0.495104	325088	2.4074e+06	268202	193515	310600	209589	473208	411193	454011	365386	323128	273402	417524	421895	588503	654235	215253
High	P19338	NCL	Nucleolin OS=Homo sapiens OX=9606 GN=NCL PE=1 SV=3	0	201.075	39	32	226	32	710	76.6	4.7	571.68	32	0.45	2.08	0.76	1.21	-0.34	-0.29	0.622709	0.00454515	0.94465	0.390461	0.951466	0.971985	0.138881	7.55836e-05	0.448217	0.0465728	0.470231	0.641169	8.43072e+06	1.4302e+07	1.67976e+07	1.43241e+07	1.32012e+07	1.52904e+07	1.85965e+07	1.84049e+07	2.09628e+07	1.47349e+07	1.56866e+07	1.24291e+07	1.13339e+07	1.20754e+07	1.13791e+07	9.86482e+06	9.30934e+06
High	P19367	HK1	Hexokinase-1 OS=Homo sapiens OX=9606 GN=HK1 PE=1 SV=3	0	218.069	44	40	367	36	917	102.4	6.8	709	40	-0.55	0.34	1.03	0.53	-0.37	-1.28	0.843275	0.913453	0.800159	0.910968	0.934085	0.304244	0.322221	0.441786	0.250666	0.413047	0.438467	0.0421308	2.9641e+06	3.71998e+06	1.1466e+08	6.28627e+06	5.41342e+06	4.12616e+06	5.72643e+06	5.97993e+06	6.64771e+06	3.87983e+06	4.63732e+06	9.24604e+06	1.36753e+07	1.32567e+07	1.57479e+07	5.96337e+06	4.62549e+06
High	P19387	POLR2C	DNA-directed RNA polymerase II subunit RPB3 OS=Homo sapiens OX=9606 GN=POLR2C PE=1 SV=2	0	17.805	19	4	17	4	275	31.4	4.92	29.56	4	-0.12	0.84	1.79	-0.86	-0.12	0.05	0.998817	0.844738	0.794876	0.727757	0.999718	0.999937	0.99079	0.336274	0.243413	0.201163	0.808613	0.895781	2.37131e+06	4.23825e+06	224058	2.58598e+06	3.17399e+06	3.0342e+06	529270	661367	683760	609052	580881	755213	809386	746296	727692	744127	775176
High	P19388	POLR2E	DNA-directed RNA polymerases I, II, and III subunit RPABC1 OS=Homo sapiens OX=9606 GN=POLR2E PE=1 SV=4	0	18.283	21	4	10	4	210	24.5	5.95	22.99	4	-0.83	1.05	-1.45	0.24	-0.46	-0.15	0.656667	0.739007	0.664786	0.996962	0.98552	0.999937	0.160721	0.226303	0.141693	0.890269	0.555482	0.938755	267271	144354	157840	233503	209169	146588	264590	357995	302553	209583	277529	220332	243547	259300	262915	288719	233984
High	P19404	NDUFV2	NADH dehydrogenase [ubiquinone] flavoprotein 2, mitochondrial OS=Homo sapiens OX=9606 GN=NDUFV2 PE=1 SV=2	0	7.449	20	2	5	2	249	27.4	8.06	2.13	2	-0.23	0.18	2.32	0.3	0.08	-0.98	0.998292	0.994624	0.627545	0.996962	0.999718	0.767752	0.796652	0.906731	0.117307	0.923126	0.98279	0.254101	74117.7	97178.1	82287.7	45819.2	113558	48578.4	32447.3	23744.9	98548.6	74202.7	4165.74	34234.1	108518	54436.2	74008.2	50883.2	10990
High	P19447	ERCC3	General transcription and DNA repair factor IIH helicase subunit XPB OS=Homo sapiens OX=9606 GN=ERCC3 PE=1 SV=1	0.001	4.569	2	1	1	1	782	89.2	7.23	0	1	-0.49	-0.33	-0.99	0.62	-4.17	1.15	0.961223	0.98124	0.860962	0.996962	2.38323e-06	0.902494	0.595298	0.754924	0.333115	0.832178	2.94823e-08	0.425059	107616	6144.5	92972.7	87335.6	810517	19705.3	780827	785055	58542.8	102091	43314.8	20078.6	18494.3	19298	10699.1	41023.4	8239.2
High	P19474	TRIM21	E3 ubiquitin-protein ligase TRIM21 OS=Homo sapiens OX=9606 GN=TRIM21 PE=1 SV=1	0	9.679	8	3	7	3	475	54.1	6.38	15.71	3	-0.19	0.26	0.46	1.23	0.07	0.01	0.998292	0.97933	0.995027	0.938762	0.999718	0.999937	0.911247	0.694128	0.800922	0.514525	0.929172	0.930526	110364	221493	135358	210581	130714	266840	207614	121025	100921	142798	121785	127049	197375	183652	152647	121658	185462
High	P19525	EIF2AK2	Interferon-induced, double-stranded RNA-activated protein kinase OS=Homo sapiens OX=9606 GN=EIF2AK2 PE=1 SV=2	0	59.889	30	12	69	12	551	62.1	8.4	116.38	12	0.39	-0.12	1.24	0.07	0.1	0.36	0.790263	0.994624	0.722986	0.984101	0.999718	0.979213	0.264186	0.94194	0.181663	0.710871	0.933742	0.669882	4.05383e+06	742003	630475	1.20396e+07	1.29556e+07	1.35628e+07	6.27304e+06	6.40264e+06	6.60791e+06	3.30757e+06	8.22317e+06	6.86069e+06	5.455e+06	5.20479e+06	5.24976e+06	7.6154e+06	5.87003e+06
High	P19623	SRM	Spermidine synthase OS=Homo sapiens OX=9606 GN=SRM PE=1 SV=1	0	72.507	56	14	150	14	302	33.8	5.49	283.68	14	-1.06	-0.23	-0.36	-0.25	-0.38	-0.11	0.356113	0.994624	0.969441	0.918439	0.924517	0.999525	0.0488201	0.918846	0.537299	0.429997	0.429541	0.857525	4.58715e+06	1.04579e+07	732454	1.03607e+07	1.09583e+07	1.21881e+07	1.13323e+07	1.04703e+07	1.14451e+07	5.81992e+06	9.5086e+06	8.69823e+06	1.17586e+07	1.62862e+07	1.45622e+07	1.39583e+07	9.9119e+06
High	P19634	SLC9A1	Sodium/hydrogen exchanger 1 OS=Homo sapiens OX=9606 GN=SLC9A1 PE=1 SV=2	0	24.166	14	5	14	5	815	90.7	7.21	33.46	5	0.17	-0.93	-2	0.69	-0.15	0.38	0.998292	0.85282	0.449277	0.996962	0.999718	0.969906	0.764696	0.344171	0.0550871	0.826783	0.828841	0.590689	192727	249705	84300	223088	144206	76186.7	158931	1.2658e+06	209780	229370	188985	183654	138758	151798	157849	198131	202016
High	P19784	CSNK2A2	Casein kinase II subunit alpha' OS=Homo sapiens OX=9606 GN=CSNK2A2 PE=1 SV=1	0	34.102	32	8	41	8	350	41.2	8.56	74.91	8	0.04	-0.21	0.59	-1.02	0.46	0.09	0.996115	0.994624	0.976523	0.333628	0.956663	0.999937	0.703775	0.914914	0.562628	0.0359271	0.48035	0.909636	286277	2.20315e+06	519209	1.29845e+06	1.31092e+06	2.57221e+06	4.17577e+06	3.84195e+06	4.20856e+06	6.82983e+06	5.65116e+06	5.73632e+06	3.39283e+06	1.89387e+06	2.22482e+06	2.37287e+06	2.5003e+06
High	P20020	ATP2B1	Plasma membrane calcium-transporting ATPase 1 OS=Homo sapiens OX=9606 GN=ATP2B1 PE=1 SV=4	0	128.615	28	26	184	12	1220	134.6	5.91	373.74	26	-1.25	0.22	-1.17	0.54	1.44	1.08	0.225664	0.95004	0.804278	0.996962	0.137584	0.661717	0.0225618	0.546787	0.265704	0.821475	0.0151786	0.178699	609060	4.14734e+06	3.5049e+07	1.22729e+06	1.98062e+06	1.94226e+06	1.90933e+06	1.45887e+06	1.92146e+06	5.17493e+06	3.65483e+06	6.65751e+06	1.59481e+06	895055	4.76098e+06	3.57858e+06	2.71076e+06
High	P20036	HLA-DPA1	HLA class II histocompatibility antigen, DP alpha 1 chain OS=Homo sapiens OX=9606 GN=HLA-DPA1 PE=1 SV=1	0	14.234	14	4	11	4	260	29.4	5.21	24.55	4	0.05	0.71	0.45	0.12	0.19	1.03	0.991582	0.731281	0.995027	0.992095	0.999718	0.745783	0.682508	0.219052	0.800331	0.771467	0.8036	0.236555	210719	194849	2.05361e+06	312704	146750	1.32671e+06	493041	412295	305001	425973	472424	471610	390325	515632	254256	796589	926999
High	P20042	EIF2S2	Eukaryotic translation initiation factor 2 subunit 2 OS=Homo sapiens OX=9606 GN=EIF2S2 PE=1 SV=2	0	98.156	41	17	125	17	333	38.4	5.8	292.32	17	-0.42	0.28	0.06	0.63	0.49	0.39	0.944222	0.939745	0.999981	0.834396	0.956663	0.98921	0.511999	0.504725	0.942026	0.30189	0.482968	0.748093	4.91317e+06	1.97481e+06	4.97067e+06	2.74444e+06	3.84562e+06	3.13317e+06	2.33483e+06	2.23888e+06	2.68955e+06	3.26792e+06	3.71189e+06	1.81484e+06	1.94111e+06	2.02018e+06	2.63474e+06	2.64165e+06	2.87183e+06
High	P20073	ANXA7	Annexin A7 OS=Homo sapiens OX=9606 GN=ANXA7 PE=1 SV=3	0	57.993	32	14	59	14	488	52.7	5.68	64.53	14	0.72	-0.18	0.11	0.81	0.15	-0.55	0.319342	0.9944	0.999981	0.913409	0.999718	0.900117	0.0407354	0.849725	0.93052	0.416293	0.797092	0.418497	624299	683467	811246	724217	685211	950981	1.44786e+06	1.29e+06	667660	2.0466e+06	1.42792e+06	1.32621e+06	1.59566e+06	956693	1.53438e+06	1.04783e+06	752336
High	P20265	POU3F2	POU domain, class 3, transcription factor 2 OS=Homo sapiens OX=9606 GN=POU3F2 PE=1 SV=4	0.001	5.038	5	1	1	1	443	46.9	7.87	2.69	1	-0.83	-1.06	3.24	2.37	0.18	0.46	0.828065	0.525919	0.381554	0.581854	0.999718	0.971897	0.302275	0.115721	0.0396178	0.109503	0.767491	0.637701	101919	78268.1	32441.5	30340.9	3227.82	44312.7	54722.5	53636.1	112468	7379.46	92857.4	62130.8	46614.3	6218.51	44889.9	52407	61912.3
High	P20290	BTF3	Transcription factor BTF3 OS=Homo sapiens OX=9606 GN=BTF3 PE=1 SV=1	0	12.981	33	4	11	4	206	22.2	9.38	7.54	4	0.43	0.22	0.89	-0.4	-1.08	0.15	0.879562	0.98124	0.974933	0.933023	0.553015	0.996736	0.375175	0.758666	0.550019	0.476784	0.139933	0.795366	245245	162126	109713	1.38144e+06	231581	2.51167e+06	208781	559120	384666	181426	438678	160816	89411.4	191516	246267	167914	212559
High	P20309	CHRM3	Muscarinic acetylcholine receptor M3 OS=Homo sapiens OX=9606 GN=CHRM3 PE=1 SV=1	0	13.439	9	3	12	3	590	66.1	9.22	11.91	3	0.49	-1.59	0.6	-2.33	-0.18	2.93	0.798267	0.550603	0.995027	0.0241007	0.999718	0.00268258	0.271809	0.125954	0.704645	0.000684262	0.736595	7.094e-05	105243	521573	203150	145515	116378	98236.6	1.16242e+06	956591	600426	842074	933976	651814	327392	771586	560600	4.02954e+06	4.28381e+06
High	P20336	RAB3A	Ras-related protein Rab-3A OS=Homo sapiens OX=9606 GN=RAB3A PE=1 SV=1	0	12.345	16	3	4	2	220	25	5.03	8.02	3	-1.05	-0.06	0.43	-0.99	0.35	0.73	0.719047	0.994624	0.995027	0.673514	0.999718	0.84283	0.205633	0.950313	0.650107	0.163769	0.618546	0.336121	164106	47079.2	1.55653e+07	153294	92628.7	147650	100760	65726.1	139831	70202.3	145135	128729	98280.2	74860.8	204930	163092	205050
High	P20337	RAB3B	Ras-related protein Rab-3B OS=Homo sapiens OX=9606 GN=RAB3B PE=1 SV=2	0	11.729	16	2	5	1	219	24.7	5.02	12.16	2	0.62	1.16	0.11	2.9	-0.03	-0.45	0.9455	0.821535	0.999981	0.287042	0.999718	0.95542	0.544359	0.30475	0.916422	0.0264863	0.981176	0.544519	50881.7	49256.5	39323.4	34267.1	26953.9	102427	113759	68773.9	75377.8	73940.7	77937.8	60988.8	111209	89768.4	45173.6	65616.9	109068
[truncated: 3,490 more rows]
[truncated: 146 more columns]

## Sheet: Primary_SURFME
Entry	Symbol	Description	Protein_names	Entry_name	GPI	SinglePass	MultiPass	other	AbundanceRatio(log2):(U3034,Hypoxia,Surface)/(U3034,Normoxia,Surface)	AbundanceRatio(log2):(U3034,Hypoxia,Endocytosed)/(U3034,Normoxia,Endocytosed)	AbundanceRatio(log2):(U3017,Hypoxia,Surface)/(U3017,Normoxia,Surface)	AbundanceRatio(log2):(U3017,Hypoxia,Endocytosed)/(U3017,Normoxia,Endocytosed)	AbundanceRatio(log2):(U3047,Hypoxia,Surface)/(U3047,Normoxia,Surface)	AbundanceRatio(log2):(U3047,Hypoxia,Endocytosed)/(U3047,Normoxia,Endocytosed)	AdjP-Value_AbundanceRatio:(U3034,Hypoxia,Surface)/(U3034,Normoxia,Surface)	AdjP-Value_AbundanceRatio:(U3034,Hypoxia,Endocytosed)/(U3034,Normoxia,Endocytosed)	AdjP-Value_AbundanceRatio:(U3017,Hypoxia,Surface)/(U3017,Normoxia,Surface)	AdjP-Value_AbundanceRatio:(U3017,Hypoxia,Endocytosed)/(U3017,Normoxia,Endocytosed)	AdjP-Value_AbundanceRatio:(U3047,Hypoxia,Surface)/(U3047,Normoxia,Surface)	AdjP-Value_AbundanceRatio:(U3047,Hypoxia,Endocytosed)/(U3047,Normoxia,Endocytosed)	Rnkd_3017_Norm_SURF	Rnkd_3034_Norm_SURF	Rnkd_3047_Norm_SURF	Rnkd_3017_Norm_ENDO	Rnkd_3034_Norm_ENDO	Rnkd_3047_Norm_ENDO	Rnkd_3017_Hyp_SURF	Rnkd_3034_Hyp_SURF	Rnkd_3047_Hyp_SURF	Rnkd_3017_Hyp_ENDO	Rnkd_3034_Hyp_ENDO	Rnkd_3047_Hyp_ENDO
[truncated: 664 more rows]

[truncated: 5 more sheets: U87MG_LS-MS-MS, U87MG_SURFME, Instrument, Proteins_per_run, U3065MG_SURFME]
